# Supplementary material for: Pneumococcal lineages associated with serotype replacement and antibiotic resistance in childhood invasive pneumococcal disease in the post-PCV13 era: an international whole-genome sequencing study
Source: Lancet Infect Dis. 2019 Jul;19(7):759–69. doi: 10.1016/S1473-3099(19)30297-X (PMC7641901; doi:10.1016/S1473-3099(19)30297-X)
Supplement: Supplementary appendix 2 [file mmc2.xlsx]

## Sheet: Paper2-supplementary
ID	Public_name	Sample_ID	In_Silico_St	MLST_profile	In_Silico_Serotype	GPSC	GPSC type	Vaccine_Period	Vaccine_Status_extended	Vaccine_Status	ENA	Country	Region	City	Latitude	Longitude	Continent	Month	Year	PBP_Code(1A--2B--2X)	Predicted_PEN_MIC	Predicted_PEN_MIC_CLSI	folA	folP	Predicted_Cotrimoxazole_susceptibility	cat1	Predicted_Chloramphenicol_susceptibility	ermB1	mef1	Predicted_Erythromycin_susceptibility	tet	Predicted_Tetracycline_susceptibility	PEN-SXT-CHL-ERY-TET	No_of_nonsusceptible	MDR	Phenotypic_Penicillin	Phenotypic_Cotrimoxazole	Phenotypic_Chloramphenicol	Phenotypic_Erythromycin	Phenotypic_Tetracycline
9789_3#9	C14508	C14508	347	12-8-9-3-3-20-57	19F	21	Dominant	Pre-PCV	PCV7	PCV	ERR316671	Malawi	Southern	Blantyre	-15.7667	35.0168	Africa	7	2006	gps4--gps20--gps13	0.25	R	I100L detected	indel(s) between 56th and 69th amino acid NOT detected	I	neg	S	neg	neg	S	neg	S	R-I-S-S-S	2	No	NA	NA	NA	NA	NA
9789_3#8	C19211	C19211	12844	2-554-6-10-17-1-19	18C	40	Dominant	Pre-PCV	PCV7	PCV	ERR316670	Malawi	Southern	Blantyre	-15.7667	35.0168	Africa	9	2008	0--4--2	0.03	S	I100L detected	indel(s) between 56th and 69th amino acid NOT detected	I	neg	S	neg	neg	S	neg	S	S-I-S-S-S	1	No	NA	NA	NA	NA	NA
9789_3#7	D36663	D36663	361	7-13-8-6-6-6-8	23F	5	Dominant	Pre-PCV	PCV7	PCV	ERR316669	Malawi	Southern	Blantyre	-15.7667	35.0168	Africa	1	2006	37--1--gps33	0.06	S	I100L detected	indel(s) between 56th and 69th amino acid detected	R	neg	S	neg	neg	S	neg	S	S-R-S-S-S	1	No	NA	NA	NA	NA	NA
9789_3#4	D40872	D40872	217	10-18-4-1-7-19-9	1	2	Dominant	Pre-PCV	PCV13	PCV	ERR316666	Malawi	Southern	Blantyre	-15.7667	35.0168	Africa	1	2007	2--44--0	0.03	S	I100L NOT detected	indel(s) between 56th and 69th amino acid detected	I	cat1	R	neg	neg	S	tetM	R	S-I-R-S-R	3	Yes	NA	NA	NA	NA	NA
9789_3#19	D26808	D26808	8672	43-60-1-10-11-14-19	7F	56	Intermediate	Pre-PCV	PCV13	PCV	ERR316681	Malawi	Southern	Blantyre	-15.7667	35.0168	Africa	8	2004	2--4--0	0.03	S	I100L NOT detected	indel(s) between 56th and 69th amino acid NOT detected	S	neg	S	neg	neg	S	neg	S	S-S-S-S-S	0	No	NA	NA	NA	NA	NA
9789_3#16	C12480	C12480	9533	10-9-36-13-15-20-28	6A	13	Dominant	Pre-PCV	PCV13	PCV	ERR316678	Malawi	Southern	Blantyre	-15.7667	35.0168	Africa	8	2005	0--4--3	0.03	S	I100L NOT detected	indel(s) between 56th and 69th amino acid detected	I	neg	S	neg	neg	S	neg	S	S-I-S-S-S	1	No	NA	NA	NA	NA	NA
9789_3#11	C16094	C16094	9522	8-18-6-10-17-1-19	18C	40	Dominant	Pre-PCV	PCV7	PCV	ERR316673	Malawi	Southern	Blantyre	-15.7667	35.0168	Africa	4	2007	1--4--2	0.03	S	I100L detected	indel(s) between 56th and 69th amino acid detected	R	neg	S	neg	neg	S	neg	S	S-R-S-S-S	1	No	NA	NA	NA	NA	NA
9789_3#1	C9909	C9909	2987	7-13-4-16-6-1-6	6B	120	Intermediate	Pre-PCV	PCV7	PCV	ERR316663	Malawi	Southern	Blantyre	-15.7667	35.0168	Africa	7	2004	0--0--0	0.03	S	I100L NOT detected	indel(s) between 56th and 69th amino acid detected	I	neg	S	neg	neg	S	tetM	R	S-I-S-S-R	2	No	NA	NA	NA	NA	NA
9789_2#91	C12270	C12270	9465	2-10-4-18-6-28-14	6B	183	Intermediate	Pre-PCV	PCV7	PCV	ERR316662	Malawi	Southern	Blantyre	-15.7667	35.0168	Africa	7	2005	24--0--28	0.06	S	I100L detected	indel(s) between 56th and 69th amino acid detected	R	neg	S	neg	neg	S	tetM	R	S-R-S-S-R	2	No	NA	NA	NA	NA	NA
9789_2#90	D35045	D35045	347	12-8-9-3-3-20-57	19F	21	Dominant	Pre-PCV	PCV7	PCV	ERR316661	Malawi	Southern	Blantyre	-15.7667	35.0168	Africa	11	2005	gps4--gps20--gps13	0.25	R	I100L detected	indel(s) between 56th and 69th amino acid NOT detected	I	neg	S	neg	neg	S	neg	S	R-I-S-S-S	2	No	NA	NA	NA	NA	NA
9789_2#9	D26870	D26870	63	2-5-36-12-17-21-14	14	9	Dominant	Pre-PCV	PCV7	PCV	ERR316580	Malawi	Southern	Blantyre	-15.7667	35.0168	Africa	8	2004	24--27--28	0.25	R	I100L detected	indel(s) between 56th and 69th amino acid detected	R	neg	S	neg	neg	S	tetM	R	R-R-S-S-R	3	Yes	NA	NA	NA	NA	NA
9789_2#88	D32101	D32101	9471	2-5-8-8-27-28-28	9L	578	Rare	Pre-PCV	NVT	NVT	ERR316659	Malawi	Southern	Blantyre	-15.7667	35.0168	Africa	6	2005	0--gps7--gps58	0.12	R	I100L detected	indel(s) between 56th and 69th amino acid NOT detected	I	neg	S	neg	neg	S	neg	S	R-I-S-S-S	2	No	NA	NA	NA	NA	NA
9789_2#86	D27540	D27540	11745	10-464-4-1-7-19-9	1	2	Dominant	Pre-PCV	PCV13	PCV	ERR316657	Malawi	Southern	Blantyre	-15.7667	35.0168	Africa	10	2004	2--44--0	0.03	S	I100L detected	indel(s) between 56th and 69th amino acid detected	R	cat1	R	neg	neg	S	tetM	R	S-R-R-S-R	3	Yes	NA	NA	NA	NA	NA
9789_2#84	D38708	D38708	347	12-8-9-3-3-20-57	19F	21	Dominant	Pre-PCV	PCV7	PCV	ERR316655	Malawi	Southern	Blantyre	-15.7667	35.0168	Africa	6	2006	gps4--gps20--gps13	0.25	R	I100L detected	indel(s) between 56th and 69th amino acid detected	R	neg	S	neg	neg	S	tetM	R	R-R-S-S-R	3	Yes	NA	NA	NA	NA	NA
9789_2#83	D9236	D9236	63	2-5-36-12-17-21-14	14	9	Dominant	Pre-PCV	PCV7	PCV	ERR316654	Malawi	Southern	Blantyre	-15.7667	35.0168	Africa	11	2000	24--27--28	0.25	R	I100L detected	indel(s) between 56th and 69th amino acid detected	R	neg	S	neg	neg	S	tetM	R	R-R-S-S-R	3	Yes	NA	NA	NA	NA	NA
9789_2#82	D39297	D39297	705	7-8-4-53-67-20-1	16F	268	Rare	Pre-PCV	NVT	NVT	ERR316653	Malawi	Southern	Blantyre	-15.7667	35.0168	Africa	8	2006	90--gps28--169	0.25	R	I100L detected	indel(s) between 56th and 69th amino acid NOT detected	I	neg	S	neg	neg	S	tetM	R	R-I-S-S-R	3	Yes	NA	NA	NA	NA	NA
9789_2#8	D56471	D56471	7055	2-11-62-16-6-112-309	6A	30	Dominant	Pre-PCV	PCV13	PCV	ERR316579	Malawi	Southern	Blantyre	-15.7667	35.0168	Africa	8	2010	2--0--0	0.03	S	I100L detected	indel(s) between 56th and 69th amino acid detected	R	neg	S	neg	neg	S	tetM	R	S-R-S-S-R	2	No	NA	NA	NA	NA	NA
9789_2#7	C22246	C22246	914	6-57-83-28-7-1-9	6A	62	Intermediate	Pre-PCV	PCV13	PCV	ERR316578	Malawi	Southern	Blantyre	-15.7667	35.0168	Africa	1	2010	12--gps15--gps52	0.06	S	I100L detected	indel(s) between 56th and 69th amino acid detected	R	neg	S	neg	neg	S	tetM	R	S-R-S-S-R	2	No	NA	NA	NA	NA	NA
9789_2#61	D12791	D12791	802	10-13-53-1-72-38-31	23F	20	Intermediate	Pre-PCV	PCV7	PCV	ERR316632	Malawi	Southern	Blantyre	-15.7667	35.0168	Africa	10	2001	37--4--gps33	0.03	S	I100L NOT detected	indel(s) between 56th and 69th amino acid detected	I	neg	S	neg	neg	S	tetM	R	S-I-S-S-R	2	No	NA	NA	NA	NA	NA
9789_2#60	D7661	D7661	9532	10-9-4-5-15-20-28	6A	13	Dominant	Pre-PCV	PCV13	PCV	ERR316631	Malawi	Southern	Blantyre	-15.7667	35.0168	Africa	7	2000	0--4--3	0.03	S	I100L NOT detected	indel(s) between 56th and 69th amino acid NOT detected	S	neg	S	neg	neg	S	neg	S	S-S-S-S-S	0	No	NA	NA	NA	NA	NA
9789_2#6	C22318	C22318	289	16-12-9-1-41-33-33	5	8	Dominant	Pre-PCV	PCV13	PCV	ERR316577	Malawi	Southern	Blantyre	-15.7667	35.0168	Africa	2	2010	23--0--268	0.06	S	I100L detected	indel(s) between 56th and 69th amino acid detected	R	neg	S	neg	neg	S	neg	S	S-R-S-S-S	1	No	NA	NA	NA	NA	NA
9789_2#58	D13084	D13084	217	10-18-4-1-7-19-9	1	2	Dominant	Pre-PCV	PCV13	PCV	ERR316629	Malawi	Southern	Blantyre	-15.7667	35.0168	Africa	11	2001	2--44--0	0.03	S	I100L NOT detected	indel(s) between 56th and 69th amino acid detected	I	cat1	R	neg	neg	S	tetM	R	S-I-R-S-R	3	Yes	NA	NA	NA	NA	NA
9789_2#42	D2453	D2453	7063	2-9-54-5-6-288-15	6A	223	Rare	Pre-PCV	PCV13	PCV	ERR316613	Malawi	Southern	Blantyre	-15.7667	35.0168	Africa	8	1999	gps19--151--gps54	0.25	R	I100L detected	indel(s) between 56th and 69th amino acid NOT detected	I	neg	S	neg	neg	S	neg	S	R-I-S-S-S	2	No	NA	NA	NA	NA	NA
9789_2#41	D43004	D43004	706	2-11-4-5-6-111-111	9V	54	Intermediate	Pre-PCV	PCV7	PCV	ERR316612	Malawi	Southern	Blantyre	-15.7667	35.0168	Africa	7	2007	gps15--gps37--gps13	0.25	R	I100L detected	indel(s) between 56th and 69th amino acid NOT detected	I	neg	S	neg	neg	S	neg	S	R-I-S-S-S	2	No	NA	NA	NA	NA	NA
9789_2#39	C3600	C3600	2987	7-13-4-16-6-1-6	6B	120	Intermediate	Pre-PCV	PCV7	PCV	ERR316610	Malawi	Southern	Blantyre	-15.7667	35.0168	Africa	5	2001	0--0--0	0.03	S	I100L NOT detected	indel(s) between 56th and 69th amino acid detected	I	neg	S	neg	neg	S	tetM	R	S-I-S-S-R	2	No	NA	NA	NA	NA	NA
9789_2#38	1005792	1005792	9491	6-301-54-10-7-79-190	23F	176	Intermediate	Pre-PCV	PCV7	PCV	ERR316609	Malawi	Southern	Blantyre	-15.7667	35.0168	Africa	12	2010	2--gps30--gps28	0.12	R	I100L detected	indel(s) between 56th and 69th amino acid detected	R	neg	S	neg	neg	S	neg	S	R-R-S-S-S	2	No	NA	NA	NA	NA	NA
9789_2#35	D50597	D50597	847	7-11-4-1-6-112-14	19A	53	Intermediate	Pre-PCV	PCV13	PCV	ERR316606	Malawi	Southern	Blantyre	-15.7667	35.0168	Africa	2	2009	111--0--2	0.03	S	I100L detected	indel(s) between 56th and 69th amino acid detected	R	neg	S	neg	neg	S	neg	S	S-R-S-S-S	1	No	NA	NA	NA	NA	NA
9789_2#34	1005787	1005787	289	16-12-9-1-41-33-33	5	8	Dominant	Pre-PCV	PCV13	PCV	ERR316605	Malawi	Southern	Blantyre	-15.7667	35.0168	Africa	12	2010	23--0--268	0.06	S	I100L detected	indel(s) between 56th and 69th amino acid detected	R	neg	S	neg	neg	S	neg	S	S-R-S-S-S	1	No	NA	NA	NA	NA	NA
9789_2#31	D55280	D55280	2062	1-5-53-32-14-20-199	19A	17	Dominant	Pre-PCV	PCV13	PCV	ERR316602	Malawi	Southern	Blantyre	-15.7667	35.0168	Africa	3	2010	gps5--13--19	0.25	R	I100L NOT detected	indel(s) between 56th and 69th amino acid detected	I	neg	S	neg	neg	S	neg	S	R-I-S-S-S	2	No	NA	NA	NA	NA	NA
9789_2#30	1003082	1003082	802	10-13-53-1-72-38-31	23F	20	Intermediate	Pre-PCV	PCV7	PCV	ERR316601	Malawi	Southern	Blantyre	-15.7667	35.0168	Africa	10	2010	37--4--gps33	0.03	S	I100L detected	indel(s) between 56th and 69th amino acid detected	R	neg	S	ermB1	neg	R	tetM	R	S-R-S-R-R	3	Yes	NA	NA	NA	NA	NA
9789_2#3	D7610	D7610	289	16-12-9-1-41-33-33	5	8	Dominant	Pre-PCV	PCV13	PCV	ERR316574	Malawi	Southern	Blantyre	-15.7667	35.0168	Africa	7	2000	23--0--2	0.03	S	I100L NOT detected	indel(s) between 56th and 69th amino acid detected	I	neg	S	neg	neg	S	tetM	R	S-I-S-S-R	2	No	NA	NA	NA	NA	NA
9789_2#27	D53427	D53427	9506	7-9-4-3-15-20-14	6A	13	Dominant	Pre-PCV	PCV13	PCV	ERR316598	Malawi	Southern	Blantyre	-15.7667	35.0168	Africa	11	2009	0--0--3	0.03	S	I100L detected	indel(s) between 56th and 69th amino acid detected	R	neg	S	neg	neg	S	neg	S	S-R-S-S-S	1	No	NA	NA	NA	NA	NA
9789_2#26	D56178	D56178	9903	2-18-6-1-17-20-19	18C	40	Dominant	Pre-PCV	PCV7	PCV	ERR316597	Malawi	Southern	Blantyre	-15.7667	35.0168	Africa	6	2010	0--4--2	0.03	S	I100L detected	indel(s) between 56th and 69th amino acid detected	R	neg	S	neg	neg	S	neg	S	S-R-S-S-S	1	No	NA	NA	NA	NA	NA
9789_2#24	D51924	D51924	9496	7-9-4-16-6-1-6	6A	120	Intermediate	Pre-PCV	PCV13	PCV	ERR316595	Malawi	Southern	Blantyre	-15.7667	35.0168	Africa	6	2009	0--0--0	0.03	S	I100L detected	indel(s) between 56th and 69th amino acid detected	R	neg	S	neg	neg	S	tetM	R	S-R-S-S-R	2	No	NA	NA	NA	NA	NA
9789_2#23	D56382	D56382	289	16-12-9-1-41-33-33	5	8	Dominant	Pre-PCV	PCV13	PCV	ERR316594	Malawi	Southern	Blantyre	-15.7667	35.0168	Africa	7	2010	23--0--268	0.06	S	I100L detected	indel(s) between 56th and 69th amino acid detected	R	neg	S	neg	neg	S	neg	S	S-R-S-S-S	1	No	NA	NA	NA	NA	NA
9789_2#21	C23361	C23361	802	10-13-53-1-72-38-31	23F	20	Intermediate	Pre-PCV	PCV7	PCV	ERR316592	Malawi	Southern	Blantyre	-15.7667	35.0168	Africa	8	2010	37--4--gps33	0.03	S	I100L NOT detected	indel(s) between 56th and 69th amino acid detected	I	neg	S	neg	neg	S	tetM	R	S-I-S-S-R	2	No	NA	NA	NA	NA	NA
9789_2#20	D55333	D55333	2902	2-10-4-18-6-112-14	6B	183	Intermediate	Pre-PCV	PCV7	PCV	ERR316591	Malawi	Southern	Blantyre	-15.7667	35.0168	Africa	3	2010	0--0--3	0.03	S	I100L detected	indel(s) between 56th and 69th amino acid detected	R	neg	S	neg	neg	S	tetM	R	S-R-S-S-R	2	No	NA	NA	NA	NA	NA
9789_2#2	1007374	1007374	289	16-12-9-1-41-33-33	5	8	Dominant	Pre-PCV	PCV13	PCV	ERR316573	Malawi	Southern	Blantyre	-15.7667	35.0168	Africa	12	2010	23--0--268	0.06	S	I100L detected	indel(s) between 56th and 69th amino acid detected	R	neg	S	neg	neg	S	neg	S	S-R-S-S-S	1	No	NA	NA	NA	NA	NA
9789_2#19	C22380	C22380	847	7-11-4-1-6-112-14	19A	53	Intermediate	Pre-PCV	PCV13	PCV	ERR316590	Malawi	Southern	Blantyre	-15.7667	35.0168	Africa	2	2010	111--0--2	0.03	S	I100L detected	indel(s) between 56th and 69th amino acid detected	R	neg	S	neg	neg	S	neg	S	S-R-S-S-S	1	No	NA	NA	NA	NA	NA
9789_2#16	D57096	D57096	289	16-12-9-1-41-33-33	5	8	Dominant	Pre-PCV	PCV13	PCV	ERR316587	Malawi	Southern	Blantyre	-15.7667	35.0168	Africa	10	2010	23--0--268	0.06	S	I100L detected	indel(s) between 56th and 69th amino acid detected	R	neg	S	neg	neg	S	neg	S	S-R-S-S-S	1	No	NA	NA	NA	NA	NA
9789_2#13	C23870	C23870	289	16-12-9-1-41-33-33	5	8	Dominant	Pre-PCV	PCV13	PCV	ERR316584	Malawi	Southern	Blantyre	-15.7667	35.0168	Africa	10	2010	23--0--268	0.06	S	I100L detected	indel(s) between 56th and 69th amino acid detected	R	neg	S	neg	neg	S	neg	S	S-R-S-S-S	1	No	NA	NA	NA	NA	NA
9789_2#11	D54582	D54582	289	16-12-9-1-41-33-33	5	8	Dominant	Pre-PCV	PCV13	PCV	ERR316582	Malawi	Southern	Blantyre	-15.7667	35.0168	Africa	2	2010	23--0--268	0.06	S	I100L detected	indel(s) between 56th and 69th amino acid detected	R	neg	S	neg	neg	S	neg	S	S-R-S-S-S	1	No	NA	NA	NA	NA	NA
9789_2#1	D49793	D49793	2927	16-10-2-16-1-26-1	18C	11	Dominant	Pre-PCV	PCV7	PCV	ERR316572	Malawi	Southern	Blantyre	-15.7667	35.0168	Africa	1	2009	84--15--gps51	0.25	R	I100L detected	indel(s) between 56th and 69th amino acid detected	R	neg	S	neg	neg	S	tetM	R	R-R-S-S-R	3	Yes	NA	NA	NA	NA	NA
20287_5#132	GPS_MW_C2307	C2307	5392	13-5-4-10-17-28-168	20B	184	Intermediate	Pre-PCV	NVT	NVT	ERR1638466	Malawi	Southern	Blantyre	-15.7667	35.0168	Africa	6	2000	gps21--4--2	0.03	S	I100L NOT detected	indel(s) between 56th and 69th amino acid NOT detected	S	neg	S	neg	neg	S	neg	S	S-S-S-S-S	0	No	NA	NA	NA	NA	NA
20287_5#130	GPS_MW_D7181	D7181	9532	10-9-4-5-15-20-28	6B	13	Dominant	Pre-PCV	PCV7	PCV	ERR1638464	Malawi	Southern	Blantyre	-15.7667	35.0168	Africa	6	2000	0--4--3	0.03	S	I100L NOT detected	indel(s) between 56th and 69th amino acid NOT detected	S	neg	S	neg	neg	S	neg	S	S-S-S-S-S	0	No	NA	NA	NA	NA	NA
20287_5#129	GPS_MW_D38934	D38934	700	12-11-2-6-6-22-14	3	10	Dominant	Pre-PCV	PCV13	PCV	ERR1638463	Malawi	Southern	Blantyre	-15.7667	35.0168	Africa	7	2006	17--15--22	0.5	R	I100L detected	indel(s) between 56th and 69th amino acid NOT detected	I	neg	S	neg	neg	S	tetM	R	R-I-S-S-R	3	Yes	NA	NA	NA	NA	NA
19341_2#59	GPS_MW_BKR5WC	BKR5WC	361	7-13-8-6-6-6-8	35B/35D	5	Dominant	Post-PCV13	NVT	NVT	ERR1453526	Malawi	Southern	Blantyre	-15.7667	35.0168	Africa	3	2015	7--1--gps287	0.5	R	I100L detected	indel(s) between 56th and 69th amino acid detected	R	neg	S	neg	neg	S	neg	S	R-R-S-S-S	2	No	NA	NA	NA	NA	NA
19341_2#51	GPS_MW_BKQF4N	BKQF4N	7050	16-12-9-1-11-33-33	5	8	Dominant	Post-PCV13	PCV13	PCV	ERR1453518	Malawi	Southern	Blantyre	-15.7667	35.0168	Africa	12	2014	23--0--gps9	0.06	S	I100L detected	indel(s) between 56th and 69th amino acid detected	R	neg	S	neg	neg	S	neg	S	S-R-S-S-S	1	No	NA	NA	NA	NA	NA
19341_2#46	GPS_MW_BKR671	BKR671	7068	12-10-4-16-6-88-1	21	11	Dominant	Post-PCV13	NVT	NVT	ERR1453513	Malawi	Southern	Blantyre	-15.7667	35.0168	Africa	3	2015	2--0--2	0.03	S	I100L detected	indel(s) between 56th and 69th amino acid detected	R	neg	S	neg	neg	S	neg	S	S-R-S-S-S	1	No	NA	NA	NA	NA	NA
19341_2#43	GPS_MW_BKR6X5	BKR6X5	361	7-13-8-6-6-6-8	35B/35D	5	Dominant	Post-PCV13	NVT	NVT	ERR1453510	Malawi	Southern	Blantyre	-15.7667	35.0168	Africa	6	2015	7--1--gps26	0.25	R	I100L detected	indel(s) between 56th and 69th amino acid detected	R	neg	S	neg	neg	S	neg	S	R-R-S-S-S	2	No	NA	NA	NA	NA	NA
19341_2#41	GPS_MW_BKR60P	BKR60P	11769	43-451-1-10-11-14-19	7F	56	Intermediate	Post-PCV13	PCV13	PCV	ERR1453508	Malawi	Southern	Blantyre	-15.7667	35.0168	Africa	4	2015	2--4--0	0.03	S	I100L detected	indel(s) between 56th and 69th amino acid NOT detected	I	neg	S	neg	neg	S	neg	S	S-I-S-S-S	1	No	NA	NA	NA	NA	NA
19341_2#32	GPS_MW_BKR6M3	BKR6M3	361	7-13-8-6-6-6-8	35B/35D	5	Dominant	Post-PCV13	NVT	NVT	ERR1453499	Malawi	Southern	Blantyre	-15.7667	35.0168	Africa	5	2015	7--1--gps26	0.25	R	I100L detected	indel(s) between 56th and 69th amino acid detected	R	neg	S	neg	neg	S	neg	S	R-R-S-S-S	2	No	NA	NA	NA	NA	NA
19341_2#28	GPS_MW_BKQJEX	BKQJEX	9491	6-301-54-10-7-79-190	23F	176	Intermediate	Post-PCV13	PCV7	PCV	ERR1453495	Malawi	Southern	Blantyre	-15.7667	35.0168	Africa	6	2015	2--gps30--gps28	0.12	R	I100L detected	indel(s) between 56th and 69th amino acid detected	R	neg	S	neg	neg	S	neg	S	R-R-S-S-S	2	No	NA	NA	NA	NA	NA
19341_2#23	GPS_MW_BKQILI	BKQILI	8158	10-10-4-1-7-19-9	1	2	Dominant	Post-PCV13	PCV13	PCV	ERR1453490	Malawi	Southern	Blantyre	-15.7667	35.0168	Africa	5	2015	2--44--0	0.03	S	I100L detected	indel(s) between 56th and 69th amino acid detected	R	cat1	R	neg	neg	S	tetM	R	S-R-R-S-R	3	Yes	NA	NA	NA	NA	NA
19084_8#181	GPS_US5938_06_R1	5938_06	199	8-13-14-4-17-4-14	19A	4	Dominant	Post-PCV7	PCV13	PCV	ERR1422694	USA	Connecticut	missing	41.6032	-73.0877	North America	12	2005	0--29--11	0.12	R	I100L NOT detected	indel(s) between 56th and 69th amino acid NOT detected	S	neg	S	neg	neg	S	neg	S	R-S-S-S-S	1	No	R	S	S	S	S
19084_8#175	GPS_US2010205342_R1	2010205342	199	8-13-14-4-17-4-14	15B/15C	4	Dominant	Post-PCV7	NVT	NVT	ERR1422688	USA	Maryland	missing	39.0458	-76.6413	North America	9	2009	2--0--2	0.03	S	I100L NOT detected	indel(s) between 56th and 69th amino acid NOT detected	S	neg	S	neg	neg	S	neg	S	S-S-S-S-S	0	No	S	S	S	S	I
19084_8#174	GPS_US2010206719_R1	2010206719	3689	8-10-2-16-1-26-14	21	11	Dominant	Post-PCV7	NVT	NVT	ERR1422687	USA	Georgia	missing	32.1656	-82.9001	North America	12	2009	2--0--2	0.03	S	I100L NOT detected	indel(s) between 56th and 69th amino acid NOT detected	S	neg	S	neg	neg	S	neg	S	S-S-S-S-S	0	No	S	S	S	S	I
19084_8#173	GPS_US2010206317_R1	2010206317	498	2-7-4-16-10-40-27	35F	36	Intermediate	Post-PCV7	NVT	NVT	ERR1422686	USA	Minnesota	missing	46.7296	-94.6859	North America	10	2009	0--0--3	0.03	S	I100L NOT detected	indel(s) between 56th and 69th amino acid NOT detected	S	neg	S	neg	neg	S	neg	S	S-S-S-S-S	0	No	S	S	S	S	I
19084_8#172	GPS_US2010203362_R1	2010203362	199	8-13-14-4-17-4-14	19A	4	Dominant	Post-PCV7	PCV13	PCV	ERR1422685	USA	Colorado	missing	39.5501	-105.782	North America	9	2009	0--29--11	0.12	R	I100L NOT detected	indel(s) between 56th and 69th amino acid detected	I	neg	S	neg	neg	S	neg	S	R-I-S-S-S	2	No	R	S	S	S	I
19084_8#171	GPS_US2010205259_R1	2010205259	1379	1-5-9-12-94-28-20	6C	89	Intermediate	Post-PCV7	NVT	NVT	ERR1422684	USA	California	missing	36.7783	-119.418	North America	10	2009	2--0--6	0.03	S	I100L NOT detected	indel(s) between 56th and 69th amino acid NOT detected	S	neg	S	neg	neg	S	neg	S	S-S-S-S-S	0	No	S	S	S	S	I
19084_8#170	GPS_US2010200025_R1	2010200025	392	7-5-1-1-6-31-14	17F	49	Intermediate	Post-PCV7	NVT	NVT	ERR1422683	USA	Georgia	missing	32.1656	-82.9001	North America	9	2009	11--0--0	0.03	S	I100L NOT detected	indel(s) between 56th and 69th amino acid NOT detected	S	neg	S	neg	neg	S	neg	S	S-S-S-S-S	0	No	S	S	S	S	I
19084_8#169	GPS_US2009218323_R1	2009218323	63	2-5-36-12-17-21-14	15A	9	Dominant	Post-PCV7	NVT	NVT	ERR1422682	USA	Connecticut	missing	41.6032	-73.0877	North America	4	2009	24--27--28	0.25	R	I100L NOT detected	indel(s) between 56th and 69th amino acid NOT detected	S	neg	S	ermB1	neg	R	tetM	R	R-S-S-R-R	3	Yes	R	S	R	R	R
19084_8#168	GPS_US2009216959_R1	2009216959	289	16-12-9-1-41-33-33	5	8	Dominant	Post-PCV7	PCV13	PCV	ERR1422681	USA	Maryland	missing	39.0458	-76.6413	North America	6	2009	23--0--149	0.06	S	I100L NOT detected	indel(s) between 56th and 69th amino acid detected	I	neg	S	neg	neg	S	neg	S	S-I-S-S-S	1	No	S	I	S	S	I
19084_8#167	GPS_US2009216900_R1	2009216900	667	8-13-14-4-14-4-14	19A	4	Dominant	Post-PCV7	PCV13	PCV	ERR1422680	USA	Maryland	missing	39.0458	-76.6413	North America	5	2009	0--0--0	0.03	S	I100L NOT detected	indel(s) between 56th and 69th amino acid NOT detected	S	neg	S	neg	neg	S	neg	S	S-S-S-S-S	0	No	S	S	S	S	I
19084_8#166	GPS_US2009216892_R1	2009216892	180	7-15-2-10-6-1-22	3	12	Dominant	Post-PCV7	PCV13	PCV	ERR1422679	USA	Maryland	missing	39.0458	-76.6413	North America	3	2009	2--3--2	0.03	S	I100L NOT detected	indel(s) between 56th and 69th amino acid NOT detected	S	neg	S	neg	neg	S	neg	S	S-S-S-S-S	0	No	S	S	S	S	I
19084_8#158	GPS_US0129_99_R1	0129_99	651	15-5-19-15-6-20-26	19F	1	Dominant	Pre-PCV	PCV7	PCV	ERR1422671	USA	Oregon	missing	43.8041	-120.554	North America	4	1998	13--16--68	2	R	I100L detected	indel(s) between 56th and 69th amino acid detected	R	neg	S	neg	mef1	R	tetM	R	R-R-S-R-R	4	Yes	R	R	S	R	R
19084_8#149	GPS_US3378_00_R1	3378_00	251	18-2-22-1-9-23-14	19F	119	Intermediate	Pre-PCV	PCV7	PCV	ERR1422662	USA	Connecticut	missing	41.6032	-73.0877	North America	11	1999	2--0--0	0.03	S	I100L NOT detected	indel(s) between 56th and 69th amino acid NOT detected	S	neg	S	neg	neg	S	neg	S	S-S-S-S-S	0	No	S	S	S	S	S
19084_8#148	GPS_US6006_99_R1	6006_99	156	7-11-10-1-6-8-1	9V	6	Dominant	Pre-PCV	PCV7	PCV	ERR1422661	USA	Georgia	missing	32.1656	-82.9001	North America	5	1999	15--12--18	4	R	I100L detected	indel(s) between 56th and 69th amino acid detected	R	neg	S	neg	neg	S	neg	S	R-R-S-S-S	2	No	R	R	S	S	S
19084_8#147	GPS_US0937_00_R1	0937_00	496	42-35-29-36-9-39-18	18C	3	Dominant	Pre-PCV	PCV7	PCV	ERR1422660	USA	Connecticut	missing	41.6032	-73.0877	North America	6	1999	0--0--0	0.03	S	I100L NOT detected	indel(s) between 56th and 69th amino acid NOT detected	S	neg	S	neg	neg	S	neg	S	S-S-S-S-S	0	No	S	S	S	S	S
19084_8#146	GPS_US1017_00_R1	1017_00	2456	7-6-1-6-6-15-14	6B	23	Dominant	Pre-PCV	PCV7	PCV	ERR1422659	USA	Georgia	missing	32.1656	-82.9001	North America	11	1999	25--43--7	0.5	R	I100L detected	indel(s) between 56th and 69th amino acid detected	R	neg	S	neg	mef1	R	neg	S	R-R-S-R-S	3	Yes	R	R	S	R	S
19084_8#145	GPS_US3366_99_R1	3366_99	13	1-5-4-5-5-27-8	14	18	Dominant	Pre-PCV	PCV7	PCV	ERR1422658	USA	Georgia	missing	32.1656	-82.9001	North America	2	1999	2--0--50	0.03	S	I100L detected	indel(s) between 56th and 69th amino acid detected	R	neg	S	neg	mef1	R	neg	S	S-R-S-R-S	2	No	S	R	S	R	S
19084_8#141	GPS_US_2009216857_R1	2009216857	191	8-9-2-1-6-1-17	7F	15	Dominant	Post-PCV7	PCV13	PCV	ERR1422654	USA	Connecticut	missing	41.6032	-73.0877	North America	3	2009	2--0--2	0.03	S	I100L NOT detected	indel(s) between 56th and 69th amino acid NOT detected	S	neg	S	neg	neg	S	neg	S	S-S-S-S-S	0	No	S	S	S	S	I
19084_8#140	GPS_US_2009216821_R1	2009216821	180	7-15-2-10-6-1-22	3	12	Dominant	Post-PCV7	PCV13	PCV	ERR1422653	USA	Connecticut	missing	41.6032	-73.0877	North America	3	2009	2--3--2	0.03	S	I100L NOT detected	indel(s) between 56th and 69th amino acid NOT detected	S	neg	S	neg	neg	S	neg	S	S-S-S-S-S	0	No	S	S	S	S	I
19084_8#139	GPS_US_2009217751_R1	2009217751	1451	10-16-19-15-6-20-1	19A	1	Dominant	Post-PCV7	PCV13	PCV	ERR1422652	USA	Minnesota	missing	46.7296	-94.6859	North America	7	2009	13--11--16	4	R	I100L detected	indel(s) between 56th and 69th amino acid detected	R	neg	S	ermB1	mef1	R	tetM	R	R-R-S-R-R	4	Yes	R	R	S	R	R
19084_8#138	GPS_US_2009217709_R1	2009217709	547	5-5-6-1-9-10-14	34	45	Intermediate	Post-PCV7	NVT	NVT	ERR1422651	USA	Minnesota	missing	46.7296	-94.6859	North America	6	2009	0--0--2	0.03	S	I100L NOT detected	indel(s) between 56th and 69th amino acid NOT detected	S	neg	S	neg	neg	S	neg	S	S-S-S-S-S	0	No	S	S	S	S	I
19084_8#137	GPS_US_2009216679_R1	2009216679	199	8-13-14-4-17-4-14	19A	4	Dominant	Post-PCV7	PCV13	PCV	ERR1422650	USA	California	missing	36.7783	-119.418	North America	4	2009	0--29--11	0.12	R	I100L detected	indel(s) between 56th and 69th amino acid detected	R	neg	S	neg	neg	S	neg	S	R-R-S-S-S	2	No	R	R	S	S	S
19084_8#136	GPS_US_2009211245_R1	2009211245	10150	7-13-8-18-25-6-8	19A	5	Dominant	Post-PCV7	PCV13	PCV	ERR1422649	USA	Tennessee	missing	35.5175	-86.5804	North America	1	2009	17--1--22	1	R	I100L NOT detected	indel(s) between 56th and 69th amino acid detected	I	neg	S	neg	neg	S	neg	S	R-I-S-S-S	2	No	R	I	S	S	S
19084_8#135	GPS_US_2009211097_R1	2009211097	320	4-16-19-15-6-20-1	19A	1	Dominant	Post-PCV7	PCV13	PCV	ERR1422648	USA	Connecticut	missing	41.6032	-73.0877	North America	1	2009	13--14--26	8	R	I100L detected	indel(s) between 56th and 69th amino acid detected	R	neg	S	ermB1	mef1	R	tetM	R	R-R-S-R-R	4	Yes	R	R	S	R	R
19084_8#134	GPS_US_2009210224_R1	2009210224	2705	5-12-29-16-9-39-1	33F	3	Dominant	Post-PCV7	NVT	NVT	ERR1422647	USA	Georgia	missing	32.1656	-82.9001	North America	3	2009	2--0--6	0.03	S	I100L NOT detected	indel(s) between 56th and 69th amino acid detected	I	neg	S	neg	mef1	R	neg	S	S-I-S-R-S	2	No	S	I	S	R	S
19084_8#133	GPS_US_2010216336_R1	2010216336	230	12-19-2-17-6-22-14	19A	10	Dominant	Post-PCV7	PCV13	PCV	ERR1422646	USA	California	missing	36.7783	-119.418	North America	12	2009	17--15--22	0.5	R	I100L detected	indel(s) between 56th and 69th amino acid NOT detected	I	neg	S	neg	neg	S	tetM	R	R-I-S-S-R	3	Yes	R	R	S	S	R
18623_5#49	GPS_US_2010208389_R1	2010208389	220	10-20-14-1-9-1-29	12F	32	Dominant	Post-PCV7	NVT	NVT	ERR1333964	USA	New York	missing	40.7128	-74.0059	North America	10	2009	0--0--2	0.03	S	I100L NOT detected	indel(s) between 56th and 69th amino acid NOT detected	S	neg	S	neg	neg	S	neg	S	S-S-S-S-S	0	No	S	S	S	S	I
18623_5#48	GPS_US_2010209962_R1	2010209962	218	10-20-14-1-6-1-29	12F	32	Dominant	Post-PCV7	NVT	NVT	ERR1333963	USA	Minnesota	missing	46.7296	-94.6859	North America	10	2009	0--0--0	0.03	S	I100L NOT detected	indel(s) between 56th and 69th amino acid NOT detected	S	neg	S	neg	mef1	R	neg	S	S-S-S-R-S	1	No	S	S	S	R	I
18623_5#47	GPS_US_2010209960_R1	2010209960	180	7-15-2-10-6-1-22	3	12	Dominant	Post-PCV7	PCV13	PCV	ERR1333962	USA	Minnesota	missing	46.7296	-94.6859	North America	10	2009	2--3--2	0.03	S	I100L NOT detected	indel(s) between 56th and 69th amino acid NOT detected	S	neg	S	neg	neg	S	neg	S	S-S-S-S-S	0	No	S	S	S	S	I
18456_1#99	GPS_MW_D36682	D36682	2285	7-9-4-13-15-20-28	6B	13	Dominant	Pre-PCV	PCV7	PCV	ERR1288908	Malawi	Southern	Blantyre	-15.7667	35.0168	Africa	1	2006	0--4--3	0.03	S	I100L detected	indel(s) between 56th and 69th amino acid detected	R	neg	S	neg	neg	S	neg	S	S-R-S-S-S	1	No	NA	NA	NA	NA	NA
18456_1#96	GPS_MW_D2715	D2715	1047	8-19-2-17-6-22-14	23F	10	Dominant	Pre-PCV	PCV7	PCV	ERR1288905	Malawi	Southern	Blantyre	-15.7667	35.0168	Africa	8	1999	17--15--gps276	0.5	R	I100L detected	indel(s) between 56th and 69th amino acid NOT detected	I	cat1	R	neg	neg	S	tetM	R	R-I-R-S-R	4	Yes	NA	NA	NA	NA	NA
18456_1#94	GPS_MW_D33853	D33853	289	16-12-9-1-41-33-33	5	8	Dominant	Pre-PCV	PCV13	PCV	ERR1288903	Malawi	Southern	Blantyre	-15.7667	35.0168	Africa	9	2005	23--0--2	0.03	S	I100L detected	indel(s) between 56th and 69th amino acid detected	R	neg	S	neg	neg	S	tetM	R	S-R-S-S-R	2	No	NA	NA	NA	NA	NA
18456_1#93	GPS_MW_D30039	D30039	11715	7-13-4-6-25-6-269	19A	5	Dominant	Pre-PCV	PCV13	PCV	ERR1288902	Malawi	Southern	Blantyre	-15.7667	35.0168	Africa	2	2005	79--1--28	0.25	R	I100L detected	indel(s) between 56th and 69th amino acid detected	R	neg	S	neg	neg	S	neg	S	R-R-S-S-S	2	No	NA	NA	NA	NA	NA
18456_1#92	GPS_MW_D27645	D27645	7055	2-11-62-16-6-112-309	10B	30	Dominant	Pre-PCV	NVT	NVT	ERR1288901	Malawi	Southern	Blantyre	-15.7667	35.0168	Africa	10	2004	2--0--0	0.03	S	I100L detected	indel(s) between 56th and 69th amino acid detected	R	neg	S	neg	neg	S	tetM	R	S-R-S-S-R	2	No	NA	NA	NA	NA	NA
18456_1#91	GPS_MW_D24841	D24841	12322	7-5-4-16-6-1-6	6B	120	Intermediate	Pre-PCV	PCV7	PCV	ERR1288900	Malawi	Southern	Blantyre	-15.7667	35.0168	Africa	3	2004	0--0--0	0.03	S	I100L NOT detected	indel(s) between 56th and 69th amino acid detected	I	neg	S	neg	neg	S	tetM	R	S-I-S-S-R	2	No	NA	NA	NA	NA	NA
18456_1#126	GPS_MW_C2311	C2311	2213	15-11-54-5-103-1-9	4	86	Intermediate	Pre-PCV	PCV7	PCV	ERR1288935	Malawi	Southern	Blantyre	-15.7667	35.0168	Africa	7	2000	0--0--0	0.03	S	I100L detected	indel(s) between 56th and 69th amino acid detected	R	neg	S	neg	neg	S	tetM	R	S-R-S-S-R	2	No	NA	NA	NA	NA	NA
18456_1#125	GPS_MW_C2135	C2135	8672	43-60-1-10-11-14-19	7F	56	Intermediate	Pre-PCV	PCV13	PCV	ERR1288934	Malawi	Southern	Blantyre	-15.7667	35.0168	Africa	5	2000	2--4--2	0.03	S	I100L NOT detected	indel(s) between 56th and 69th amino acid detected	I	neg	S	neg	neg	S	neg	S	S-I-S-S-S	1	No	NA	NA	NA	NA	NA
18456_1#124	GPS_MW_C14644	C14644	361	7-13-8-6-6-6-8	35B/35D	5	Dominant	Pre-PCV	NVT	NVT	ERR1288933	Malawi	Southern	Blantyre	-15.7667	35.0168	Africa	8	2006	7--1--gps26	0.25	R	I100L detected	indel(s) between 56th and 69th amino acid detected	R	neg	S	neg	neg	S	neg	S	R-R-S-S-S	2	No	NA	NA	NA	NA	NA
18456_1#123	GPS_MW_C14300	C14300	289	16-12-9-1-41-33-33	5	8	Dominant	Pre-PCV	PCV13	PCV	ERR1288932	Malawi	Southern	Blantyre	-15.7667	35.0168	Africa	5	2006	23--0--268	0.06	S	I100L detected	indel(s) between 56th and 69th amino acid detected	R	neg	S	neg	neg	S	neg	S	S-R-S-S-S	1	No	NA	NA	NA	NA	NA
18456_1#121	GPS_MW_C14309	C14309	989	12-5-89-8-6-112-14	12F	26	Dominant	Pre-PCV	NVT	NVT	ERR1288930	Malawi	Southern	Blantyre	-15.7667	35.0168	Africa	5	2006	12--4--3	0.03	S	I100L detected	indel(s) between 56th and 69th amino acid detected	R	cat1	R	neg	neg	S	tetM	R	S-R-R-S-R	3	Yes	NA	NA	NA	NA	NA
18456_1#118	GPS_MW_C11840	C11840	12325	1-8-73-5-27-1-31	9L	535	Rare	Pre-PCV	NVT	NVT	ERR1288927	Malawi	Southern	Blantyre	-15.7667	35.0168	Africa	4	2005	0--4--0	0.03	S	I100L detected	indel(s) between 56th and 69th amino acid detected	R	neg	S	neg	neg	S	tetM	R	S-R-S-S-R	2	No	NA	NA	NA	NA	NA
18456_1#117	GPS_MW_C12959	C12959	5483	8-11-255-47-6-346-9	10A	145	Intermediate	Pre-PCV	NVT	NVT	ERR1288926	Malawi	Southern	Blantyre	-15.7667	35.0168	Africa	10	2005	0--6--gps59	0.06	S	I100L NOT detected	indel(s) between 56th and 69th amino acid detected	I	neg	S	neg	neg	S	tetM	R	S-I-S-S-R	2	No	NA	NA	NA	NA	NA
18456_1#116	GPS_MW_C11139	C11139	2987	7-13-4-16-6-1-6	6B	120	Intermediate	Pre-PCV	PCV7	PCV	ERR1288925	Malawi	Southern	Blantyre	-15.7667	35.0168	Africa	1	2005	0--0--0	0.03	S	I100L detected	indel(s) between 56th and 69th amino acid detected	R	neg	S	neg	neg	S	tetM	R	S-R-S-S-R	2	No	NA	NA	NA	NA	NA
18456_1#111	GPS_MW_D13463	D13463	12324	8-10-36-3-6-277-6	19A	22	Dominant	Pre-PCV	PCV13	PCV	ERR1288920	Malawi	Southern	Blantyre	-15.7667	35.0168	Africa	12	2001	gps5--2--19	0.06	S	I100L detected	indel(s) between 56th and 69th amino acid NOT detected	I	neg	S	neg	neg	S	neg	S	S-I-S-S-S	1	No	NA	NA	NA	NA	NA
18456_1#110	GPS_MW_D11580	D11580	2902	2-10-4-18-6-112-14	6B	183	Intermediate	Pre-PCV	PCV7	PCV	ERR1288919	Malawi	Southern	Blantyre	-15.7667	35.0168	Africa	6	2001	0--0--3	0.03	S	I100L detected	indel(s) between 56th and 69th amino acid detected	R	neg	S	neg	neg	S	tetM	R	S-R-S-S-R	2	No	NA	NA	NA	NA	NA
18456_1#109	GPS_MW_C2218	C2218	217	10-18-4-1-7-19-9	1	2	Dominant	Pre-PCV	PCV13	PCV	ERR1288918	Malawi	Southern	Blantyre	-15.7667	35.0168	Africa	6	2000	2--44--0	0.03	S	I100L NOT detected	indel(s) between 56th and 69th amino acid detected	I	cat1	R	neg	neg	S	tetM	R	S-I-R-S-R	3	Yes	NA	NA	NA	NA	NA
18456_1#106	GPS_MW_D7775	D7775	2213	15-11-54-5-103-1-9	4	86	Intermediate	Pre-PCV	PCV7	PCV	ERR1288915	Malawi	Southern	Blantyre	-15.7667	35.0168	Africa	8	2000	0--0--0	0.03	S	I100L detected	indel(s) between 56th and 69th amino acid detected	R	neg	S	neg	neg	S	tetM	R	S-R-S-S-R	2	No	NA	NA	NA	NA	NA
18090_5#43	GPS_ZA_2864	42312	180	7-15-2-10-6-1-22	3	12	Dominant	Post-PCV13	PCV13	PCV	ERR1214707	South Africa	Gauteng	missing	-26.2708	28.1123	Africa	5	2014	2--3--2	0.03	S	I100L NOT detected	indel(s) between 56th and 69th amino acid NOT detected	S	neg	S	neg	neg	S	neg	S	S-S-S-S-S	0	No	S	S	NA	S	S
17966_5#94	GPS_MW_BKQFG1	BKQFG1	9476	2-13-4-1-6-6-358	2	96	Intermediate	Post-PCV13	NVT	NVT	ERR1202544	Malawi	Southern	Blantyre	-15.7667	35.0168	Africa	12	2014	50--0--2	0.03	S	I100L NOT detected	indel(s) between 56th and 69th amino acid NOT detected	S	neg	S	neg	neg	S	neg	S	S-S-S-S-S	0	No	NA	NA	NA	NA	NA
17966_5#87	GPS_MW_BKQF03	BKQF03	989	12-5-89-8-6-112-14	12F	26	Dominant	Post-PCV13	NVT	NVT	ERR1202537	Malawi	Southern	Blantyre	-15.7667	35.0168	Africa	11	2014	12--4--3	0.03	S	I100L detected	indel(s) between 56th and 69th amino acid detected	R	neg	S	neg	neg	S	tetM	R	S-R-S-S-R	2	No	NA	NA	NA	NA	NA
17966_5#77	GPS_MW_BKR51K	BKR51K	2053	1-126-74-10-6-14-18	13	65	Intermediate	Post-PCV13	NVT	NVT	ERR1202527	Malawi	Southern	Blantyre	-15.7667	35.0168	Africa	9	2014	gps11--176--gps29	0.12	R	I100L detected	indel(s) between 56th and 69th amino acid NOT detected	I	neg	S	neg	neg	S	neg	S	R-I-S-S-S	2	No	NA	NA	NA	NA	NA
17966_5#72	GPS_MW_BKR55C	BKR55C	5266	2-18-6-10-17-1-19	18C	40	Dominant	Post-PCV13	PCV7	PCV	ERR1202522	Malawi	Southern	Blantyre	-15.7667	35.0168	Africa	10	2014	12--4--2	0.03	S	I100L detected	indel(s) between 56th and 69th amino acid NOT detected	I	neg	S	neg	neg	S	neg	S	S-I-S-S-S	1	No	NA	NA	NA	NA	NA
17966_5#68	GPS_MW_C11222	C11222	5079	72-16-4-5-7-3-9	24	91	Intermediate	Pre-PCV	NVT	NVT	ERR1202518	Malawi	Southern	Blantyre	-15.7667	35.0168	Africa	2	2005	23--0--gps96	0.06	S	I100L detected	indel(s) between 56th and 69th amino acid detected	R	neg	S	neg	neg	S	neg	S	S-R-S-S-S	1	No	NA	NA	NA	NA	NA
17966_5#66	GPS_MW_D40241	D40241	289	16-12-9-1-41-33-33	5	8	Dominant	Pre-PCV	PCV13	PCV	ERR1202516	Malawi	Southern	Blantyre	-15.7667	35.0168	Africa	11	2006	23--0--268	0.06	S	I100L NOT detected	indel(s) between 56th and 69th amino acid detected	I	neg	S	neg	neg	S	neg	S	S-I-S-S-S	1	No	NA	NA	NA	NA	NA
17966_5#64	GPS_MW_1005847	1005847	9491	6-301-54-10-7-79-190	23F	176	Intermediate	Pre-PCV	PCV7	PCV	ERR1202514	Malawi	Southern	Blantyre	-15.7667	35.0168	Africa	12	2010	2--gps30--gps28	0.12	R	I100L detected	indel(s) between 56th and 69th amino acid detected	R	neg	S	neg	neg	S	neg	S	R-R-S-S-S	2	No	NA	NA	NA	NA	NA
17966_5#63	GPS_MW_1005892	1005892	9476	2-13-4-1-6-6-358	2	96	Intermediate	Pre-PCV	NVT	NVT	ERR1202513	Malawi	Southern	Blantyre	-15.7667	35.0168	Africa	12	2010	50--0--2	0.03	S	I100L NOT detected	indel(s) between 56th and 69th amino acid NOT detected	S	neg	S	neg	neg	S	neg	S	S-S-S-S-S	0	No	NA	NA	NA	NA	NA
17966_5#62	GPS_MW_1021712	1021712	5902	8-5-36-3-6-1-6	9V	22	Dominant	Pre-PCV	PCV7	PCV	ERR1202512	Malawi	Southern	Blantyre	-15.7667	35.0168	Africa	10	2011	1--2--0	0.03	S	I100L detected	indel(s) between 56th and 69th amino acid NOT detected	I	neg	S	neg	neg	S	neg	S	S-I-S-S-S	1	No	NA	NA	NA	NA	NA
17966_5#61	GPS_MW_1021501	1021501	5902	8-5-36-3-6-1-6	9V	22	Dominant	Pre-PCV	PCV7	PCV	ERR1202511	Malawi	Southern	Blantyre	-15.7667	35.0168	Africa	10	2011	1--2--0	0.03	S	I100L detected	indel(s) between 56th and 69th amino acid NOT detected	I	neg	S	neg	neg	S	neg	S	S-I-S-S-S	1	No	NA	NA	NA	NA	NA
17966_5#60	GPS_MW_1020012	1020012	289	16-12-9-1-41-33-33	5	8	Dominant	Pre-PCV	PCV13	PCV	ERR1202510	Malawi	Southern	Blantyre	-15.7667	35.0168	Africa	9	2011	23--0--268	0.06	S	I100L detected	indel(s) between 56th and 69th amino acid detected	R	neg	S	neg	neg	S	neg	S	S-R-S-S-S	1	No	NA	NA	NA	NA	NA
17966_5#59	GPS_MW_1020170	1020170	2213	15-11-54-5-103-1-9	4	86	Intermediate	Pre-PCV	PCV7	PCV	ERR1202509	Malawi	Southern	Blantyre	-15.7667	35.0168	Africa	9	2011	0--0--0	0.03	S	I100L detected	indel(s) between 56th and 69th amino acid detected	R	neg	S	neg	neg	S	neg	S	S-R-S-S-S	1	No	NA	NA	NA	NA	NA
17966_5#58	GPS_MW_BBW110	BBW110	11745	10-464-4-1-7-19-9	1	2	Dominant	Pre-PCV	PCV13	PCV	ERR1202508	Malawi	Southern	Blantyre	-15.7667	35.0168	Africa	6	2011	2--44--0	0.03	S	I100L detected	indel(s) between 56th and 69th amino acid detected	R	cat1	R	neg	neg	S	tetM	R	S-R-R-S-R	3	Yes	NA	NA	NA	NA	NA
17966_5#57	GPS_MW_1014281	1014281	9553	15-5-346-5-6-3-6	15B/15C	216	Rare	Pre-PCV	NVT	NVT	ERR1202507	Malawi	Southern	Blantyre	-15.7667	35.0168	Africa	4	2011	12--0--0	0.03	S	I100L detected	indel(s) between 56th and 69th amino acid detected	R	neg	S	neg	neg	S	neg	S	S-R-S-S-S	1	No	NA	NA	NA	NA	NA
17966_5#56	GPS_MW_1012887	1012887	6103	172-262-261-5-42-379-168	38	117	Intermediate	Pre-PCV	NVT	NVT	ERR1202506	Malawi	Southern	Blantyre	-15.7667	35.0168	Africa	3	2011	2--0--2	0.03	S	I100L detected	indel(s) between 56th and 69th amino acid detected	R	neg	S	neg	neg	S	neg	S	S-R-S-S-S	1	No	NA	NA	NA	NA	NA
17966_5#55	GPS_MW_1010737	1010737	2902	2-10-4-18-6-112-14	6B	183	Intermediate	Pre-PCV	PCV7	PCV	ERR1202505	Malawi	Southern	Blantyre	-15.7667	35.0168	Africa	2	2011	0--0--3	0.03	S	I100L detected	indel(s) between 56th and 69th amino acid detected	R	neg	S	neg	neg	S	neg	S	S-R-S-S-S	1	No	NA	NA	NA	NA	NA
17966_5#54	GPS_MW_1010114	1010114	10868	10-13-34-16-15-111-145	8	277	Rare	Pre-PCV	NVT	NVT	ERR1202504	Malawi	Southern	Blantyre	-15.7667	35.0168	Africa	2	2011	50--2--162	0.03	S	I100L NOT detected	indel(s) between 56th and 69th amino acid NOT detected	S	neg	S	neg	neg	S	neg	S	S-S-S-S-S	0	No	NA	NA	NA	NA	NA
17966_5#53	GPS_MW_D49485	D49485	217	10-18-4-1-7-19-9	1	2	Dominant	Pre-PCV	PCV13	PCV	ERR1202503	Malawi	Southern	Blantyre	-15.7667	35.0168	Africa	12	2008	2--44--0	0.03	S	I100L detected	indel(s) between 56th and 69th amino acid detected	R	cat1	R	neg	neg	S	tetM	R	S-R-R-S-R	3	Yes	NA	NA	NA	NA	NA
17966_5#52	GPS_MW_C16848	C16848	6095	12-8-9-104-3-20-417	19F	21	Dominant	Pre-PCV	PCV7	PCV	ERR1202502	Malawi	Southern	Blantyre	-15.7667	35.0168	Africa	8	2007	gps103--gps32--gps32	0.25	R	I100L detected	indel(s) between 56th and 69th amino acid detected	R	neg	S	neg	neg	S	neg	S	R-R-S-S-S	2	No	NA	NA	NA	NA	NA
17966_5#50	GPS_MW_C16480	C16480	2902	2-10-4-18-6-112-14	6B	183	Intermediate	Pre-PCV	PCV7	PCV	ERR1202500	Malawi	Southern	Blantyre	-15.7667	35.0168	Africa	5	2007	0--0--3	0.03	S	I100L detected	indel(s) between 56th and 69th amino acid detected	R	neg	S	neg	neg	S	tetM	R	S-R-S-S-R	2	No	NA	NA	NA	NA	NA
17966_5#49	GPS_MW_D42141	D42141	289	16-12-9-1-41-33-33	5	8	Dominant	Pre-PCV	PCV13	PCV	ERR1202499	Malawi	Southern	Blantyre	-15.7667	35.0168	Africa	4	2007	23--0--268	0.06	S	I100L detected	indel(s) between 56th and 69th amino acid detected	R	neg	S	neg	neg	S	neg	S	S-R-S-S-S	1	No	NA	NA	NA	NA	NA
17966_5#46	GPS_MW_C14797	C14797	12356	8-5-4-5-6-1-5	29	190	Intermediate	Pre-PCV	NVT	NVT	ERR1202496	Malawi	Southern	Blantyre	-15.7667	35.0168	Africa	9	2006	gps119--0--gps27	0.06	S	I100L detected	indel(s) between 56th and 69th amino acid NOT detected	I	neg	S	neg	neg	S	tetM	R	S-I-S-S-R	2	No	NA	NA	NA	NA	NA
17966_5#44	GPS_MW_C14272	C14272	10583	16-5-264-16-10-16-14	12B	218	Rare	Pre-PCV	NVT	NVT	ERR1202494	Malawi	Southern	Blantyre	-15.7667	35.0168	Africa	5	2006	23--4--2	0.03	S	I100L detected	indel(s) between 56th and 69th amino acid NOT detected	I	neg	S	neg	neg	S	neg	S	S-I-S-S-S	1	No	NA	NA	NA	NA	NA
17966_5#43	GPS_MW_C13787	C13787	2213	15-11-54-5-103-1-9	4	86	Intermediate	Pre-PCV	PCV7	PCV	ERR1202493	Malawi	Southern	Blantyre	-15.7667	35.0168	Africa	3	2006	0--0--0	0.03	S	I100L detected	indel(s) between 56th and 69th amino acid detected	R	neg	S	neg	neg	S	tetM	R	S-R-S-S-R	2	No	NA	NA	NA	NA	NA
17966_5#40	GPS_MW_C12194	C12194	989	12-5-89-8-6-112-14	12F	26	Dominant	Pre-PCV	NVT	NVT	ERR1202490	Malawi	Southern	Blantyre	-15.7667	35.0168	Africa	6	2005	12--4--3	0.03	S	I100L detected	indel(s) between 56th and 69th amino acid detected	R	cat1	R	neg	neg	S	tetM	R	S-R-R-S-R	3	Yes	NA	NA	NA	NA	NA
17966_5#39	GPS_MW_C12040	C12040	217	10-18-4-1-7-19-9	1	2	Dominant	Pre-PCV	PCV13	PCV	ERR1202489	Malawi	Southern	Blantyre	-15.7667	35.0168	Africa	5	2005	2--44--0	0.03	S	I100L detected	indel(s) between 56th and 69th amino acid detected	R	cat1	R	neg	neg	S	tetM	R	S-R-R-S-R	3	Yes	NA	NA	NA	NA	NA
17966_5#37	GPS_MW_D30443	D30443	802	10-13-53-1-72-38-31	23F	20	Intermediate	Pre-PCV	PCV7	PCV	ERR1202487	Malawi	Southern	Blantyre	-15.7667	35.0168	Africa	3	2005	37--4--gps33	0.03	S	I100L detected	indel(s) between 56th and 69th amino acid detected	R	neg	S	neg	neg	S	tetM	R	S-R-S-S-R	2	No	NA	NA	NA	NA	NA
17966_5#36	GPS_MW_C11306	C11306	9936	54-9-4-5-36-142-269	15B/15C	143	Intermediate	Pre-PCV	NVT	NVT	ERR1202486	Malawi	Southern	Blantyre	-15.7667	35.0168	Africa	2	2005	12--0--2	0.03	S	I100L detected	indel(s) between 56th and 69th amino acid NOT detected	I	neg	S	neg	neg	S	neg	S	S-I-S-S-S	1	No	NA	NA	NA	NA	NA
17966_5#35	GPS_MW_D27149	D27149	7053	10-65-10-1-15-1-75	7C	92	Intermediate	Pre-PCV	NVT	NVT	ERR1202485	Malawi	Southern	Blantyre	-15.7667	35.0168	Africa	9	2004	11--0--0	0.03	S	I100L detected	indel(s) between 56th and 69th amino acid detected	R	neg	S	neg	neg	S	neg	S	S-R-S-S-S	1	No	NA	NA	NA	NA	NA
17966_5#34	GPS_MW_D24462	D24462	12355	10-19-53-1-72-38-31	23F	20	Intermediate	Pre-PCV	PCV7	PCV	ERR1202484	Malawi	Southern	Blantyre	-15.7667	35.0168	Africa	2	2004	37--4--gps33	0.03	S	I100L detected	indel(s) between 56th and 69th amino acid detected	R	neg	S	neg	neg	S	tetM	R	S-R-S-S-R	2	No	NA	NA	NA	NA	NA
17966_5#33	GPS_MW_D26485	D26485	12354	2-10-4-18-6-105-14	6B	183	Intermediate	Pre-PCV	PCV7	PCV	ERR1202483	Malawi	Southern	Blantyre	-15.7667	35.0168	Africa	7	2004	0--0--3	0.03	S	I100L detected	indel(s) between 56th and 69th amino acid detected	R	neg	S	neg	neg	S	tetM	R	S-R-S-S-R	2	No	NA	NA	NA	NA	NA
17966_5#32	GPS_MW_D24940	D24940	5080	97-5-9-18-77-4-17	23A	116	Intermediate	Pre-PCV	NVT	NVT	ERR1202482	Malawi	Southern	Blantyre	-15.7667	35.0168	Africa	3	2004	0--2--0	0.03	S	I100L detected	indel(s) between 56th and 69th amino acid detected	R	neg	S	neg	neg	S	neg	S	S-R-S-S-S	1	No	NA	NA	NA	NA	NA
17966_5#27	GPS_MW_C3713	C3713	63	2-5-36-12-17-21-14	14	9	Dominant	Pre-PCV	PCV7	PCV	ERR1202477	Malawi	Southern	Blantyre	-15.7667	35.0168	Africa	6	2001	24--27--28	0.25	R	I100L detected	indel(s) between 56th and 69th amino acid detected	R	neg	S	neg	neg	S	tetM	R	R-R-S-S-R	3	Yes	NA	NA	NA	NA	NA
17966_5#26	GPS_MW_C2286	C2286	12353	15-290-4-5-6-112-5	6A	303	Rare	Pre-PCV	PCV13	PCV	ERR1202476	Malawi	Southern	Blantyre	-15.7667	35.0168	Africa	6	2000	0--0--gps49	0.06	S	I100L detected	indel(s) between 56th and 69th amino acid detected	R	neg	S	neg	neg	S	neg	S	S-R-S-S-S	1	No	NA	NA	NA	NA	NA
17966_5#23	GPS_MW_C3375	C3375	12162	2-18-526-10-17-1-19	6B	40	Dominant	Pre-PCV	PCV7	PCV	ERR1202473	Malawi	Southern	Blantyre	-15.7667	35.0168	Africa	4	2001	2--4--gps265	0.06	S	I100L detected	indel(s) between 56th and 69th amino acid NOT detected	I	neg	S	neg	neg	S	neg	S	S-I-S-S-S	1	No	NA	NA	NA	NA	NA
17966_5#145	GPS_US_2010208439_R1	2010208439	393	10-43-41-18-13-49-6	38	38	Intermediate	Post-PCV7	NVT	NVT	ERR1202595	USA	New York	missing	40.7128	-74.0059	North America	11	2009	2--4--0	0.03	S	I100L NOT detected	indel(s) between 56th and 69th amino acid NOT detected	S	neg	S	neg	neg	S	neg	S	S-S-S-S-S	0	No	S	S	S	S	I
17966_5#144	GPS_US_2010209967_R1	2010209967	12360	4-5-36-12-17-21-14	19A	9	Dominant	Post-PCV7	PCV13	PCV	ERR1202594	USA	Minnesota	missing	46.7296	-94.6859	North America	10	2009	24--27--28	0.25	R	I100L NOT detected	indel(s) between 56th and 69th amino acid detected	I	neg	S	ermB1	neg	R	tetM	R	R-I-S-R-R	4	Yes	R	I	S	R	R
17966_5#143	GPS_US_2010209945_R1	2010209945	558	18-12-4-44-14-77-97	35B/35D	59	Intermediate	Post-PCV7	NVT	NVT	ERR1202593	USA	Minnesota	missing	46.7296	-94.6859	North America	10	2009	4--7--7	2	R	I100L NOT detected	indel(s) between 56th and 69th amino acid NOT detected	S	neg	S	neg	mef1	R	neg	S	R-S-S-R-S	2	No	R	S	S	R	I
17966_5#142	GPS_US_2010209943_R1	2010209943	12358	7-5-19-6-6-6-14	19A	24	Intermediate	Post-PCV7	PCV13	PCV	ERR1202592	USA	Minnesota	missing	46.7296	-94.6859	North America	10	2009	2--0--0	0.03	S	I100L NOT detected	indel(s) between 56th and 69th amino acid NOT detected	S	neg	S	neg	neg	S	neg	S	S-S-S-S-S	0	No	S	S	S	S	I
17966_5#141	GPS_US_2010225287_R1	2010225287	191	8-9-2-1-6-1-17	7F	15	Dominant	Post-PCV7	PCV13	PCV	ERR1202591	USA	Colorado	missing	39.5501	-105.782	North America	12	2009	2--0--2	0.03	S	I100L NOT detected	indel(s) between 56th and 69th amino acid NOT detected	S	neg	S	neg	neg	S	neg	S	S-S-S-S-S	0	No	S	S	S	S	I
17966_5#140	GPS_US_2010220334_R1	2010220334	695	16-13-4-4-6-113-18	19A	27	Dominant	Post-PCV7	PCV13	PCV	ERR1202590	USA	Maryland	missing	39.0458	-76.6413	North America	12	2009	8--0--11	0.12	R	I100L NOT detected	indel(s) between 56th and 69th amino acid NOT detected	S	neg	S	neg	neg	S	neg	S	R-S-S-S-S	1	No	R	S	S	S	I
17966_5#139	GPS_US_2010206387_R1	2010206387	191	8-9-2-1-6-1-17	7F	15	Dominant	Post-PCV7	PCV13	PCV	ERR1202589	USA	Minnesota	missing	46.7296	-94.6859	North America	11	2009	2--0--2	0.03	S	I100L NOT detected	indel(s) between 56th and 69th amino acid NOT detected	S	neg	S	neg	neg	S	neg	S	S-S-S-S-S	0	No	S	S	S	S	I
17966_5#138	GPS_US_2010208324_R1	2010208324	218	10-20-14-1-6-1-29	12F	32	Dominant	Post-PCV7	NVT	NVT	ERR1202588	USA	New Mexico	missing	34.5199	-105.87	North America	10	2009	0--0--0	0.03	S	I100L NOT detected	indel(s) between 56th and 69th amino acid NOT detected	S	neg	S	neg	neg	S	neg	S	S-S-S-S-S	0	No	S	S	S	S	I
17966_5#137	GPS_US_2010205386_R1	2010205386	8197	7-13-8-10-25-6-8	19A	5	Dominant	Post-PCV7	PCV13	PCV	ERR1202587	USA	Tennessee	missing	35.5175	-86.5804	North America	8	2009	17--1--22	1	R	I100L NOT detected	indel(s) between 56th and 69th amino acid detected	I	neg	S	neg	neg	S	neg	S	R-I-S-S-S	2	No	R	I	S	S	I
17966_5#136	GPS_US_2010202228_R1	2010202228	1012	2-5-29-18-42-3-18	33F	3	Dominant	Post-PCV7	NVT	NVT	ERR1202586	USA	Georgia	missing	32.1656	-82.9001	North America	10	2009	2--0--2	0.03	S	I100L NOT detected	indel(s) between 56th and 69th amino acid NOT detected	S	neg	S	neg	neg	S	neg	S	S-S-S-S-S	0	No	S	S	S	S	I
17966_5#135	GPS_US_2010205260_R1	2010205260	695	16-13-4-4-6-113-18	19A	27	Dominant	Post-PCV7	PCV13	PCV	ERR1202585	USA	California	missing	36.7783	-119.418	North America	10	2009	8--0--11	0.12	R	I100L NOT detected	indel(s) between 56th and 69th amino acid NOT detected	S	neg	S	neg	neg	S	neg	S	R-S-S-S-S	1	No	R	S	S	S	I
17966_5#134	GPS_US_2010205239_R1	2010205239	63	2-5-36-12-17-21-14	15A	9	Dominant	Post-PCV7	NVT	NVT	ERR1202584	USA	New York	missing	40.7128	-74.0059	North America	8	2009	24--27--28	0.25	R	I100L NOT detected	indel(s) between 56th and 69th amino acid NOT detected	S	neg	S	ermB1	neg	R	tetM	R	R-S-S-R-R	3	Yes	R	S	S	R	R
17966_5#133	GPS_US_2010200830_R1	2010200830	393	10-43-41-18-13-49-6	38	38	Intermediate	Post-PCV7	NVT	NVT	ERR1202583	USA	Tennessee	missing	35.5175	-86.5804	North America	7	2009	2--4--0	0.03	S	I100L NOT detected	indel(s) between 56th and 69th amino acid NOT detected	S	neg	S	neg	neg	S	neg	S	S-S-S-S-S	0	No	S	S	S	S	I
17966_5#130	GPS_US_2009220031_R1	2009220031	191	8-9-2-1-6-1-17	7F	15	Dominant	Post-PCV7	PCV13	PCV	ERR1202580	USA	New Mexico	missing	34.5199	-105.87	North America	8	2009	2--0--2	0.03	S	I100L NOT detected	indel(s) between 56th and 69th amino acid NOT detected	S	neg	S	neg	neg	S	neg	S	S-S-S-S-S	0	No	S	S	S	S	I
17966_5#129	GPS_US_2010200702_R1	2010200702	180	7-15-2-10-6-1-22	3	12	Dominant	Post-PCV7	PCV13	PCV	ERR1202579	USA	Minnesota	missing	46.7296	-94.6859	North America	9	2009	2--3--2	0.03	S	I100L NOT detected	indel(s) between 56th and 69th amino acid NOT detected	S	neg	S	neg	neg	S	neg	S	S-S-S-S-S	0	No	S	S	S	S	I
17966_5#128	GPS_US_2010200697_R1	2010200697	667	8-13-14-4-14-4-14	19A	4	Dominant	Post-PCV7	PCV13	PCV	ERR1202578	USA	Minnesota	missing	46.7296	-94.6859	North America	9	2009	0--0--0	0.03	S	I100L NOT detected	indel(s) between 56th and 69th amino acid NOT detected	S	neg	S	neg	neg	S	neg	S	S-S-S-S-S	0	No	S	S	S	S	I
17966_5#127	GPS_US_2009218404_R1	2009218404	338	7-13-8-6-1-6-8	6C	5	Dominant	Post-PCV7	NVT	NVT	ERR1202577	USA	California	missing	36.7783	-119.418	North America	6	2009	19--1--gps266	0.25	R	I100L NOT detected	indel(s) between 56th and 69th amino acid NOT detected	S	neg	S	ermB1	neg	R	tetM	R	R-S-S-R-R	3	Yes	R	S	S	R	R
17966_5#126	GPS_US_2009218391_R1	2009218391	338	7-13-8-6-1-6-8	17F	5	Dominant	Post-PCV7	NVT	NVT	ERR1202576	USA	Tennessee	missing	35.5175	-86.5804	North America	5	2009	0--1--1	0.25	R	I100L detected	indel(s) between 56th and 69th amino acid NOT detected	I	neg	S	neg	neg	S	neg	S	R-I-S-S-S	2	No	R	I	S	S	I
17966_5#125	GPS_US_2009216882_R1	2009216882	191	8-9-2-1-6-1-17	7F	15	Dominant	Post-PCV7	PCV13	PCV	ERR1202575	USA	New York	missing	40.7128	-74.0059	North America	6	2009	2--0--2	0.03	S	I100L NOT detected	indel(s) between 56th and 69th amino acid NOT detected	S	neg	S	neg	neg	S	neg	S	S-S-S-S-S	0	No	S	S	S	S	I
17966_5#124	GPS_US_2009216869_R1	2009216869	199	8-13-14-4-17-4-14	19A	4	Dominant	Post-PCV7	PCV13	PCV	ERR1202574	USA	Connecticut	missing	41.6032	-73.0877	North America	3	2009	gps83--29--11	0.12	R	I100L NOT detected	indel(s) between 56th and 69th amino acid NOT detected	S	neg	S	neg	neg	S	neg	S	R-S-S-S-S	1	No	R	S	S	S	I
17966_5#123	GPS_US_2009216844_R1	2009216844	191	8-9-2-1-6-1-17	7F	15	Dominant	Post-PCV7	PCV13	PCV	ERR1202573	USA	Connecticut	missing	41.6032	-73.0877	North America	3	2009	2--0--2	0.03	S	I100L NOT detected	indel(s) between 56th and 69th amino acid NOT detected	S	neg	S	neg	neg	S	neg	S	S-S-S-S-S	0	No	S	S	S	S	I
17966_5#122	GPS_US_2009217752_R1	2009217752	558	18-12-4-44-14-77-97	35B/35D	59	Intermediate	Post-PCV7	NVT	NVT	ERR1202572	USA	Minnesota	missing	46.7296	-94.6859	North America	7	2009	4--7--7	2	R	I100L NOT detected	indel(s) between 56th and 69th amino acid NOT detected	S	neg	S	neg	mef1	R	neg	S	R-S-S-R-S	2	No	R	S	S	R	I
17966_5#121	GPS_US_2009217737_R1	2009217737	180	7-15-2-10-6-1-22	3	12	Dominant	Post-PCV7	PCV13	PCV	ERR1202571	USA	Minnesota	missing	46.7296	-94.6859	North America	7	2009	2--3--2	0.03	S	I100L NOT detected	indel(s) between 56th and 69th amino acid NOT detected	S	neg	S	neg	neg	S	neg	S	S-S-S-S-S	0	No	S	S	S	S	I
17966_5#120	GPS_US_2009217736_R1	2009217736	191	8-9-2-1-6-1-17	7F	15	Dominant	Post-PCV7	PCV13	PCV	ERR1202570	USA	Minnesota	missing	46.7296	-94.6859	North America	7	2009	2--0--2	0.03	S	I100L NOT detected	indel(s) between 56th and 69th amino acid NOT detected	S	neg	S	neg	neg	S	neg	S	S-S-S-S-S	0	No	S	S	S	S	I
17966_5#119	GPS_US_2009217723_R1	2009217723	180	7-15-2-10-6-1-22	3	12	Dominant	Post-PCV7	PCV13	PCV	ERR1202569	USA	Minnesota	missing	46.7296	-94.6859	North America	6	2009	2--3--2	0.03	S	I100L NOT detected	indel(s) between 56th and 69th amino acid NOT detected	S	neg	S	neg	neg	S	neg	S	S-S-S-S-S	0	No	S	S	S	S	I
17966_5#118	GPS_US_2009217699_R1	2009217699	199	8-13-14-4-17-4-14	19A	4	Dominant	Post-PCV7	PCV13	PCV	ERR1202568	USA	Minnesota	missing	46.7296	-94.6859	North America	6	2009	0--29--11	0.12	R	I100L detected	indel(s) between 56th and 69th amino acid detected	R	neg	S	neg	mef1	R	neg	S	R-R-S-R-S	3	Yes	R	R	S	R	I
17966_5#117	GPS_US_2009217670_R1	2009217670	218	10-20-14-1-6-1-29	12F	32	Dominant	Post-PCV7	NVT	NVT	ERR1202567	USA	Minnesota	missing	46.7296	-94.6859	North America	5	2009	0--0--0	0.03	S	I100L NOT detected	indel(s) between 56th and 69th amino acid NOT detected	S	neg	S	neg	mef1	R	neg	S	S-S-S-R-S	1	No	S	S	S	R	I
17966_5#116	GPS_US_2009215655_R1	2009215655	191	8-9-2-1-6-1-17	7F	15	Dominant	Post-PCV7	PCV13	PCV	ERR1202566	USA	New Mexico	missing	34.5199	-105.87	North America	1	2009	2--0--2	0.03	S	I100L NOT detected	indel(s) between 56th and 69th amino acid NOT detected	S	neg	S	neg	neg	S	neg	S	S-S-S-S-S	0	No	S	S	S	S	S
17966_5#115	GPS_US_2009212795_R1	2009212795	585	10-7-4-2-10-1-27	10A	35	Intermediate	Post-PCV7	NVT	NVT	ERR1202565	USA	New York	missing	40.7128	-74.0059	North America	3	2009	0--0--2	0.03	S	I100L NOT detected	indel(s) between 56th and 69th amino acid NOT detected	S	neg	S	neg	neg	S	neg	S	S-S-S-S-S	0	No	S	S	S	S	S
17966_5#114	GPS_US_2009211254_R1	2009211254	199	8-13-14-4-17-4-14	19A	4	Dominant	Post-PCV7	PCV13	PCV	ERR1202564	USA	Tennessee	missing	35.5175	-86.5804	North America	1	2009	8--29--11	0.12	R	I100L detected	indel(s) between 56th and 69th amino acid detected	R	neg	S	neg	mef1	R	neg	S	R-R-S-R-S	3	Yes	R	R	S	R	S
17870_8#8	GPS_MW_C13306	C13306	5396	10-5-54-1-238-1-6	35B/35D	233	Rare	Pre-PCV	NVT	NVT	ERR1202268	Malawi	Southern	Blantyre	-15.7667	35.0168	Africa	12	2005	0--116--gps31	0.06	S	I100L detected	indel(s) between 56th and 69th amino acid detected	R	neg	S	neg	neg	S	neg	S	S-R-S-S-S	1	No	NA	NA	NA	NA	NA
17870_8#40	GPS_MW_D30622	D30622	289	16-12-9-1-41-33-33	5	8	Dominant	Pre-PCV	PCV13	PCV	ERR1202300	Malawi	Southern	Blantyre	-15.7667	35.0168	Africa	3	2005	23--0--2	0.03	S	I100L detected	indel(s) between 56th and 69th amino acid detected	R	neg	S	neg	neg	S	tetM	R	S-R-S-S-R	2	No	NA	NA	NA	NA	NA
17870_8#4	GPS_MW_D32366	D32366	10761	8-5-36-3-17-509-6	15A	22	Dominant	Pre-PCV	NVT	NVT	ERR1202264	Malawi	Southern	Blantyre	-15.7667	35.0168	Africa	6	2005	1--2--28	0.06	S	I100L detected	indel(s) between 56th and 69th amino acid NOT detected	I	neg	S	neg	neg	S	neg	S	S-I-S-S-S	1	No	NA	NA	NA	NA	NA
17870_8#36	GPS_MW_C3714	C3714	5659	16-12-9-1-248-33-33	5	8	Dominant	Pre-PCV	PCV13	PCV	ERR1202296	Malawi	Southern	Blantyre	-15.7667	35.0168	Africa	6	2001	23--0--2	0.03	S	I100L NOT detected	indel(s) between 56th and 69th amino acid NOT detected	S	neg	S	neg	neg	S	neg	S	S-S-S-S-S	0	No	NA	NA	NA	NA	NA
17870_8#28	GPS_MW_D34132	D34132	289	16-12-9-1-41-33-33	5	8	Dominant	Pre-PCV	PCV13	PCV	ERR1202288	Malawi	Southern	Blantyre	-15.7667	35.0168	Africa	9	2005	23--0--268	0.06	S	I100L NOT detected	indel(s) between 56th and 69th amino acid detected	I	neg	S	neg	neg	S	neg	S	S-I-S-S-S	1	No	NA	NA	NA	NA	NA
17870_8#26	GPS_MW_C8846	C8846	217	10-18-4-1-7-19-9	1	2	Dominant	Pre-PCV	PCV13	PCV	ERR1202286	Malawi	Southern	Blantyre	-15.7667	35.0168	Africa	2	2004	2--44--0	0.03	S	I100L NOT detected	indel(s) between 56th and 69th amino acid detected	I	cat1	R	neg	neg	S	tetM	R	S-I-R-S-R	3	Yes	NA	NA	NA	NA	NA
17870_8#25	GPS_MW_C7561	C7561	63	2-5-36-12-17-21-14	14	9	Dominant	Pre-PCV	PCV7	PCV	ERR1202285	Malawi	Southern	Blantyre	-15.7667	35.0168	Africa	9	2003	24--27--28	0.25	R	I100L detected	indel(s) between 56th and 69th amino acid detected	R	neg	S	neg	neg	S	tetM	R	R-R-S-S-R	3	Yes	NA	NA	NA	NA	NA
17870_8#24	GPS_MW_C7951	C7951	989	12-5-89-8-6-112-14	12F	26	Dominant	Pre-PCV	NVT	NVT	ERR1202284	Malawi	Southern	Blantyre	-15.7667	35.0168	Africa	11	2003	12--4--3	0.03	S	I100L detected	indel(s) between 56th and 69th amino acid detected	R	cat1	R	neg	neg	S	tetM	R	S-R-R-S-R	3	Yes	NA	NA	NA	NA	NA
17870_8#23	GPS_MW_C7657	C7657	217	10-18-4-1-7-19-9	1	2	Dominant	Pre-PCV	PCV13	PCV	ERR1202283	Malawi	Southern	Blantyre	-15.7667	35.0168	Africa	9	2003	2--44--0	0.03	S	I100L NOT detected	indel(s) between 56th and 69th amino acid detected	I	cat1	R	neg	neg	S	tetM	R	S-I-R-S-R	3	Yes	NA	NA	NA	NA	NA
17870_8#22	GPS_MW_C7513	C7513	12157	12-8-9-348-3-20-28	19F	21	Dominant	Pre-PCV	PCV7	PCV	ERR1202282	Malawi	Southern	Blantyre	-15.7667	35.0168	Africa	8	2003	0--gps7--gps57	0.12	R	I100L detected	indel(s) between 56th and 69th amino acid detected	R	neg	S	neg	neg	S	neg	S	R-R-S-S-S	2	No	NA	NA	NA	NA	NA
17870_8#19	GPS_MW_C7359	C7359	289	16-12-9-1-41-33-33	5	8	Dominant	Pre-PCV	PCV13	PCV	ERR1202279	Malawi	Southern	Blantyre	-15.7667	35.0168	Africa	8	2003	23--0--268	0.06	S	I100L NOT detected	indel(s) between 56th and 69th amino acid detected	I	neg	S	neg	neg	S	neg	S	S-I-S-S-S	1	No	NA	NA	NA	NA	NA
17870_8#18	GPS_MW_D24847	D24847	63	2-5-36-12-17-21-14	14	9	Dominant	Pre-PCV	PCV7	PCV	ERR1202278	Malawi	Southern	Blantyre	-15.7667	35.0168	Africa	3	2004	24--27--gps259	0.12	R	I100L NOT detected	indel(s) between 56th and 69th amino acid detected	I	neg	S	neg	neg	S	tetM	R	R-I-S-S-R	3	Yes	NA	NA	NA	NA	NA
17870_8#16	GPS_MW_D26112	D26112	347	12-8-9-3-3-20-57	19F	21	Dominant	Pre-PCV	PCV7	PCV	ERR1202276	Malawi	Southern	Blantyre	-15.7667	35.0168	Africa	6	2004	gps4--gps20--gps13	0.25	R	I100L detected	indel(s) between 56th and 69th amino acid NOT detected	I	neg	S	neg	neg	S	neg	S	R-I-S-S-S	2	No	NA	NA	NA	NA	NA
17870_8#14	GPS_MW_C14257	C14257	802	10-13-53-1-72-38-31	23F	20	Intermediate	Pre-PCV	PCV7	PCV	ERR1202274	Malawi	Southern	Blantyre	-15.7667	35.0168	Africa	5	2006	37--4--gps33	0.03	S	I100L detected	indel(s) between 56th and 69th amino acid detected	R	neg	S	neg	neg	S	tetM	R	S-R-S-S-R	2	No	NA	NA	NA	NA	NA
17870_8#116	GPS_MW_D31938_R1	D31938	12156	10-13-524-16-15-111-145	8	277	Rare	Pre-PCV	NVT	NVT	ERR1202376	Malawi	Southern	Blantyre	-15.7667	35.0168	Africa	5	2005	50--2--162	0.03	S	I100L NOT detected	indel(s) between 56th and 69th amino acid NOT detected	S	neg	S	neg	neg	S	neg	S	S-S-S-S-S	0	No	NA	NA	NA	NA	NA
17870_8#115	GPS_MW_D27140_R1	D27140	10671	8-9-4-13-15-20-14	6A	13	Dominant	Pre-PCV	PCV13	PCV	ERR1202375	Malawi	Southern	Blantyre	-15.7667	35.0168	Africa	9	2004	0--0--3	0.03	S	I100L detected	indel(s) between 56th and 69th amino acid detected	R	neg	S	neg	neg	S	neg	S	S-R-S-S-S	1	No	NA	NA	NA	NA	NA
17870_8#11	GPS_MW_C14911	C14911	5396	10-5-54-1-238-1-6	35B/35D	233	Rare	Pre-PCV	NVT	NVT	ERR1202271	Malawi	Southern	Blantyre	-15.7667	35.0168	Africa	9	2006	0--116--gps31	0.06	S	I100L detected	indel(s) between 56th and 69th amino acid detected	R	neg	S	neg	neg	S	neg	S	S-R-S-S-S	1	No	NA	NA	NA	NA	NA
17870_8#1	GPS_MW_C14748	C14748	9532	10-9-4-5-15-20-28	6A	13	Dominant	Pre-PCV	PCV13	PCV	ERR1202261	Malawi	Southern	Blantyre	-15.7667	35.0168	Africa	8	2006	0--4--3	0.03	S	I100L NOT detected	indel(s) between 56th and 69th amino acid NOT detected	S	neg	S	neg	neg	S	neg	S	S-S-S-S-S	0	No	NA	NA	NA	NA	NA
17870_7#190	GPS_MW_C12869	C12869	8672	43-60-1-10-11-14-19	7F	56	Intermediate	Pre-PCV	PCV13	PCV	ERR1202260	Malawi	Southern	Blantyre	-15.7667	35.0168	Africa	10	2005	2--4--0	0.03	S	I100L detected	indel(s) between 56th and 69th amino acid NOT detected	I	neg	S	neg	neg	S	neg	S	S-I-S-S-S	1	No	NA	NA	NA	NA	NA
17870_7#189	GPS_MW_D33815	D33815	12683	7-5-1-2-6-267-14	6B	171	Intermediate	Pre-PCV	PCV7	PCV	ERR1202259	Malawi	Southern	Blantyre	-15.7667	35.0168	Africa	9	2005	2--0--53	0.03	S	I100L detected	indel(s) between 56th and 69th amino acid detected	R	neg	S	neg	neg	S	neg	S	S-R-S-S-S	1	No	NA	NA	NA	NA	NA
17870_7#183	GPS_MW_A32560	A32560	1871	1-16-4-10-7-1-31	9V	85	Intermediate	Pre-PCV	PCV7	PCV	ERR1202253	Malawi	Southern	Blantyre	-15.7667	35.0168	Africa	12	2004	0--4--gps56	0.06	S	I100L detected	indel(s) between 56th and 69th amino acid detected	R	neg	S	neg	neg	S	tetM	R	S-R-S-S-R	2	No	NA	NA	NA	NA	NA
17870_7#182	GPS_MW_D28100	D28100	63	2-5-36-12-17-21-14	14	9	Dominant	Pre-PCV	PCV7	PCV	ERR1202252	Malawi	Southern	Blantyre	-15.7667	35.0168	Africa	11	2004	24--27--28	0.25	R	I100L detected	indel(s) between 56th and 69th amino acid detected	R	neg	S	neg	neg	S	tetM	R	R-R-S-S-R	3	Yes	NA	NA	NA	NA	NA
17870_7#179	GPS_MW_C10579	C10579	989	12-5-89-8-6-112-14	12F	26	Dominant	Pre-PCV	NVT	NVT	ERR1202249	Malawi	Southern	Blantyre	-15.7667	35.0168	Africa	10	2004	12--4--3	0.03	S	I100L NOT detected	indel(s) between 56th and 69th amino acid detected	I	neg	S	neg	neg	S	tetM	R	S-I-S-S-R	2	No	NA	NA	NA	NA	NA
17870_7#178	GPS_MW_D27790	D27790	11715	7-13-4-6-25-6-269	19A	5	Dominant	Pre-PCV	PCV13	PCV	ERR1202248	Malawi	Southern	Blantyre	-15.7667	35.0168	Africa	10	2004	79--1--28	0.25	R	I100L detected	indel(s) between 56th and 69th amino acid detected	R	neg	S	neg	neg	S	neg	S	R-R-S-S-S	2	No	NA	NA	NA	NA	NA
17870_7#10	GPS_MW_D7636_R1	D7636	289	16-12-9-1-41-33-33	5	8	Dominant	Pre-PCV	PCV13	PCV	ERR1202080	Malawi	Southern	Blantyre	-15.7667	35.0168	Africa	7	2000	23--0--2	0.03	S	I100L detected	indel(s) between 56th and 69th amino acid detected	R	neg	S	neg	neg	S	tetM	R	S-R-S-S-R	2	No	NA	NA	NA	NA	NA
17794_7#85	GPS_US_2010203157_R1	2010203157	2705	5-12-29-16-9-39-1	33F	3	Dominant	Post-PCV7	NVT	NVT	ERR1191907	USA	Georgia	missing	32.1656	-82.9001	North America	11	2009	2--0--6	0.03	S	I100L NOT detected	indel(s) between 56th and 69th amino acid detected	I	neg	S	neg	mef1	R	neg	S	S-I-S-R-S	2	No	S	I	S	R	I
17794_7#84	GPS_US_2009218372_R1	2009218372	1480	7-9-15-11-93-1-70	8	98	Intermediate	Post-PCV7	NVT	NVT	ERR1191906	USA	Tennessee	missing	35.5175	-86.5804	North America	5	2009	3--5--5	0.03	S	I100L NOT detected	indel(s) between 56th and 69th amino acid NOT detected	S	neg	S	neg	neg	S	neg	S	S-S-S-S-S	0	No	S	S	S	S	I
17175_8#93	GPS_ZA_2974	43495	1445	15-29-4-4-30-1-8	23F	14	Dominant	Post-PCV13	PCV7	PCV	ERR1066377	South Africa	Gauteng	missing	-26.2708	28.1123	Africa	8	2014	15--12--43	2	R	I100L NOT detected	indel(s) between 56th and 69th amino acid detected	I	neg	S	ermB1	mef1	R	tetM	R	R-I-S-R-R	4	Yes	R	S	NA	R	R
17175_8#89	GPS_ZA_2970	43559/43675	361	7-13-8-6-6-6-8	35B/35D	5	Dominant	Post-PCV13	NVT	NVT	ERR1066373	South Africa	Gauteng	missing	-26.2708	28.1123	Africa	9	2014	7--1--gps26	0.25	R	I100L NOT detected	indel(s) between 56th and 69th amino acid detected	I	neg	S	neg	neg	S	neg	S	R-I-S-S-S	2	No	R	S	NA	S	S
17175_8#87	GPS_ZA_2968	42812	2062	1-5-53-32-14-20-199	19A	17	Dominant	Post-PCV13	PCV13	PCV	ERR1066371	South Africa	Gauteng	missing	-26.2708	28.1123	Africa	6	2014	16--13--19	0.25	R	I100L detected	indel(s) between 56th and 69th amino acid detected	R	neg	S	neg	neg	S	neg	S	R-R-S-S-S	2	No	R	R	NA	S	S
17175_8#86	GPS_ZA_2967	41964	53	2-5-1-11-16-3-14	8	3	Dominant	Post-PCV13	NVT	NVT	ERR1066370	South Africa	Gauteng	missing	-26.2708	28.1123	Africa	3	2014	3--6--5	0.03	S	I100L NOT detected	indel(s) between 56th and 69th amino acid NOT detected	S	neg	S	neg	neg	S	neg	S	S-S-S-S-S	0	No	S	S	NA	S	S
17175_8#85	GPS_ZA_2966	43488	2416	43-60-1-1-11-14-19	12F	56	Intermediate	Post-PCV13	NVT	NVT	ERR1066369	South Africa	Gauteng	missing	-26.2708	28.1123	Africa	8	2014	2--4--0	0.03	S	I100L NOT detected	indel(s) between 56th and 69th amino acid NOT detected	S	neg	S	neg	neg	S	neg	S	S-S-S-S-S	0	No	S	S	NA	R	S
17175_8#82	GPS_ZA_2963	43579	10854	8-10-2-138-1-26-1	21	11	Dominant	Post-PCV13	NVT	NVT	ERR1066366	South Africa	Western Cape	missing	-33.2278	21.8569	Africa	9	2014	2--0--2	0.03	S	I100L NOT detected	indel(s) between 56th and 69th amino acid NOT detected	S	neg	S	neg	neg	S	neg	S	S-S-S-S-S	0	No	S	S	NA	S	S
17175_8#81	GPS_ZA_2962	43557	11129	4-16-36-15-6-20-26	19F	1	Dominant	Post-PCV13	PCV7	PCV	ERR1066365	South Africa	Gauteng	missing	-26.2708	28.1123	Africa	9	2014	13--49--8	4	R	I100L detected	indel(s) between 56th and 69th amino acid detected	R	neg	S	ermB1	mef1	R	tetM	R	R-R-S-R-R	4	Yes	R	R	NA	R	R
17175_8#79	GPS_ZA_2960	42810	8687	1-32-97-5-10-88-18	15B/15C	25	Dominant	Post-PCV13	NVT	NVT	ERR1066363	South Africa	Gauteng	missing	-26.2708	28.1123	Africa	6	2014	2--0--gps46	0.06	S	I100L detected	indel(s) between 56th and 69th amino acid detected	R	neg	S	neg	neg	S	neg	S	S-R-S-S-S	1	No	S	R	NA	S	S
17175_8#78	GPS_ZA_2959	42341	5326	50-9-15-1-36-3-31	16F	114	Intermediate	Post-PCV13	NVT	NVT	ERR1066362	South Africa	Gauteng	missing	-26.2708	28.1123	Africa	5	2014	12--4--0	0.03	S	I100L detected	indel(s) between 56th and 69th amino acid NOT detected	I	neg	S	neg	neg	S	neg	S	S-I-S-S-S	1	No	S	R	NA	S	S
17175_8#77	GPS_ZA_2958	43487	2062	1-5-53-32-14-20-199	19A	17	Dominant	Post-PCV13	PCV13	PCV	ERR1066361	South Africa	Gauteng	missing	-26.2708	28.1123	Africa	9	2014	gps22--13--19	0.25	R	I100L detected	indel(s) between 56th and 69th amino acid detected	R	neg	S	neg	neg	S	neg	S	R-R-S-S-S	2	No	R	R	NA	S	S
17175_8#74	GPS_ZA_2955	43573/43619	1221	7-5-1-5-15-12-14	4	70	Intermediate	Post-PCV13	PCV7	PCV	ERR1066358	South Africa	Western Cape	missing	-33.2278	21.8569	Africa	9	2014	2--4--3	0.03	S	I100L NOT detected	indel(s) between 56th and 69th amino acid NOT detected	S	neg	S	neg	neg	S	neg	S	S-S-S-S-S	0	No	S	S	NA	S	S
17175_8#69	GPS_ZA_2950	43473	11127	10-65-4-1-15-1-75	7C	92	Intermediate	Post-PCV13	NVT	NVT	ERR1066353	South Africa	Gauteng	missing	-26.2708	28.1123	Africa	8	2014	11--0--0	0.03	S	I100L NOT detected	indel(s) between 56th and 69th amino acid detected	I	neg	S	neg	neg	S	neg	S	S-I-S-S-S	1	No	S	I	NA	S	S
17175_8#67	GPS_ZA_2948	43107	361	7-13-8-6-6-6-8	35B/35D	5	Dominant	Post-PCV13	NVT	NVT	ERR1066351	South Africa	Gauteng	missing	-26.2708	28.1123	Africa	7	2014	7--1--gps26	0.25	R	I100L NOT detected	indel(s) between 56th and 69th amino acid detected	I	neg	S	neg	neg	S	neg	S	R-I-S-S-S	2	No	R	I	NA	S	S
17175_8#65	GPS_ZA_2946	42622	9815	8-2-4-3-27-1-14	16F	207	Intermediate	Post-PCV13	NVT	NVT	ERR1066349	South Africa	Gauteng	missing	-26.2708	28.1123	Africa	6	2014	12--0--0	0.03	S	I100L NOT detected	indel(s) between 56th and 69th amino acid detected	I	neg	S	neg	neg	S	neg	S	S-I-S-S-S	1	No	S	NA	NA	NA	NA
17175_8#64	GPS_ZA_2945	41779	7888	50-5-1-15-6-88-14	16F	33	Dominant	Post-PCV13	NVT	NVT	ERR1066348	South Africa	Gauteng	missing	-26.2708	28.1123	Africa	2	2014	1--0--0	0.03	S	I100L NOT detected	indel(s) between 56th and 69th amino acid NOT detected	S	neg	S	neg	neg	S	neg	S	S-S-S-S-S	0	No	S	S	NA	S	S
17175_8#62	GPS_ZA_2943	42609	6121	1-5-4-32-14-20-422	19A	17	Dominant	Post-PCV13	PCV13	PCV	ERR1066346	South Africa	Gauteng	missing	-26.2708	28.1123	Africa	6	2014	gps7--13--19	0.25	R	I100L detected	indel(s) between 56th and 69th amino acid detected	R	neg	S	neg	neg	S	neg	S	R-R-S-S-S	2	No	R	R	NA	S	S
17175_8#61	GPS_ZA_2942	43449	138	7-5-8-5-10-6-14	6B	24	Intermediate	Post-PCV13	PCV7	PCV	ERR1066345	South Africa	Western Cape	missing	-33.2278	21.8569	Africa	8	2014	0--0--0	0.03	S	I100L detected	indel(s) between 56th and 69th amino acid NOT detected	I	neg	S	neg	neg	S	neg	S	S-I-S-S-S	1	No	S	I	NA	S	S
17175_8#60	GPS_ZA_2941	43581/43584	2795	1-5-9-106-15-83-6	28F	228	Rare	Post-PCV13	NVT	NVT	ERR1066344	South Africa	Gauteng	missing	-26.2708	28.1123	Africa	9	2014	2--6--0	0.03	S	I100L detected	indel(s) between 56th and 69th amino acid detected	R	neg	S	neg	neg	S	neg	S	S-R-S-S-S	1	No	S	R	NA	S	S
17175_8#6	GPS_ZA_2888	42226	6121	1-5-4-32-14-20-422	19A	17	Dominant	Post-PCV13	PCV13	PCV	ERR1066290	South Africa	Kwazulu Natal	missing	-28.5306	30.8958	Africa	4	2014	gps7--13--19	0.25	R	I100L NOT detected	indel(s) between 56th and 69th amino acid detected	I	neg	S	neg	neg	S	neg	S	R-I-S-S-S	2	No	R	I	NA	S	I
17175_8#58	GPS_ZA_2939	42939	5647	15-5-54-1-197-1-168	13	52	Intermediate	Post-PCV13	NVT	NVT	ERR1066342	South Africa	Kwazulu Natal	missing	-28.5306	30.8958	Africa	7	2014	gps16--0--0	0.03	S	I100L NOT detected	indel(s) between 56th and 69th amino acid NOT detected	S	neg	S	neg	neg	S	neg	S	S-S-S-S-S	0	No	S	S	NA	S	S
17175_8#57	GPS_ZA_2938	41783	8838	7-8-146-15-25-20-5	7C	93	Intermediate	Post-PCV13	NVT	NVT	ERR1066341	South Africa	Western Cape	missing	-33.2278	21.8569	Africa	2	2014	0--0--0	0.03	S	I100L NOT detected	indel(s) between 56th and 69th amino acid NOT detected	S	neg	S	neg	neg	S	neg	S	S-S-S-S-S	0	No	S	I	NA	S	S
17175_8#55	GPS_ZA_2936	42776	10550	1-5-4-25-10-88-14	15A	179	Intermediate	Post-PCV13	NVT	NVT	ERR1066339	South Africa	Kwazulu Natal	missing	-28.5306	30.8958	Africa	6	2014	0--4--gps145	0.03	S	I100L NOT detected	indel(s) between 56th and 69th amino acid NOT detected	S	neg	S	neg	neg	S	neg	S	S-S-S-S-S	0	No	S	S	NA	S	S
17175_8#54	GPS_ZA_2935	42310	53	2-5-1-11-16-3-14	8	3	Dominant	Post-PCV13	NVT	NVT	ERR1066338	South Africa	Gauteng	missing	-26.2708	28.1123	Africa	5	2014	3--6--5	0.03	S	I100L NOT detected	indel(s) between 56th and 69th amino acid NOT detected	S	neg	S	neg	neg	S	neg	S	S-S-S-S-S	0	No	S	S	NA	S	S
17175_8#53	GPS_ZA_2934	43599	53	2-5-1-11-16-3-14	8	3	Dominant	Post-PCV13	NVT	NVT	ERR1066337	South Africa	North West	missing	-26.6639	25.2838	Africa	8	2014	3--6--5	0.03	S	I100L NOT detected	indel(s) between 56th and 69th amino acid NOT detected	S	neg	S	neg	neg	S	neg	S	S-S-S-S-S	0	No	S	S	NA	S	S
17175_8#52	GPS_ZA_2933	43290	11766	43-13-54-1-16-635-14	15A	168	Intermediate	Post-PCV13	NVT	NVT	ERR1066336	South Africa	Kwazulu Natal	missing	-28.5306	30.8958	Africa	8	2014	gps105--gps86--19	0.25	R	I100L detected	indel(s) between 56th and 69th amino acid detected	R	neg	S	neg	neg	S	neg	S	R-R-S-S-S	2	No	R	R	NA	S	S
17175_8#51	GPS_ZA_2932	43096	12147	15-29-4-21-30-352-773	23F	14	Dominant	Post-PCV13	PCV7	PCV	ERR1066335	South Africa	Free State	missing	-28.4541	26.7968	Africa	7	2014	gps5--gps142--19	0.25	R	I100L detected	indel(s) between 56th and 69th amino acid detected	R	neg	S	neg	mef1	R	tetM	R	R-R-S-R-R	4	Yes	R	R	NA	R	R
17175_8#5	GPS_ZA_2887	41812/41813	361	7-13-8-6-6-6-8	35B/35D	5	Dominant	Post-PCV13	NVT	NVT	ERR1066289	South Africa	Gauteng	missing	-26.2708	28.1123	Africa	3	2014	7--1--gps26	0.25	R	I100L NOT detected	indel(s) between 56th and 69th amino acid detected	I	neg	S	neg	neg	S	neg	S	R-I-S-S-S	2	No	R	S	NA	S	S
17175_8#48	GPS_ZA_2929	41639	10571	15-29-4-21-30-352-271	23F	14	Dominant	Post-PCV13	PCV7	PCV	ERR1066332	South Africa	Gauteng	missing	-26.2708	28.1123	Africa	2	2014	38--12--gps98	0.5	R	I100L detected	indel(s) between 56th and 69th amino acid detected	R	neg	S	neg	mef1	R	tetM	R	R-R-S-R-R	4	Yes	R	R	NA	R	R
17175_8#47	GPS_ZA_2928	42721/42722	193	8-10-2-16-1-26-1	21	11	Dominant	Post-PCV13	NVT	NVT	ERR1066331	South Africa	Eastern Cape	missing	-32.2968	26.4194	Africa	6	2014	2--0--2	0.03	S	I100L NOT detected	indel(s) between 56th and 69th amino acid NOT detected	S	neg	S	neg	neg	S	neg	S	S-S-S-S-S	0	No	S	S	NA	S	S
17175_8#46	GPS_ZA_2927	42333	53	2-5-1-11-16-3-14	8	3	Dominant	Post-PCV13	NVT	NVT	ERR1066330	South Africa	Western Cape	missing	-33.2278	21.8569	Africa	5	2014	3--6--5	0.03	S	I100L NOT detected	indel(s) between 56th and 69th amino acid NOT detected	S	neg	S	neg	neg	S	neg	S	S-S-S-S-S	0	No	S	S	NA	S	S
17175_8#44	GPS_ZA_2925	43275	361	7-13-8-6-6-6-8	35B/35D	5	Dominant	Post-PCV13	NVT	NVT	ERR1066328	South Africa	Gauteng	missing	-26.2708	28.1123	Africa	8	2014	7--1--gps26	0.25	R	I100L NOT detected	indel(s) between 56th and 69th amino acid detected	I	neg	S	neg	neg	S	neg	S	R-I-S-S-S	2	No	R	R	NA	S	I
17175_8#43	GPS_ZA_2924	43088	8687	1-32-97-5-10-88-18	15B/15C	25	Dominant	Post-PCV13	NVT	NVT	ERR1066327	South Africa	Kwazulu Natal	missing	-28.5306	30.8958	Africa	7	2014	2--0--gps46	0.06	S	I100L detected	indel(s) between 56th and 69th amino acid detected	R	neg	S	neg	neg	S	neg	S	S-R-S-S-S	1	No	S	R	NA	S	S
17175_8#4	GPS_ZA_2886	42345	53	2-5-1-11-16-3-14	8	3	Dominant	Post-PCV13	NVT	NVT	ERR1066288	South Africa	Gauteng	missing	-26.2708	28.1123	Africa	5	2014	3--6--5	0.03	S	I100L NOT detected	indel(s) between 56th and 69th amino acid NOT detected	S	neg	S	neg	neg	S	neg	S	S-S-S-S-S	0	No	S	S	NA	S	S
17175_8#34	GPS_ZA_2916	42903	53	2-5-1-11-16-3-14	8	3	Dominant	Post-PCV13	NVT	NVT	ERR1066318	South Africa	Gauteng	missing	-26.2708	28.1123	Africa	7	2014	3--6--5	0.03	S	I100L NOT detected	indel(s) between 56th and 69th amino acid NOT detected	S	neg	S	neg	neg	S	neg	S	S-S-S-S-S	0	No	S	S	NA	S	S
17175_8#30	GPS_ZA_2912	42282	11768	43-60-1-1-468-14-19	12F	56	Intermediate	Post-PCV13	NVT	NVT	ERR1066314	South Africa	Mpumalanga	missing	-25.5653	30.5279	Africa	5	2014	2--4--0	0.03	S	I100L NOT detected	indel(s) between 56th and 69th amino acid detected	I	neg	S	neg	neg	S	neg	S	S-I-S-S-S	1	No	S	S	NA	S	S
17175_8#3	GPS_ZA_2885	42223	10068	1-5-23-18-42-3-18	33F	3	Dominant	Post-PCV13	NVT	NVT	ERR1066287	South Africa	Western Cape	missing	-33.2278	21.8569	Africa	4	2014	2--0--2	0.03	S	I100L NOT detected	indel(s) between 56th and 69th amino acid NOT detected	S	neg	S	neg	neg	S	neg	S	S-S-S-S-S	0	No	S	S	NA	S	S
17175_8#26	GPS_ZA_2908	42902	53	2-5-1-11-16-3-14	8	3	Dominant	Post-PCV13	NVT	NVT	ERR1066310	South Africa	Gauteng	missing	-26.2708	28.1123	Africa	7	2014	3--6--5	0.03	S	I100L NOT detected	indel(s) between 56th and 69th amino acid NOT detected	S	neg	S	neg	neg	S	neg	S	S-S-S-S-S	0	No	S	S	NA	S	S
17175_8#24	GPS_ZA_2906	42488	12498	5-19-484-17-6-22-9	10A	10	Dominant	Post-PCV13	NVT	NVT	ERR1066308	South Africa	Western Cape	missing	-33.2278	21.8569	Africa	5	2014	150--1--22	0.25	R	I100L detected	indel(s) between 56th and 69th amino acid NOT detected	I	neg	S	neg	neg	S	tetM	R	R-I-S-S-R	3	Yes	R	R	NA	S	R
17175_8#22	GPS_ZA_2904	42279/42330	2416	43-60-1-1-11-14-19	12F	56	Intermediate	Post-PCV13	NVT	NVT	ERR1066306	South Africa	Northern Cape	missing	-29.0467	21.8569	Africa	5	2014	2--4--0	0.03	S	I100L NOT detected	indel(s) between 56th and 69th amino acid NOT detected	S	neg	S	neg	neg	S	neg	S	S-S-S-S-S	0	No	S	S	NA	S	S
17175_8#2	GPS_ZA_2884	42123	5578	1-8-4-5-6-347-168	10A	194	Intermediate	Post-PCV13	NVT	NVT	ERR1066286	South Africa	Gauteng	missing	-26.2708	28.1123	Africa	4	2014	0--4--0	0.03	S	I100L NOT detected	indel(s) between 56th and 69th amino acid NOT detected	S	neg	S	neg	neg	S	neg	S	S-S-S-S-S	0	No	S	S	NA	S	S
17175_8#19	GPS_ZA_2901	43049	5326	50-9-15-1-36-3-31	16F	114	Intermediate	Post-PCV13	NVT	NVT	ERR1066303	South Africa	Gauteng	missing	-26.2708	28.1123	Africa	7	2014	12--4--0	0.03	S	I100L detected	indel(s) between 56th and 69th amino acid NOT detected	I	neg	S	neg	neg	S	neg	S	S-I-S-S-S	1	No	S	R	NA	S	S
17175_8#17	GPS_ZA_2899	42470	11111	50-8-1-16-241-88-14	16F	33	Dominant	Post-PCV13	NVT	NVT	ERR1066301	South Africa	Eastern Cape	missing	-32.2968	26.4194	Africa	5	2014	1--0--0	0.03	S	I100L NOT detected	indel(s) between 56th and 69th amino acid NOT detected	S	neg	S	neg	neg	S	neg	S	S-S-S-S-S	0	No	S	S	NA	S	S
17175_8#15	GPS_ZA_2897	42621/42625	11125	7-9-4-18-15-20-28	6A	13	Dominant	Post-PCV13	PCV13	PCV	ERR1066299	South Africa	Kwazulu Natal	missing	-28.5306	30.8958	Africa	6	2014	0--4--3	0.03	S	I100L NOT detected	indel(s) between 56th and 69th amino acid detected	I	neg	S	neg	neg	S	neg	S	S-I-S-S-S	1	No	S	I	NA	S	S
17175_8#14	GPS_ZA_2896	42252	53	2-5-1-11-16-3-14	8	3	Dominant	Post-PCV13	NVT	NVT	ERR1066298	South Africa	Eastern Cape	missing	-32.2968	26.4194	Africa	4	2014	3--6--5	0.03	S	I100L NOT detected	indel(s) between 56th and 69th amino acid NOT detected	S	neg	S	neg	neg	S	neg	S	S-S-S-S-S	0	No	S	S	NA	S	S
17175_8#13	GPS_ZA_2895	41851	217	10-18-4-1-7-19-9	1	2	Dominant	Post-PCV13	PCV13	PCV	ERR1066297	South Africa	Free State	missing	-28.4541	26.7968	Africa	3	2014	2--44--0	0.03	S	I100L NOT detected	indel(s) between 56th and 69th amino acid NOT detected	S	neg	S	neg	neg	S	neg	S	S-S-S-S-S	0	No	S	S	NA	S	S
17175_8#12	GPS_ZA_2894	42542	989	12-5-89-8-6-112-14	12F	26	Dominant	Post-PCV13	NVT	NVT	ERR1066296	South Africa	Gauteng	missing	-26.2708	28.1123	Africa	6	2014	12--4--3	0.03	S	I100L NOT detected	indel(s) between 56th and 69th amino acid detected	I	cat1	R	neg	neg	S	tetM	R	S-I-R-S-R	3	Yes	S	S	NA	S	R
17175_8#11	GPS_ZA_2893	42225	6239	10-2-34-16-15-14-145	18C	67	Intermediate	Post-PCV13	PCV7	PCV	ERR1066295	South Africa	Kwazulu Natal	missing	-28.5306	30.8958	Africa	4	2014	23--2--187	0.03	S	I100L detected	indel(s) between 56th and 69th amino acid NOT detected	I	neg	S	neg	neg	S	neg	S	S-I-S-S-S	1	No	S	R	NA	S	S
17175_8#10	GPS_ZA_2892	42127/42128	7050	16-12-9-1-11-33-33	5	8	Dominant	Post-PCV13	PCV13	PCV	ERR1066294	South Africa	Gauteng	missing	-26.2708	28.1123	Africa	4	2014	23--gps73--gps9	0.12	R	I100L detected	indel(s) between 56th and 69th amino acid detected	R	neg	S	neg	neg	S	neg	S	R-R-S-S-S	2	No	R	R	NA	S	S
17175_8#1	GPS_ZA_2883	41751	1176	10-20-8-10-6-1-29	7F	32	Dominant	Post-PCV13	PCV13	PCV	ERR1066285	South Africa	Western Cape	missing	-33.2278	21.8569	Africa	2	2014	2--0--2	0.03	S	I100L NOT detected	indel(s) between 56th and 69th amino acid NOT detected	S	neg	S	neg	neg	S	neg	S	S-S-S-S-S	0	No	S	S	NA	S	S
17175_7#87	GPS_ZA_2879	42530	6236	8-13-11-4-15-20-168	18C	68	Intermediate	Post-PCV13	PCV7	PCV	ERR1066280	South Africa	Limpopo	missing	-23.4013	29.4179	Africa	5	2014	12--gps124--0	0.03	S	I100L NOT detected	indel(s) between 56th and 69th amino acid NOT detected	S	neg	S	neg	neg	S	neg	S	S-S-S-S-S	0	No	S	S	NA	S	S
17175_7#86	GPS_ZA_2878	42216	4087	7-9-4-5-15-20-18	6B	13	Dominant	Post-PCV13	PCV7	PCV	ERR1066279	South Africa	Western Cape	missing	-33.2278	21.8569	Africa	4	2014	19--4--3	0.06	S	I100L detected	indel(s) between 56th and 69th amino acid detected	R	neg	S	neg	neg	S	neg	S	S-R-S-S-S	1	No	S	R	NA	S	S
17175_7#85	GPS_ZA_2877	42108	11737	10-16-54-1-469-3-75	17F	61	Intermediate	Post-PCV13	NVT	NVT	ERR1066278	South Africa	Western Cape	missing	-33.2278	21.8569	Africa	4	2014	2--0--gps34	0.06	S	I100L NOT detected	indel(s) between 56th and 69th amino acid NOT detected	S	neg	S	neg	neg	S	neg	S	S-S-S-S-S	0	No	S	S	NA	S	S
17175_7#84	GPS_ZA_2876	41729	11737	10-16-54-1-469-3-75	17F	61	Intermediate	Post-PCV13	NVT	NVT	ERR1066277	South Africa	Gauteng	missing	-26.2708	28.1123	Africa	2	2014	2--0--gps34	0.06	S	I100L NOT detected	indel(s) between 56th and 69th amino acid NOT detected	S	neg	S	neg	neg	S	neg	S	S-S-S-S-S	0	No	S	S	NA	S	S
17175_7#82	GPS_ZA_2875	42055	393	10-43-41-18-13-49-6	38	38	Intermediate	Post-PCV13	NVT	NVT	ERR1066275	South Africa	Gauteng	missing	-26.2708	28.1123	Africa	3	2014	2--4--0	0.03	S	I100L NOT detected	indel(s) between 56th and 69th amino acid NOT detected	S	neg	S	neg	neg	S	neg	S	S-S-S-S-S	0	No	S	S	NA	S	S
17175_7#79	GPS_ZA_2872	42329	3450	1-5-14-5-15-1-1	16F	46	Intermediate	Post-PCV13	NVT	NVT	ERR1066272	South Africa	Western Cape	missing	-33.2278	21.8569	Africa	5	2014	0--6--2	0.03	S	I100L NOT detected	indel(s) between 56th and 69th amino acid detected	I	neg	S	neg	neg	S	neg	S	S-I-S-S-S	1	No	S	R	NA	S	S
17175_7#77	GPS_ZA_2870	42105	70	2-13-1-4-6-12-1	13	16	Dominant	Post-PCV13	NVT	NVT	ERR1066270	South Africa	Western Cape	missing	-33.2278	21.8569	Africa	3	2014	23--0--0	0.03	S	I100L NOT detected	indel(s) between 56th and 69th amino acid NOT detected	S	neg	S	neg	neg	S	neg	S	S-S-S-S-S	0	No	S	S	NA	S	S
17175_7#76	GPS_ZA_2869	41706	10859	12-29-4-21-30-352-14	23F	14	Dominant	Post-PCV13	PCV7	PCV	ERR1066269	South Africa	Gauteng	missing	-26.2708	28.1123	Africa	2	2014	gps19--0--0	0.06	S	I100L detected	indel(s) between 56th and 69th amino acid detected	R	neg	S	neg	mef1	R	tetM	R	S-R-S-R-R	3	Yes	S	R	NA	R	R
17175_7#75	GPS_ZA_2868	41709	2062	1-5-53-32-14-20-199	19A	17	Dominant	Post-PCV13	PCV13	PCV	ERR1066268	South Africa	Kwazulu Natal	missing	-28.5306	30.8958	Africa	2	2014	16--13--19	0.25	R	I100L detected	indel(s) between 56th and 69th amino acid NOT detected	I	neg	S	neg	neg	S	neg	S	R-I-S-S-S	2	No	R	R	NA	R	R
17175_7#74	GPS_ZA_2867	41503	7067	12-5-54-38-27-14-6	34	34	Dominant	Post-PCV13	NVT	NVT	ERR1066267	South Africa	Gauteng	missing	-26.2708	28.1123	Africa	1	2014	2--2--0	0.03	S	I100L NOT detected	indel(s) between 56th and 69th amino acid detected	I	neg	S	neg	neg	S	neg	S	S-I-S-S-S	1	No	S	I	NA	S	S
17175_7#73	GPS_ZA_2866	42129	12145	1-13-9-5-241-711-18	19F	90	Intermediate	Post-PCV13	PCV7	PCV	ERR1066266	South Africa	Western Cape	missing	-33.2278	21.8569	Africa	4	2014	gps5--gps57--gps245	0.12	R	I100L NOT detected	indel(s) between 56th and 69th amino acid detected	I	neg	S	neg	neg	S	neg	S	R-I-S-S-S	2	No	R	I	NA	S	S
17175_7#70	GPS_ZA_2862	42016	392	7-5-1-1-6-31-14	17F	49	Intermediate	Post-PCV13	NVT	NVT	ERR1066263	South Africa	Western Cape	missing	-33.2278	21.8569	Africa	3	2014	11--0--0	0.03	S	I100L NOT detected	indel(s) between 56th and 69th amino acid NOT detected	S	neg	S	neg	neg	S	neg	S	S-S-S-S-S	0	No	S	S	NA	S	S
17175_7#68	GPS_ZA_2860	41707	11124	2-16-29-18-42-3-44	33A	3	Dominant	Post-PCV13	NVT	NVT	ERR1066261	South Africa	Gauteng	missing	-26.2708	28.1123	Africa	2	2014	2--0--2	0.03	S	I100L detected	indel(s) between 56th and 69th amino acid detected	R	neg	S	ermB1	neg	R	tetM	R	S-R-S-R-R	3	Yes	S	R	NA	R	R
17175_7#67	GPS_ZA_2859	41455	8314	10-18-36-1-7-19-9	1	2	Dominant	Post-PCV13	PCV13	PCV	ERR1066260	South Africa	Mpumalanga	missing	-25.5653	30.5279	Africa	1	2014	2--44--gps51	0.06	S	I100L detected	indel(s) between 56th and 69th amino acid detected	R	cat1	R	neg	neg	S	tetM	R	S-R-R-S-R	3	Yes	S	R	NA	S	R
17175_7#66	GPS_ZA_2858	42126	6390	7-9-4-13-14-20-28	6A	13	Dominant	Post-PCV13	PCV13	PCV	ERR1066259	South Africa	Gauteng	missing	-26.2708	28.1123	Africa	4	2014	2--4--gps23	0.12	R	I100L NOT detected	indel(s) between 56th and 69th amino acid detected	I	neg	S	neg	neg	S	neg	S	R-I-S-S-S	2	No	S	S	NA	S	S
17175_7#64	GPS_ZA_2857	42528	361	7-13-8-6-6-6-8	35B/35D	5	Dominant	Post-PCV13	NVT	NVT	ERR1066257	South Africa	Western Cape	missing	-33.2278	21.8569	Africa	5	2014	7--1--gps26	0.25	R	I100L NOT detected	indel(s) between 56th and 69th amino acid detected	I	neg	S	neg	neg	S	neg	S	R-I-S-S-S	2	No	R	S	NA	S	S
17175_7#60	GPS_ZA_2853	41704	7052	7-43-47-16-6-14-17	15B/15C	48	Intermediate	Post-PCV13	NVT	NVT	ERR1066253	South Africa	Gauteng	missing	-26.2708	28.1123	Africa	2	2014	gps28--18--171	0.25	R	I100L detected	indel(s) between 56th and 69th amino acid NOT detected	I	neg	S	neg	neg	S	neg	S	R-I-S-S-S	2	No	R	R	NA	S	S
17175_7#59	GPS_ZA_2852	42054	361	7-13-8-6-6-6-8	35B/35D	5	Dominant	Post-PCV13	NVT	NVT	ERR1066252	South Africa	Gauteng	missing	-26.2708	28.1123	Africa	3	2014	7--1--gps26	0.25	R	I100L detected	indel(s) between 56th and 69th amino acid detected	R	neg	S	neg	neg	S	neg	S	R-R-S-S-S	2	No	R	R	NA	S	S
17175_7#55	GPS_ZA_2848	42522	62	2-5-29-12-16-3-14	3	3	Dominant	Post-PCV13	PCV13	PCV	ERR1066248	South Africa	Kwazulu Natal	missing	-28.5306	30.8958	Africa	6	2014	0--6--0	0.03	S	I100L NOT detected	indel(s) between 56th and 69th amino acid NOT detected	S	neg	S	neg	neg	S	neg	S	S-S-S-S-S	0	No	S	S	NA	S	S
17175_7#54	GPS_ZA_2847	41805	10543	50-8-1-6-6-88-8	16F	33	Dominant	Post-PCV13	NVT	NVT	ERR1066247	South Africa	Gauteng	missing	-26.2708	28.1123	Africa	3	2014	1--1--gps101	0.25	R	I100L NOT detected	indel(s) between 56th and 69th amino acid NOT detected	S	neg	S	neg	neg	S	neg	S	R-S-S-S-S	1	No	R	S	NA	S	S
17175_7#53	GPS_ZA_2846	41680/41743/41749	8687	1-32-97-5-10-88-18	15B/15C	25	Dominant	Post-PCV13	NVT	NVT	ERR1066246	South Africa	Gauteng	missing	-26.2708	28.1123	Africa	2	2014	2--0--gps46	0.06	S	I100L detected	indel(s) between 56th and 69th amino acid detected	R	neg	S	neg	neg	S	neg	S	S-R-S-S-S	1	No	S	R	NA	S	S
17175_7#52	GPS_ZA_2845	41694	11123	7-13-4-13-14-20-168	6A	13	Dominant	Post-PCV13	PCV13	PCV	ERR1066245	South Africa	Gauteng	missing	-26.2708	28.1123	Africa	2	2014	2--4--gps23	0.12	R	I100L detected	indel(s) between 56th and 69th amino acid detected	R	neg	S	neg	neg	S	neg	S	R-R-S-S-S	2	No	S	I	NA	S	S
17175_7#51	GPS_ZA_2844	42049/42051	53	2-5-1-11-16-3-14	8	3	Dominant	Post-PCV13	NVT	NVT	ERR1066244	South Africa	Gauteng	missing	-26.2708	28.1123	Africa	4	2014	3--6--5	0.03	S	I100L NOT detected	indel(s) between 56th and 69th amino acid NOT detected	S	neg	S	neg	neg	S	neg	S	S-S-S-S-S	0	No	S	S	NA	S	S
17175_7#48	GPS_ZA_2841	42263	9815	8-2-4-3-27-1-14	16F	207	Intermediate	Post-PCV13	NVT	NVT	ERR1066241	South Africa	Gauteng	missing	-26.2708	28.1123	Africa	5	2014	12--0--0	0.03	S	I100L detected	indel(s) between 56th and 69th amino acid detected	R	neg	S	neg	neg	S	neg	S	S-R-S-S-S	1	No	S	I	NA	S	S
17175_7#47	GPS_ZA_2840	42176	3983	8-5-7-12-15-16-6	9N	137	Intermediate	Post-PCV13	NVT	NVT	ERR1066240	South Africa	Gauteng	missing	-26.2708	28.1123	Africa	4	2014	1--2--gps147	0.03	S	I100L detected	indel(s) between 56th and 69th amino acid detected	R	neg	S	neg	neg	S	neg	S	S-R-S-S-S	1	No	S	R	NA	S	S
17175_7#45	GPS_ZA_2838	41641	2059	15-29-4-21-30-27-1	23F	14	Dominant	Post-PCV13	PCV7	PCV	ERR1066238	South Africa	Gauteng	missing	-26.2708	28.1123	Africa	1	2014	gps2--12--19	0.25	R	I100L detected	indel(s) between 56th and 69th amino acid detected	R	neg	S	neg	mef1	R	tetM	R	R-R-S-R-R	4	Yes	R	R	NA	R	R
17175_7#44	GPS_ZA_2837	42057	199	8-13-14-4-17-4-14	19B	4	Dominant	Post-PCV13	NVT	NVT	ERR1066237	South Africa	Gauteng	missing	-26.2708	28.1123	Africa	4	2014	0--0--0	0.03	S	I100L NOT detected	indel(s) between 56th and 69th amino acid NOT detected	S	neg	S	neg	neg	S	neg	S	S-S-S-S-S	0	No	S	S	NA	S	S
17175_7#41	GPS_ZA_2835	42453	4984	8-5-36-3-6-4-1	11A	22	Dominant	Post-PCV13	NVT	NVT	ERR1066234	South Africa	Gauteng	missing	-26.2708	28.1123	Africa	5	2014	1--0--0	0.03	S	I100L detected	indel(s) between 56th and 69th amino acid detected	R	neg	S	neg	neg	S	neg	S	S-R-S-S-S	1	No	S	R	NA	S	S
17175_7#40	GPS_ZA_2834	42256	11122	1-5-4-32-14-20-5	19A	17	Dominant	Post-PCV13	PCV13	PCV	ERR1066233	South Africa	Free State	missing	-28.4541	26.7968	Africa	5	2014	16--gps22--19	0.25	R	I100L detected	indel(s) between 56th and 69th amino acid NOT detected	I	neg	S	neg	neg	S	neg	S	R-I-S-S-S	2	No	R	R	NA	S	S
17175_7#37	GPS_ZA_2831	42497	3847	65-5-1-11-16-3-14	8	3	Dominant	Post-PCV13	NVT	NVT	ERR1066230	South Africa	Kwazulu Natal	missing	-28.5306	30.8958	Africa	5	2014	3--gps50--5	0.03	S	I100L NOT detected	indel(s) between 56th and 69th amino acid NOT detected	S	neg	S	neg	neg	S	neg	S	S-S-S-S-S	0	No	S	S	NA	S	S
17175_7#36	GPS_ZA_2830	41658	53	2-5-1-11-16-3-14	8	3	Dominant	Post-PCV13	NVT	NVT	ERR1066229	South Africa	Eastern Cape	missing	-32.2968	26.4194	Africa	2	2014	3--6--5	0.03	S	I100L NOT detected	indel(s) between 56th and 69th amino acid NOT detected	S	neg	S	neg	neg	S	neg	S	S-S-S-S-S	0	No	S	S	NA	S	S
17175_7#33	GPS_ZA_2828	42452	53	2-5-1-11-16-3-14	8	3	Dominant	Post-PCV13	NVT	NVT	ERR1066226	South Africa	Eastern Cape	missing	-32.2968	26.4194	Africa	5	2014	3--6--5	0.03	S	I100L NOT detected	indel(s) between 56th and 69th amino acid NOT detected	S	neg	S	neg	neg	S	neg	S	S-S-S-S-S	0	No	S	S	NA	S	S
17175_7#32	GPS_ZA_2827	42236	2416	43-60-1-1-11-14-19	12F	56	Intermediate	Post-PCV13	NVT	NVT	ERR1066225	South Africa	Gauteng	missing	-26.2708	28.1123	Africa	5	2014	2--4--0	0.03	S	I100L NOT detected	indel(s) between 56th and 69th amino acid NOT detected	S	neg	S	neg	neg	S	neg	S	S-S-S-S-S	0	No	S	S	NA	S	S
17175_7#30	GPS_ZA_2825	41782	8687	1-32-97-5-10-88-18	15B/15C	25	Dominant	Post-PCV13	NVT	NVT	ERR1066223	South Africa	Western Cape	missing	-33.2278	21.8569	Africa	2	2014	2--0--gps46	0.06	S	I100L detected	indel(s) between 56th and 69th amino acid detected	R	neg	S	neg	neg	S	neg	S	S-R-S-S-S	1	No	S	R	NA	S	S
17175_7#3	GPS_ZA_2806	41956	392	7-5-1-1-6-31-14	17F	49	Intermediate	Post-PCV13	NVT	NVT	ERR1066196	South Africa	Western Cape	missing	-33.2278	21.8569	Africa	3	2014	11--0--0	0.03	S	I100L NOT detected	indel(s) between 56th and 69th amino acid NOT detected	S	neg	S	neg	neg	S	neg	S	S-S-S-S-S	0	No	S	S	NA	S	S
17175_7#28	GPS_ZA_2823	41654	11766	43-13-54-1-16-635-14	15A	168	Intermediate	Post-PCV13	NVT	NVT	ERR1066221	South Africa	Kwazulu Natal	missing	-28.5306	30.8958	Africa	2	2014	gps105--gps86--19	0.25	R	I100L detected	indel(s) between 56th and 69th amino acid detected	R	neg	S	neg	neg	S	neg	S	R-R-S-S-S	2	No	R	R	NA	S	S
17175_7#22	GPS_ZA_2818	42521	185	7-22-1-2-5-1-14	6B	77	Intermediate	Post-PCV13	PCV7	PCV	ERR1066215	South Africa	Western Cape	missing	-33.2278	21.8569	Africa	6	2014	19--gps42--gps63	0.25	R	I100L NOT detected	indel(s) between 56th and 69th amino acid NOT detected	S	neg	S	neg	neg	S	neg	S	R-S-S-S-S	1	No	R	I	NA	S	S
17175_7#21	GPS_ZA_2817	41549	8687	1-32-97-5-10-88-18	15B/15C	25	Dominant	Post-PCV13	NVT	NVT	ERR1066214	South Africa	Kwazulu Natal	missing	-28.5306	30.8958	Africa	1	2014	2--0--gps46	0.06	S	I100L detected	indel(s) between 56th and 69th amino acid detected	R	neg	S	neg	neg	S	neg	S	S-R-S-S-S	1	No	S	R	NA	S	I
17175_7#20	GPS_ZA_2816	41643/41644	53	2-5-1-11-16-3-14	8	3	Dominant	Post-PCV13	NVT	NVT	ERR1066213	South Africa	Gauteng	missing	-26.2708	28.1123	Africa	2	2014	0--6--5	0.03	S	I100L NOT detected	indel(s) between 56th and 69th amino acid NOT detected	S	neg	S	neg	neg	S	neg	S	S-S-S-S-S	0	No	S	S	NA	S	S
17175_7#2	GPS_ZA_2805	41824	2613	2-5-36-12-17-1-4	15A	9	Dominant	Post-PCV13	NVT	NVT	ERR1066195	South Africa	Western Cape	missing	-33.2278	21.8569	Africa	3	2014	34--89--147	2	R	I100L NOT detected	indel(s) between 56th and 69th amino acid NOT detected	S	neg	S	ermB1	neg	R	tetM	R	R-S-S-R-R	3	Yes	R	S	NA	R	R
17175_7#18	GPS_ZA_2815	41872i	2285	7-9-4-13-15-20-28	6A	13	Dominant	Post-PCV13	PCV13	PCV	ERR1066211	South Africa	Kwazulu Natal	missing	-28.5306	30.8958	Africa	3	2014	2--4--gps23	0.12	R	I100L detected	indel(s) between 56th and 69th amino acid NOT detected	I	neg	S	neg	neg	S	neg	S	R-I-S-S-S	2	No	S	S	NA	S	S
17175_7#14	GPS_ZA_2810	41530	347	12-8-9-3-3-20-57	19F	21	Dominant	Post-PCV13	PCV7	PCV	ERR1066207	South Africa	Gauteng	missing	-26.2708	28.1123	Africa	1	2014	gps4--gps20--gps13	0.25	R	I100L detected	indel(s) between 56th and 69th amino acid detected	R	neg	S	neg	neg	S	neg	S	R-R-S-S-S	2	No	R	R	NA	S	S
17175_7#13	GPS_ZA_2809	41640	11772	50-451-1-16-6-88-14	16F	33	Dominant	Post-PCV13	NVT	NVT	ERR1066206	South Africa	Free State	missing	-28.4541	26.7968	Africa	1	2014	1--0--0	0.03	S	I100L NOT detected	indel(s) between 56th and 69th amino acid NOT detected	S	neg	S	neg	neg	S	neg	S	S-S-S-S-S	0	No	S	S	NA	S	S
17150_6#92	GPS_ZA_3044	43856	361	7-13-8-6-6-6-8	35B/35D	5	Dominant	Post-PCV13	NVT	NVT	ERR1065918	South Africa	Eastern Cape	missing	-32.2968	26.4194	Africa	9	2014	7--1--gps26	0.25	R	I100L NOT detected	indel(s) between 56th and 69th amino acid detected	I	neg	S	neg	neg	S	neg	S	R-I-S-S-S	2	No	R	I	NA	S	S
17150_6#9	GPS_ZA_2983	42576	2420	1-5-23-1-42-3-18	15A	3	Dominant	Post-PCV13	NVT	NVT	ERR1065835	South Africa	Western Cape	missing	-33.2278	21.8569	Africa	6	2014	0--0--0	0.03	S	I100L NOT detected	indel(s) between 56th and 69th amino acid detected	I	neg	S	neg	neg	S	neg	S	S-I-S-S-S	1	No	S	S	NA	S	S
17150_6#88	GPS_ZA_3040	42296	5647	15-5-54-1-197-1-168	13	52	Intermediate	Post-PCV13	NVT	NVT	ERR1065914	South Africa	Western Cape	missing	-33.2278	21.8569	Africa	5	2014	gps16--0--0	0.03	S	I100L NOT detected	indel(s) between 56th and 69th amino acid NOT detected	S	neg	S	neg	neg	S	neg	S	S-S-S-S-S	0	No	S	S	NA	S	S
17150_6#84	GPS_ZA_3039	43839	5624	8-8-36-5-6-4-394	9N	125	Intermediate	Post-PCV13	NVT	NVT	ERR1065910	South Africa	Gauteng	missing	-26.2708	28.1123	Africa	9	2014	1--0--0	0.03	S	I100L NOT detected	indel(s) between 56th and 69th amino acid NOT detected	S	neg	S	neg	neg	S	neg	S	S-S-S-S-S	0	No	S	I	NA	S	S
17150_6#80	GPS_ZA_3035	41728	2722	7-11-10-15-6-8-1	11A	6	Dominant	Post-PCV13	NVT	NVT	ERR1065906	South Africa	Gauteng	missing	-26.2708	28.1123	Africa	2	2014	15--12--20	2	R	I100L detected	indel(s) between 56th and 69th amino acid detected	R	neg	S	neg	neg	S	neg	S	R-R-S-S-S	2	No	R	R	NA	S	S
17150_6#8	GPS_ZA_2982	43496	361	7-13-8-6-6-6-8	35B/35D	5	Dominant	Post-PCV13	NVT	NVT	ERR1065834	South Africa	Gauteng	missing	-26.2708	28.1123	Africa	8	2014	7--1--gps26	0.25	R	I100L NOT detected	indel(s) between 56th and 69th amino acid detected	I	neg	S	neg	neg	S	neg	S	R-I-S-S-S	2	No	R	S	NA	S	S
17150_6#76	GPS_ZA_3034	43832	2416	43-60-1-1-11-14-19	12F	56	Intermediate	Post-PCV13	NVT	NVT	ERR1065902	South Africa	Gauteng	missing	-26.2708	28.1123	Africa	10	2014	2--4--0	0.03	S	I100L NOT detected	indel(s) between 56th and 69th amino acid NOT detected	S	neg	S	neg	neg	S	neg	S	S-S-S-S-S	0	No	S	S	NA	S	S
17150_6#75	GPS_ZA_3033	43671	11106	12-19-2-17-6-4-14	23A	10	Dominant	Post-PCV13	NVT	NVT	ERR1065901	South Africa	Gauteng	missing	-26.2708	28.1123	Africa	9	2014	17--46--131	2	R	I100L detected	indel(s) between 56th and 69th amino acid detected	R	neg	S	ermB1	neg	R	tet(S/M)	R	R-R-S-R-R	4	Yes	R	R	NA	R	R
17150_6#74	GPS_ZA_3032	44185	11105	2-5-4-8-6-112-14	12F	26	Dominant	Post-PCV13	NVT	NVT	ERR1065900	South Africa	Gauteng	missing	-26.2708	28.1123	Africa	11	2014	12--4--3	0.03	S	I100L NOT detected	indel(s) between 56th and 69th amino acid detected	I	cat1	R	neg	neg	S	tetM	R	S-I-R-S-R	3	Yes	S	S	NA	S	S
17150_6#7	GPS_ZA_2981	43362	11768	43-60-1-1-468-14-19	12F	56	Intermediate	Post-PCV13	NVT	NVT	ERR1065833	South Africa	Kwazulu Natal	missing	-28.5306	30.8958	Africa	8	2014	2--4--0	0.03	S	I100L NOT detected	indel(s) between 56th and 69th amino acid detected	I	neg	S	neg	neg	S	neg	S	S-I-S-S-S	1	No	S	S	NA	S	S
17150_6#68	GPS_ZA_3029	43813	361	7-13-8-6-6-6-8	35B/35D	5	Dominant	Post-PCV13	NVT	NVT	ERR1065894	South Africa	Gauteng	missing	-26.2708	28.1123	Africa	10	2014	7--1--gps26	0.25	R	I100L NOT detected	indel(s) between 56th and 69th amino acid detected	I	neg	S	neg	neg	S	neg	S	R-I-S-S-S	2	No	R	I	NA	S	S
17150_6#67	GPS_ZA_3028	43660	7068	12-10-4-16-6-88-1	21	11	Dominant	Post-PCV13	NVT	NVT	ERR1065893	South Africa	Gauteng	missing	-26.2708	28.1123	Africa	9	2014	2--0--2	0.03	S	I100L NOT detected	indel(s) between 56th and 69th amino acid NOT detected	S	neg	S	neg	neg	S	neg	S	S-S-S-S-S	0	No	S	S	NA	S	S
17150_6#66	GPS_ZA_3027	44031	42	1-8-9-9-6-4-6	23A	7	Dominant	Post-PCV13	NVT	NVT	ERR1065892	South Africa	Kwazulu Natal	missing	-28.5306	30.8958	Africa	10	2014	2--0--6	0.03	S	I100L NOT detected	indel(s) between 56th and 69th amino acid NOT detected	S	neg	S	neg	neg	S	neg	S	S-S-S-S-S	0	No	S	S	NA	S	S
17150_6#65	GPS_ZA_3026	44028	5624	8-8-36-5-6-4-394	9N	125	Intermediate	Post-PCV13	NVT	NVT	ERR1065891	South Africa	Limpopo	missing	-23.4013	29.4179	Africa	6	2014	1--0--0	0.03	S	I100L NOT detected	indel(s) between 56th and 69th amino acid NOT detected	S	neg	S	neg	neg	S	neg	S	S-S-S-S-S	0	No	S	S	NA	S	S
17150_6#60	GPS_ZA_3024	43801	11727	8-5-36-5-474-20-1	15A	22	Dominant	Post-PCV13	NVT	NVT	ERR1065886	South Africa	Mpumalanga	missing	-25.5653	30.5279	Africa	9	2014	1--0--0	0.03	S	I100L NOT detected	indel(s) between 56th and 69th amino acid detected	I	neg	S	neg	neg	S	neg	S	S-I-S-S-S	1	No	R	I	NA	S	S
17150_6#59	GPS_ZA_3023	43656	7052	7-43-47-16-6-14-17	15B/15C	48	Intermediate	Post-PCV13	NVT	NVT	ERR1065885	South Africa	Kwazulu Natal	missing	-28.5306	30.8958	Africa	9	2014	gps28--18--171	0.25	R	I100L detected	indel(s) between 56th and 69th amino acid NOT detected	I	neg	S	neg	neg	S	neg	S	R-I-S-S-S	2	No	R	R	NA	S	S
17150_6#51	GPS_ZA_3017	43645	53	2-5-1-11-16-3-14	8	3	Dominant	Post-PCV13	NVT	NVT	ERR1065877	South Africa	Mpumalanga	missing	-25.5653	30.5279	Africa	9	2014	3--6--5	0.03	S	I100L NOT detected	indel(s) between 56th and 69th amino acid NOT detected	S	neg	S	neg	neg	S	neg	S	S-S-S-S-S	0	No	S	S	NA	S	S
17150_6#5	GPS_ZA_2979	43010	361	7-13-8-6-6-6-8	35B/35D	5	Dominant	Post-PCV13	NVT	NVT	ERR1065831	South Africa	Gauteng	missing	-26.2708	28.1123	Africa	7	2014	7--1--gps26	0.25	R	I100L NOT detected	indel(s) between 56th and 69th amino acid detected	I	neg	S	neg	neg	S	neg	S	R-I-S-S-S	2	No	R	S	NA	S	S
17150_6#45	GPS_ZA_3013	43913	989	12-5-89-8-6-112-14	12F	26	Dominant	Post-PCV13	NVT	NVT	ERR1065871	South Africa	Gauteng	missing	-26.2708	28.1123	Africa	10	2014	12--4--3	0.03	S	I100L detected	indel(s) between 56th and 69th amino acid detected	R	cat1	R	neg	neg	S	tetM	R	S-R-R-S-R	3	Yes	S	S	NA	S	R
17150_6#43	GPS_ZA_3011	43642	2068	2-40-4-19-10-1-27	10A	36	Intermediate	Post-PCV13	NVT	NVT	ERR1065869	South Africa	Western Cape	missing	-33.2278	21.8569	Africa	9	2014	0--0--2	0.03	S	I100L NOT detected	indel(s) between 56th and 69th amino acid detected	I	neg	S	neg	neg	S	neg	S	S-I-S-S-S	1	No	S	I	NA	S	S
17150_6#42	GPS_ZA_3010	44009	989	12-5-89-8-6-112-14	12F	26	Dominant	Post-PCV13	NVT	NVT	ERR1065868	South Africa	Kwazulu Natal	missing	-28.5306	30.8958	Africa	10	2014	12--4--3	0.03	S	I100L detected	indel(s) between 56th and 69th amino acid detected	R	cat1	R	neg	neg	S	tetM	R	S-R-R-S-R	3	Yes	S	R	NA	S	R
17150_6#35	GPS_ZA_3005	43634	7052	7-43-47-16-6-14-17	15B/15C	48	Intermediate	Post-PCV13	NVT	NVT	ERR1065861	South Africa	Gauteng	missing	-26.2708	28.1123	Africa	9	2014	gps28--18--171	0.25	R	I100L detected	indel(s) between 56th and 69th amino acid NOT detected	I	neg	S	neg	neg	S	neg	S	R-I-S-S-S	2	No	R	R	NA	S	S
17150_6#34	GPS_ZA_3004	43972/44075	1535	7-13-8-6-6-1-11	7C	5	Dominant	Post-PCV13	NVT	NVT	ERR1065860	South Africa	Gauteng	missing	-26.2708	28.1123	Africa	9	2014	11--0--3	0.03	S	I100L NOT detected	indel(s) between 56th and 69th amino acid detected	I	neg	S	neg	neg	S	neg	S	S-I-S-S-S	1	No	S	S	NA	S	S
17150_6#3	GPS_ZA_2977	42441	11090	50-8-1-16-6-88-5	16F	33	Dominant	Post-PCV13	NVT	NVT	ERR1065829	South Africa	Gauteng	missing	-26.2708	28.1123	Africa	5	2014	gps46--gps24--19	0.12	R	I100L detected	indel(s) between 56th and 69th amino acid detected	R	neg	S	neg	neg	S	neg	S	R-R-S-S-S	2	No	R	R	NA	S	S
17150_6#29	GPS_ZA_3001	43881	6393	2-270-1-6-6-20-18	6B	37	Dominant	Post-PCV13	PCV7	PCV	ERR1065855	South Africa	Eastern Cape	missing	-32.2968	26.4194	Africa	9	2014	gps105--gps79--36	1	R	I100L detected	indel(s) between 56th and 69th amino acid detected	R	neg	S	neg	neg	S	neg	S	R-R-S-S-S	2	No	R	R	NA	S	S
17150_6#28	GPS_ZA_3000	43757	361	7-13-8-6-6-6-8	35B/35D	5	Dominant	Post-PCV13	NVT	NVT	ERR1065854	South Africa	Free State	missing	-28.4541	26.7968	Africa	9	2014	7--1--gps26	0.25	R	I100L NOT detected	indel(s) between 56th and 69th amino acid detected	I	neg	S	neg	neg	S	neg	S	R-I-S-S-S	2	No	R	S	NA	S	S
17150_6#27	GPS_ZA_2999	43623	11100	7-19-2-17-9-22-60	24	10	Dominant	Post-PCV13	NVT	NVT	ERR1065853	South Africa	Western Cape	missing	-33.2278	21.8569	Africa	9	2014	2--103--0	0.06	S	I100L NOT detected	indel(s) between 56th and 69th amino acid NOT detected	S	neg	S	neg	neg	S	neg	S	S-S-S-S-S	0	No	S	S	NA	S	S
17150_6#26	GPS_ZA_2998	43966	8687	1-32-97-5-10-88-18	15B/15C	25	Dominant	Post-PCV13	NVT	NVT	ERR1065852	South Africa	Kwazulu Natal	missing	-28.5306	30.8958	Africa	10	2014	2--0--gps46	0.06	S	I100L detected	indel(s) between 56th and 69th amino acid detected	R	neg	S	neg	neg	S	neg	S	S-R-S-S-S	1	No	S	R	NA	S	S
17150_6#24	GPS_ZA_2996	43517	361	7-13-8-6-6-6-8	35B/35D	5	Dominant	Post-PCV13	NVT	NVT	ERR1065850	South Africa	Gauteng	missing	-26.2708	28.1123	Africa	9	2014	7--1--gps26	0.25	R	I100L NOT detected	indel(s) between 56th and 69th amino acid detected	I	neg	S	neg	neg	S	neg	S	R-I-S-S-S	2	No	R	I	NA	S	S
17150_6#21	GPS_ZA_2995	43865	8838	7-8-146-15-25-20-5	7C	93	Intermediate	Post-PCV13	NVT	NVT	ERR1065847	South Africa	Free State	missing	-28.4541	26.7968	Africa	10	2014	0--0--0	0.03	S	I100L NOT detected	indel(s) between 56th and 69th amino acid NOT detected	S	neg	S	neg	neg	S	neg	S	S-S-S-S-S	0	No	S	S	NA	S	S
17150_6#2	GPS_ZA_2976	42385	4084	2-8-62-16-6-112-309	33D	30	Dominant	Post-PCV13	NVT	NVT	ERR1065828	South Africa	Gauteng	missing	-26.2708	28.1123	Africa	5	2014	2--0--0	0.03	S	I100L detected	indel(s) between 56th and 69th amino acid detected	R	neg	S	neg	neg	S	neg	S	S-R-S-S-S	1	No	S	R	NA	S	S
17150_6#19	GPS_ZA_2993	43622	4084	2-8-62-16-6-112-309	33D	30	Dominant	Post-PCV13	NVT	NVT	ERR1065845	South Africa	Western Cape	missing	-33.2278	21.8569	Africa	9	2014	2--0--0	0.03	S	I100L detected	indel(s) between 56th and 69th amino acid detected	R	neg	S	neg	neg	S	neg	S	S-R-S-S-S	1	No	S	R	NA	S	S
17150_6#18	GPS_ZA_2992	43955	12137	50-8-1-1-6-10-768	16F	33	Dominant	Post-PCV13	NVT	NVT	ERR1065844	South Africa	Gauteng	missing	-26.2708	28.1123	Africa	10	2014	1--0--0	0.03	S	I100L NOT detected	indel(s) between 56th and 69th amino acid NOT detected	S	neg	S	neg	neg	S	neg	S	S-S-S-S-S	0	No	S	S	NA	S	S
17150_6#16	GPS_ZA_2990	43505/43507	10775	7-62-1-25-6-20-5	6B	37	Dominant	Post-PCV13	PCV7	PCV	ERR1065842	South Africa	Eastern Cape	missing	-32.2968	26.4194	Africa	9	2014	gps105--gps45--gps11	0.25	R	I100L detected	indel(s) between 56th and 69th amino acid detected	R	neg	S	neg	neg	S	neg	S	R-R-S-S-S	2	No	R	R	NA	S	S
17150_6#15	GPS_ZA_2989	43380	2062	1-5-53-32-14-20-199	19A	17	Dominant	Post-PCV13	PCV13	PCV	ERR1065841	South Africa	Gauteng	missing	-26.2708	28.1123	Africa	8	2014	gps5--13--19	0.25	R	I100L NOT detected	indel(s) between 56th and 69th amino acid detected	I	neg	S	neg	neg	S	neg	S	R-I-S-S-S	2	No	R	I	NA	S	S
17150_6#14	GPS_ZA_2988	43171/43173	2911	13-8-62-1-3-6-18	23B	169	Intermediate	Post-PCV13	NVT	NVT	ERR1065840	South Africa	Gauteng	missing	-26.2708	28.1123	Africa	8	2014	0--0--0	0.03	S	I100L NOT detected	indel(s) between 56th and 69th amino acid NOT detected	S	neg	S	neg	neg	S	neg	S	S-S-S-S-S	0	No	S	S	NA	S	S
17150_6#11	GPS_ZA_2985	42449	217	10-18-4-1-7-19-9	1	2	Dominant	Post-PCV13	PCV13	PCV	ERR1065837	South Africa	Gauteng	missing	-26.2708	28.1123	Africa	5	2014	2--44--0	0.03	S	I100L NOT detected	indel(s) between 56th and 69th amino acid NOT detected	S	neg	S	neg	neg	S	neg	S	S-S-S-S-S	0	No	S	S	NA	S	S
17150_6#10	GPS_ZA_2984	42839	361	7-13-8-6-6-6-8	35B/35D	5	Dominant	Post-PCV13	NVT	NVT	ERR1065836	South Africa	Gauteng	missing	-26.2708	28.1123	Africa	6	2014	7--1--gps26	0.25	R	I100L NOT detected	indel(s) between 56th and 69th amino acid detected	I	neg	S	neg	neg	S	neg	S	R-I-S-S-S	2	No	R	I	NA	S	S
17150_6#1	GPS_ZA_2975	42549	8687	1-32-97-5-10-88-18	15B/15C	25	Dominant	Post-PCV13	NVT	NVT	ERR1065827	South Africa	Gauteng	missing	-26.2708	28.1123	Africa	5	2014	2--0--gps46	0.06	S	I100L detected	indel(s) between 56th and 69th amino acid detected	R	neg	S	neg	neg	S	neg	S	S-R-S-S-S	1	No	S	I	NA	S	S
17150_5#88	GPS_ZA_2804	41932	3847	65-5-1-11-16-3-14	8	3	Dominant	Post-PCV13	NVT	NVT	ERR1065821	South Africa	Free State	missing	-28.4541	26.7968	Africa	3	2014	3--gps50--5	0.03	S	I100L NOT detected	indel(s) between 56th and 69th amino acid NOT detected	S	neg	S	neg	neg	S	neg	S	S-S-S-S-S	0	No	S	S	NA	S	S
17150_5#79	GPS_ZA_2801	41793	230	12-19-2-17-6-22-14	14	10	Dominant	Post-PCV13	PCV7	PCV	ERR1065812	South Africa	Kwazulu Natal	missing	-28.5306	30.8958	Africa	2	2014	17--46--131	2	R	I100L detected	indel(s) between 56th and 69th amino acid detected	R	neg	S	ermB1	neg	R	tet(S/M)	R	R-R-S-R-R	4	Yes	R	R	NA	R	R
17150_5#56	GPS_ZA_2795	41823/41978	2068	2-40-4-19-10-1-27	10A	36	Intermediate	Post-PCV13	NVT	NVT	ERR1065789	South Africa	Western Cape	missing	-33.2278	21.8569	Africa	2	2014	0--0--2	0.03	S	I100L NOT detected	indel(s) between 56th and 69th amino acid detected	I	neg	S	neg	neg	S	neg	S	S-I-S-S-S	1	No	S	I	NA	S	S
17150_5#49	GPS_ZA_2793	42027	53	2-5-1-11-16-3-14	8	3	Dominant	Post-PCV13	NVT	NVT	ERR1065782	South Africa	Free State	missing	-28.4541	26.7968	Africa	3	2014	3--gps140--5	0.03	S	I100L NOT detected	indel(s) between 56th and 69th amino acid NOT detected	S	neg	S	neg	neg	S	neg	S	S-S-S-S-S	0	No	S	S	NA	S	S
17150_5#48	GPS_ZA_2792	42117	11713	7-8-146-314-25-20-6	7C	93	Intermediate	Post-PCV13	NVT	NVT	ERR1065781	South Africa	Western Cape	missing	-33.2278	21.8569	Africa	4	2014	0--0--0	0.03	S	I100L NOT detected	indel(s) between 56th and 69th amino acid NOT detected	S	neg	S	neg	neg	S	neg	S	S-S-S-S-S	0	No	S	S	NA	S	S
17150_5#47	GPS_ZA_2791	41730	230	12-19-2-17-6-22-14	14	10	Dominant	Post-PCV13	PCV7	PCV	ERR1065780	South Africa	Gauteng	missing	-26.2708	28.1123	Africa	2	2014	17--46--131	2	R	I100L detected	indel(s) between 56th and 69th amino acid detected	R	neg	S	ermB1	neg	R	tet(S/M)	R	R-R-S-R-R	4	Yes	R	R	NA	R	R
17150_5#32	GPS_ZA_2787	41856	12134	4-16-19-15-6-20-765	19F	1	Dominant	Post-PCV13	PCV7	PCV	ERR1065765	South Africa	Western Cape	missing	-33.2278	21.8569	Africa	3	2014	13--gps2--8	4	R	I100L detected	indel(s) between 56th and 69th amino acid detected	R	neg	S	ermB1	mef1	R	tetM	R	R-R-S-R-R	4	Yes	R	R	NA	R	R
17150_5#17	GPS_ZA_2784	41975	12133	2-8-11-16-15-709-309	33D	30	Dominant	Post-PCV13	NVT	NVT	ERR1065750	South Africa	Kwazulu Natal	missing	-28.5306	30.8958	Africa	3	2014	2--0--0	0.03	S	I100L NOT detected	indel(s) between 56th and 69th amino acid NOT detected	S	neg	S	neg	neg	S	neg	S	S-S-S-S-S	0	No	S	S	NA	S	S
17150_5#16	GPS_ZA_2783	41838	10972	8-13-331-10-2-4-14	NT	258	Rare	Post-PCV13	NVT	NVT	ERR1065749	South Africa	Kwazulu Natal	missing	-28.5306	30.8958	Africa	2	2014	gps72--gps139--gps243	0.5	R	I100L detected	indel(s) between 56th and 69th amino acid detected	R	neg	S	neg	mef1	R	neg	S	R-R-S-R-S	3	Yes	R	R	NA	R	S
17138_4#51	ZA_GPS_SP550_R1	7501	5410	16-2-53-5-241-1-5	4	79	Intermediate	Pre-PCV	PCV7	PCV	ERR1065534	South Africa	Gauteng	missing	-26.2708	28.1123	Africa	6	2006	gps8--gps24--gps21	0.25	R	I100L NOT detected	indel(s) between 56th and 69th amino acid detected	I	neg	S	neg	neg	S	neg	S	R-I-S-S-S	2	No	R	I	NA	NA	NA
17138_4#45	ZA_GPS_SP515_R1	6413	12244	8-11-255-47-6-346-5	29	145	Intermediate	Pre-PCV	NVT	NVT	ERR1065528	South Africa	Gauteng	missing	-26.2708	28.1123	Africa	4	2006	gps8--gps136--27	0.06	S	I100L NOT detected	indel(s) between 56th and 69th amino acid detected	I	neg	S	neg	neg	S	neg	S	S-I-S-S-S	1	No	NA	I	NA	NA	NA
17138_3#79	GPS_ZA_3063	44132	11767	43-60-1-1-11-14-677	12F	56	Intermediate	Post-PCV13	NVT	NVT	ERR1065469	South Africa	Western Cape	missing	-33.2278	21.8569	Africa	10	2014	2--4--0	0.03	S	I100L NOT detected	indel(s) between 56th and 69th amino acid NOT detected	S	neg	S	neg	neg	S	neg	S	S-S-S-S-S	0	No	S	S	NA	S	S
17138_3#71	GPS_ZA_3061	44139	2420	1-5-23-1-42-3-18	15A	3	Dominant	Post-PCV13	NVT	NVT	ERR1065461	South Africa	Western Cape	missing	-33.2278	21.8569	Africa	10	2014	0--0--0	0.03	S	I100L NOT detected	indel(s) between 56th and 69th amino acid detected	I	neg	S	neg	neg	S	neg	S	S-I-S-S-S	1	No	S	I	NA	S	S
17138_3#63	GPS_ZA_3060	44130	2062	1-5-53-32-14-20-199	19A	17	Dominant	Post-PCV13	PCV13	PCV	ERR1065453	South Africa	Western Cape	missing	-33.2278	21.8569	Africa	10	2014	16--13--19	0.25	R	I100L detected	indel(s) between 56th and 69th amino acid NOT detected	I	neg	S	neg	neg	S	neg	S	R-I-S-S-S	2	No	R	I	NA	S	S
17138_3#6	GPS_ZA_3048	43713	5647	15-5-54-1-197-1-168	13	52	Intermediate	Post-PCV13	NVT	NVT	ERR1065396	South Africa	Western Cape	missing	-33.2278	21.8569	Africa	9	2014	gps16--0--0	0.03	S	I100L detected	indel(s) between 56th and 69th amino acid detected	R	neg	S	neg	neg	S	neg	S	S-R-S-S-S	1	No	S	R	NA	S	S
17138_3#5	GPS_ZA_3047	43607/43608	11074	2-5-1-11-16-581-14	8	3	Dominant	Post-PCV13	NVT	NVT	ERR1065395	South Africa	Gauteng	missing	-26.2708	28.1123	Africa	9	2014	3--6--5	0.03	S	I100L NOT detected	indel(s) between 56th and 69th amino acid NOT detected	S	neg	S	neg	neg	S	neg	S	S-S-S-S-S	0	No	S	S	NA	S	S
17138_3#15	GPS_ZA_3054	44072/44096	3983	8-5-7-12-15-16-6	9N	137	Intermediate	Post-PCV13	NVT	NVT	ERR1065405	South Africa	Gauteng	missing	-26.2708	28.1123	Africa	10	2014	1--2--gps147	0.03	S	I100L detected	indel(s) between 56th and 69th amino acid detected	R	neg	S	neg	neg	S	neg	S	S-R-S-S-S	1	No	S	R	NA	S	S
17138_3#14	GPS_ZA_3053	43714/43829	989	12-5-89-8-6-112-14	12F	26	Dominant	Post-PCV13	NVT	NVT	ERR1065404	South Africa	Western Cape	missing	-33.2278	21.8569	Africa	9	2014	12--4--3	0.03	S	I100L NOT detected	indel(s) between 56th and 69th amino acid detected	I	cat1	R	neg	neg	S	tetM_promoter_deleted	S	S-I-R-S-S	2	No	S	I	NA	S	S
17138_3#13	GPS_ZA_3052	43611	347	12-8-9-3-3-20-57	19F	21	Dominant	Post-PCV13	PCV7	PCV	ERR1065403	South Africa	Gauteng	missing	-26.2708	28.1123	Africa	9	2014	gps4--gps20--gps13	0.25	R	I100L detected	indel(s) between 56th and 69th amino acid detected	R	neg	S	neg	neg	S	neg	S	R-R-S-S-S	2	No	R	R	NA	S	S
17138_3#12	GPS_ZA_3051	43968	2062	1-5-53-32-14-20-199	19A	17	Dominant	Post-PCV13	PCV13	PCV	ERR1065402	South Africa	Gauteng	missing	-26.2708	28.1123	Africa	10	2014	gps5--13--19	0.25	R	I100L detected	indel(s) between 56th and 69th amino acid detected	R	neg	S	neg	neg	S	neg	S	R-R-S-S-S	2	No	R	R	NA	S	S
16399_7#1	GPS_GM_0295_R1	PSP379	8958	72-5-387-5-7-3-9	40	91	Intermediate	Post-PCV7	NVT	NVT	ERR997622	The Gambia	Central River Region	missing	13.5994	-14.8922	Africa	10	2011	1--0--23	0.03	S	I100L NOT detected	indel(s) between 56th and 69th amino acid detected	I	neg	S	neg	neg	S	neg	S	S-I-S-S-S	1	No	NA	R	NA	S	R
16399_5#60	GPS_GM_0191_R1	PSP671	2178	10-20-14-1-6-20-29	7F	32	Dominant	Pre-PCV	PCV13	PCV	ERR997521	The Gambia	Upper River Region	missing	13.4257	-14.0072	Africa	10	2008	2--0--0	0.03	S	I100L detected	indel(s) between 56th and 69th amino acid detected	R	cat1	R	neg	neg	S	tetM	R	S-R-R-S-R	3	Yes	NA	NA	NA	NA	NA
15873_5#24	PNI0180_R1	PNI0180	3404	16-12-9-1-176-33-33	5	8	Dominant	Pre-PCV	PCV13	PCV	ERR913420	The Gambia	West Coast	Banjul	13.4499	-16.6114	Africa	9	1998	gps60--0--2	0.03	S	I100L NOT detected	indel(s) between 56th and 69th amino acid detected	I	neg	S	neg	neg	S	neg	S	S-I-S-S-S	1	No	S	I	S	S	S
15873_3#25	PNI0142_R1	PNI0142	802	10-13-53-1-72-38-31	23F	20	Intermediate	Pre-PCV	PCV7	PCV	ERR913259	The Gambia	West Coast	Banjul	13.4499	-16.6114	Africa	6	1997	37--4--2	0.06	S	I100L detected	indel(s) between 56th and 69th amino acid detected	R	neg	S	neg	neg	S	tetM	R	S-R-S-S-R	2	No	S	R	S	S	R
15873_3#21	PNI0650_R1	PNI0650	3324	7-8-1-5-42-60-14	6A	47	Dominant	Pre-PCV	PCV13	PCV	ERR913255	The Gambia	West Coast	Banjul	13.4499	-16.6114	Africa	11	2005	0--0--0	0.03	S	I100L detected	indel(s) between 56th and 69th amino acid detected	R	neg	S	neg	neg	S	tetM	R	S-R-S-S-R	2	No	S	NA	NA	NA	NA
15873_3#17	PNI0305_R1	PNI0305	861	2-5-4-12-17-21-14	14	9	Dominant	Pre-PCV	PCV7	PCV	ERR913251	The Gambia	West Coast	Banjul	13.4499	-16.6114	Africa	11	1999	24--27--28	0.25	R	I100L detected	indel(s) between 56th and 69th amino acid detected	R	neg	S	neg	neg	S	tetM	R	R-R-S-S-R	3	Yes	R	R	S	S	R
15841_6#46	GPS_ZA_2197	19270/76	8713	15-13-54-2-197-16-6	6B	52	Intermediate	Pre-PCV	PCV7	PCV	ERR909333	South Africa	Gauteng	missing	-26.2708	28.1123	Africa	9	2008	gps110--12--19	0.25	R	I100L NOT detected	indel(s) between 56th and 69th amino acid NOT detected	S	neg	S	neg	neg	S	neg	S	R-S-S-S-S	1	No	R	S	NA	NA	NA
15841_6#41	GPS_ZA_2682	40081	172	7-13-8-6-25-6-8	19F	5	Dominant	Post-PCV13	PCV7	PCV	ERR909328	South Africa	Gauteng	missing	-26.2708	28.1123	Africa	8	2013	gps5--1--gps64	0.25	R	I100L detected	indel(s) between 56th and 69th amino acid detected	R	neg	S	neg	neg	S	neg	S	R-R-S-S-S	2	No	R	R	S	S	S
15608_3#28	GPS_US_4403_99_R1	4403_99	12757	7-6-1-2-6-15-812	6B	23	Dominant	Pre-PCV	PCV7	PCV	ERR876553	USA	Georgia	missing	32.1656	-82.9001	North America	3	1999	11--0--0	0.03	S	I100L detected	indel(s) between 56th and 69th amino acid detected	R	neg	S	neg	neg	S	neg	S	S-R-S-S-S	1	No	S	R	S	S	S
15608_3#27	GPS_US_5911_99_R1	5911_99	3060	7-46-1-1-10-4-21	18C	50	Intermediate	Pre-PCV	PCV7	PCV	ERR876552	USA	Georgia	missing	32.1656	-82.9001	North America	missing	1999	2--4--0	0.03	S	I100L NOT detected	indel(s) between 56th and 69th amino acid NOT detected	S	neg	S	neg	neg	S	neg	S	S-S-S-S-S	0	No	S	S	S	S	S
15608_2#95	GPS_US_5108_99_R1	5108_99	641	7-6-1-6-6-15-84	6B	23	Dominant	Pre-PCV	PCV7	PCV	ERR876525	USA	Tennessee	missing	35.5175	-86.5804	North America	1	1999	25--94--36	4	R	I100L detected	indel(s) between 56th and 69th amino acid detected	R	neg	S	neg	mef1	R	neg	S	R-R-S-R-S	3	Yes	R	R	S	R	S
15608_2#51	GPS_US_7147_99_R1	7147_99	9749	1-8-9-6-6-4-6	23F	7	Dominant	Pre-PCV	PCV7	PCV	ERR876481	USA	New York	missing	40.7128	-74.0059	North America	4	1999	12--7--151	0.12	R	I100L NOT detected	indel(s) between 56th and 69th amino acid NOT detected	S	neg	S	neg	neg	S	neg	S	R-S-S-S-S	1	No	R	S	S	S	S
15608_2#50	GPS_US_3063_00_R1	3063_00	652	15-16-19-15-6-86-26	19F	1	Dominant	Pre-PCV	PCV7	PCV	ERR876480	USA	Tennessee	missing	35.5175	-86.5804	North America	9	1999	25--11--36	4	R	I100L detected	indel(s) between 56th and 69th amino acid detected	R	neg	S	neg	mef1	R	neg	S	R-R-S-R-S	3	Yes	R	R	S	R	S
15608_2#49	GPS_US_6961_03_R1	6961_03	156	7-11-10-1-6-8-1	9V	6	Dominant	Pre-PCV	PCV7	PCV	ERR876479	USA	Minnesota	missing	46.7296	-94.6859	North America	12	1999	15--12--18	4	R	I100L detected	indel(s) between 56th and 69th amino acid detected	R	neg	S	neg	neg	S	neg	S	R-R-S-S-S	2	No	R	R	S	S	S
15608_2#48	GPS_US_4258_98_R1	4258_98	816	5-40-4-19-10-1-27	10A	36	Intermediate	Pre-PCV	NVT	NVT	ERR876478	USA	Georgia	missing	32.1656	-82.9001	North America	6	1998	0--0--2	0.03	S	I100L NOT detected	indel(s) between 56th and 69th amino acid NOT detected	S	neg	S	neg	neg	S	neg	S	S-S-S-S-S	0	No	S	S	S	S	S
15608_2#47	GPS_US_1014_00_R1	1014_00	90	5-6-1-2-6-3-4	6A	23	Dominant	Pre-PCV	PCV13	PCV	ERR876477	USA	Georgia	missing	32.1656	-82.9001	North America	11	1999	34--41--56	2	R	I100L detected	indel(s) between 56th and 69th amino acid detected	R	neg	S	ermB1	neg	R	tetM	R	R-R-S-R-R	4	Yes	R	R	S	R	R
15608_2#46	GPS_US_4851_00_R1	4851_00	638	7-2-1-1-10-4-21	18C	50	Intermediate	Pre-PCV	PCV7	PCV	ERR876476	USA	Maryland	missing	39.0458	-76.6413	North America	12	1999	0--4--0	0.03	S	I100L NOT detected	indel(s) between 56th and 69th amino acid NOT detected	S	neg	S	neg	neg	S	neg	S	S-S-S-S-S	0	No	S	S	S	S	S
15608_2#45	GPS_US_4805_00_R1	4805_00	205	10-5-4-5-13-10-18	4	27	Dominant	Pre-PCV	PCV7	PCV	ERR876475	USA	Maryland	missing	39.0458	-76.6413	North America	11	1999	0--0--3	0.03	S	I100L NOT detected	indel(s) between 56th and 69th amino acid NOT detected	S	neg	S	neg	neg	S	neg	S	S-S-S-S-S	0	No	S	S	S	S	S
15608_2#44	GPS_US_0683_00_R1	0683_00	177	7-14-4-12-1-1-14	19F	44	Intermediate	Pre-PCV	PCV7	PCV	ERR876474	USA	Georgia	missing	32.1656	-82.9001	North America	11	1999	23--0--139	0.06	S	I100L NOT detected	indel(s) between 56th and 69th amino acid detected	I	neg	S	neg	mef1	R	neg	S	S-I-S-R-S	2	No	S	I	S	R	S
15608_2#43	GPS_US_0667_00_R1	0667_00	1269	7-11-10-1-6-76-14	9V	6	Dominant	Pre-PCV	PCV7	PCV	ERR876473	USA	Connecticut	missing	41.6032	-73.0877	North America	4	1999	1--0--54	0.03	S	I100L NOT detected	indel(s) between 56th and 69th amino acid NOT detected	S	neg	S	neg	neg	S	neg	S	S-S-S-S-S	0	No	S	S	S	S	S
15608_2#42	GPS_US_0248_00_R1	0248_00	13	1-5-4-5-5-27-8	14	18	Dominant	Pre-PCV	PCV7	PCV	ERR876472	USA	Georgia	missing	32.1656	-82.9001	North America	10	1999	27--93--8	2	R	I100L detected	indel(s) between 56th and 69th amino acid detected	R	neg	S	neg	mef1	R	neg	S	R-R-S-R-S	3	Yes	R	R	S	R	S
15608_2#41	GPS_US_5264_03_R1	5264_03	9	1-5-4-5-5-1-8	14	18	Dominant	Pre-PCV	PCV7	PCV	ERR876471	USA	Minnesota	missing	46.7296	-94.6859	North America	4	1999	2--0--64	0.03	S	I100L NOT detected	indel(s) between 56th and 69th amino acid NOT detected	S	neg	S	neg	mef1	R	neg	S	S-S-S-R-S	1	No	S	S	S	R	S
15608_2#40	GPS_US_4378_03_R1	4378_03	13	1-5-4-5-5-27-8	14	18	Dominant	Pre-PCV	PCV7	PCV	ERR876470	USA	Minnesota	missing	46.7296	-94.6859	North America	2	1999	27--36--8	4	R	I100L detected	indel(s) between 56th and 69th amino acid detected	R	neg	S	neg	mef1	R	neg	S	R-R-S-R-S	3	Yes	R	R	S	R	S
15608_2#39	GPS_US_2836_99_R1	2836_99	124	7-5-1-8-14-11-14	14	39	Intermediate	Pre-PCV	PCV7	PCV	ERR876469	USA	Georgia	missing	32.1656	-82.9001	North America	1	1999	23--26--34	0.03	S	I100L NOT detected	indel(s) between 56th and 69th amino acid NOT detected	S	neg	S	neg	mef1	R	neg	S	S-S-S-R-S	1	No	S	S	S	R	S
15608_2#38	GPS_US_0391_00_R1	0391_00	5053	15-16-19-15-6-20-104	19F	1	Dominant	Pre-PCV	PCV7	PCV	ERR876468	USA	Georgia	missing	32.1656	-82.9001	North America	10	1999	13--92--47	2	R	I100L detected	indel(s) between 56th and 69th amino acid detected	R	neg	S	neg	mef1	R	tetM	R	R-R-S-R-R	4	Yes	R	R	S	R	R
15608_2#37	GPS_US_2204_00_R1	2204_00	100	5-12-29-12-9-39-18	33F	3	Dominant	Pre-PCV	NVT	NVT	ERR876467	USA	Tennessee	missing	35.5175	-86.5804	North America	9	1999	2--0--6	0.03	S	I100L NOT detected	indel(s) between 56th and 69th amino acid detected	I	neg	S	neg	neg	S	neg	S	S-I-S-S-S	1	No	S	I	S	S	S
15608_2#36	GPS_US_2203_00_R1	2203_00	81	4-4-2-4-4-1-1	23F	16	Dominant	Pre-PCV	PCV7	PCV	ERR876466	USA	Tennessee	missing	35.5175	-86.5804	North America	9	1999	15--12--18	4	R	I100L detected	indel(s) between 56th and 69th amino acid detected	R	cat1	R	neg	mef1	R	tetM	R	R-R-R-R-R	5	Yes	R	R	R	R	R
15608_2#35	GPS_US_1813_98_R1	1813_98	13	1-5-4-5-5-27-8	14	18	Dominant	Pre-PCV	PCV7	PCV	ERR876465	USA	Georgia	missing	32.1656	-82.9001	North America	2	1998	2--0--50	0.03	S	I100L detected	indel(s) between 56th and 69th amino acid detected	R	neg	S	neg	mef1	R	neg	S	S-R-S-R-S	2	No	S	R	S	R	S
15608_2#34	GPS_US_5265_98_R1	5265_98	247	16-13-4-5-6-10-14	4	27	Dominant	Pre-PCV	PCV7	PCV	ERR876464	USA	Georgia	missing	32.1656	-82.9001	North America	8	1998	0--0--3	0.03	S	I100L NOT detected	indel(s) between 56th and 69th amino acid NOT detected	S	neg	S	neg	neg	S	neg	S	S-S-S-S-S	0	No	S	S	S	S	S
15608_2#33	GPS_US_3627_98_R1	3627_98	124	7-5-1-8-14-11-14	14	39	Intermediate	Pre-PCV	PCV7	PCV	ERR876463	USA	Georgia	missing	32.1656	-82.9001	North America	5	1998	23--26--34	0.03	S	I100L NOT detected	indel(s) between 56th and 69th amino acid NOT detected	S	neg	S	neg	neg	S	neg	S	S-S-S-S-S	0	No	S	S	S	S	S
15608_2#32	GPS_US_4338_98_R1	4338_98	10912	7-119-1-16-6-1-14	6B	23	Dominant	Pre-PCV	PCV7	PCV	ERR876462	USA	Georgia	missing	32.1656	-82.9001	North America	6	1998	2--0--0	0.03	S	I100L NOT detected	indel(s) between 56th and 69th amino acid detected	I	neg	S	neg	neg	S	neg	S	S-I-S-S-S	1	No	S	S	S	S	S
15608_2#31	GPS_US_3308_98_R1	3308_98	13	1-5-4-5-5-27-8	14	18	Dominant	Pre-PCV	PCV7	PCV	ERR876461	USA	Georgia	missing	32.1656	-82.9001	North America	4	1998	27--36--8	4	R	I100L detected	indel(s) between 56th and 69th amino acid detected	R	neg	S	neg	mef1	R	neg	S	R-R-S-R-S	3	Yes	R	R	S	R	S
15608_2#30	GPS_US_3628_99_R1	3628_99	124	7-5-1-8-14-11-14	14	39	Intermediate	Pre-PCV	PCV7	PCV	ERR876460	USA	Connecticut	missing	41.6032	-73.0877	North America	12	1998	23--26--34	0.03	S	I100L NOT detected	indel(s) between 56th and 69th amino acid NOT detected	S	neg	S	neg	neg	S	neg	S	S-S-S-S-S	0	No	R	S	S	S	S
15608_2#29	GPS_US_3332_99_R1	3332_99	1269	7-11-10-1-6-76-14	9V	6	Dominant	Pre-PCV	PCV7	PCV	ERR876459	USA	Georgia	missing	32.1656	-82.9001	North America	2	1999	1--0--54	0.03	S	I100L NOT detected	indel(s) between 56th and 69th amino acid NOT detected	S	neg	S	neg	neg	S	neg	S	S-S-S-S-S	0	No	S	S	S	S	S
15531_7#42	GPS_GM_1224	BS18954	989	12-5-89-8-6-112-14	12F	26	Dominant	Post-PCV13	NVT	NVT	ERR870328	The Gambia	Upper River Region	Basse	13.3094	-14.2192	Africa	1	2014	12--4--0	0.03	S	I100L detected	indel(s) between 56th and 69th amino acid detected	R	cat1	R	neg	neg	S	tetM	R	S-R-R-S-R	3	Yes	NA	NA	NA	NA	NA
15531_7#41	GPS_GM_1223	PNI0649	2178	10-20-14-1-6-20-29	7F	32	Dominant	Pre-PCV	PCV13	PCV	ERR870327	The Gambia	Western Region	Banjul	13.4549	-16.579	Africa	9	2005	2--0--0	0.03	S	I100L detected	indel(s) between 56th and 69th amino acid detected	R	cat1	R	neg	neg	S	tetM	R	S-R-R-S-R	3	Yes	NA	NA	NA	NA	NA
15531_7#40	GPS_GM_1222	PNI0611	618	13-8-4-1-7-19-14	1	2	Dominant	Pre-PCV	PCV13	PCV	ERR870326	The Gambia	Western Region	Banjul	13.4549	-16.579	Africa	5	2004	2--0--0	0.03	S	I100L NOT detected	indel(s) between 56th and 69th amino acid NOT detected	S	neg	S	neg	neg	S	neg	S	S-S-S-S-S	0	No	NA	NA	NA	NA	NA
15531_7#39	GPS_GM_1221	PNI0654	5516	2-8-4-18-15-4-31	6B	58	Intermediate	Pre-PCV	PCV7	PCV	ERR870325	The Gambia	Western Region	Banjul	13.4549	-16.579	Africa	12	2005	12--4--6	0.03	S	I100L detected	indel(s) between 56th and 69th amino acid detected	R	neg	S	neg	neg	S	neg	S	S-R-S-S-S	1	No	NA	NA	NA	NA	NA
15531_6#71	GPS_GM_1158	BN7048	10552	1-12-2-16-10-19-6	11B	220	Rare	Post-PCV13	NVT	NVT	ERR870263	The Gambia	Central River Region	Bansang	13.4347	-14.6573	Africa	1	2014	1--4--0	0.03	S	I100L NOT detected	indel(s) between 56th and 69th amino acid NOT detected	S	neg	S	neg	neg	S	neg	S	S-S-S-S-S	0	No	NA	NA	NA	NA	NA
15531_6#68	GPS_GM_1155	BN78791	2447	2-5-36-12-9-21-14	14	9	Dominant	Post-PCV13	PCV7	PCV	ERR870260	The Gambia	Central River Region	Bansang	13.4347	-14.6573	Africa	5	2014	24--27--242	0.25	R	I100L detected	indel(s) between 56th and 69th amino acid detected	R	neg	S	neg	neg	S	tetM	R	R-R-S-S-R	3	Yes	NA	NA	NA	NA	NA
15531_6#67	GPS_GM_1154	BS198693	74	2-13-4-1-6-6-14	2	96	Intermediate	Post-PCV13	NVT	NVT	ERR870259	The Gambia	Upper River Region	Basse	13.3094	-14.2192	Africa	4	2014	50--0--2	0.03	S	I100L NOT detected	indel(s) between 56th and 69th amino acid NOT detected	S	neg	S	neg	neg	S	neg	S	S-S-S-S-S	0	No	NA	NA	NA	NA	NA
15531_6#66	GPS_GM_1153	BN85561	1233	10-11-34-16-15-1-145	18C	67	Intermediate	Post-PCV13	PCV7	PCV	ERR870258	The Gambia	Central River Region	Bansang	13.4347	-14.6573	Africa	9	2014	23--2--0	0.03	S	I100L detected	indel(s) between 56th and 69th amino acid detected	R	neg	S	neg	neg	S	tetM	R	S-R-S-S-R	2	No	NA	NA	NA	NA	NA
15531_6#65	GPS_GM_1152	BS205053	10610	58-9-29-10-6-88-31	24	150	Intermediate	Post-PCV13	NVT	NVT	ERR870257	The Gambia	Upper River Region	Basse	13.3094	-14.2192	Africa	6	2014	37--0--187	0.03	S	I100L detected	indel(s) between 56th and 69th amino acid detected	R	neg	S	neg	neg	S	neg	S	S-R-S-S-S	1	No	NA	NA	NA	NA	NA
15531_6#62	GPS_GM_1149	BS202941	10552	1-12-2-16-10-19-6	11B	220	Rare	Post-PCV13	NVT	NVT	ERR870254	The Gambia	Upper River Region	Basse	13.3094	-14.2192	Africa	6	2014	1--4--0	0.03	S	I100L detected	indel(s) between 56th and 69th amino acid detected	R	neg	S	neg	neg	S	neg	S	S-R-S-S-S	1	No	NA	NA	NA	NA	NA
15531_6#61	GPS_GM_1148	BS19325	3329	7-13-4-8-6-20-18	35B/35D	72	Intermediate	Post-PCV13	NVT	NVT	ERR870253	The Gambia	Upper River Region	Basse	13.3094	-14.2192	Africa	3	2014	0--0--gps30	0.06	S	I100L NOT detected	indel(s) between 56th and 69th amino acid NOT detected	S	neg	S	neg	neg	S	neg	S	S-S-S-S-S	0	No	NA	NA	NA	NA	NA
15531_6#60	GPS_GM_1147	BS199871	3081	10-18-4-1-7-232-9	1	2	Dominant	Post-PCV13	PCV13	PCV	ERR870252	The Gambia	Upper River Region	Basse	13.3094	-14.2192	Africa	5	2014	2--44--0	0.03	S	I100L NOT detected	indel(s) between 56th and 69th amino acid detected	I	neg	S	neg	neg	S	neg	S	S-I-S-S-S	1	No	NA	NA	NA	NA	NA
15531_6#59	GPS_GM_1146	BS214071	11776	118-8-4-12-464-19-6	13	112	Intermediate	Post-PCV13	NVT	NVT	ERR870251	The Gambia	Upper River Region	Basse	13.3094	-14.2192	Africa	9	2014	23--0--0	0.03	S	I100L detected	indel(s) between 56th and 69th amino acid detected	R	neg	S	neg	neg	S	neg	S	S-R-S-S-S	1	No	NA	NA	NA	NA	NA
15531_6#58	GPS_GM_1145	BS18994	3081	10-18-4-1-7-232-9	1	2	Dominant	Post-PCV13	PCV13	PCV	ERR870250	The Gambia	Upper River Region	Basse	13.3094	-14.2192	Africa	1	2014	2--44--0	0.03	S	I100L NOT detected	indel(s) between 56th and 69th amino acid detected	I	neg	S	neg	neg	S	neg	S	S-I-S-S-S	1	No	NA	NA	NA	NA	NA
15531_6#57	GPS_GM_1144	BS205032	289	16-12-9-1-41-33-33	5	8	Dominant	Post-PCV13	PCV13	PCV	ERR870249	The Gambia	Upper River Region	Basse	13.3094	-14.2192	Africa	6	2014	23--0--2	0.03	S	I100L detected	indel(s) between 56th and 69th amino acid detected	R	neg	S	neg	neg	S	neg	S	S-R-S-S-S	1	No	NA	NA	NA	NA	NA
15531_6#56	GPS_GM_1143	BS19066	10593	10-16-2-1-9-3-1	17F	61	Intermediate	Post-PCV13	NVT	NVT	ERR870248	The Gambia	Upper River Region	Basse	13.3094	-14.2192	Africa	1	2014	2--0--gps34	0.06	S	I100L NOT detected	indel(s) between 56th and 69th amino acid NOT detected	S	neg	S	neg	neg	S	neg	S	S-S-S-S-S	0	No	NA	NA	NA	NA	NA
15531_6#55	GPS_GM_1142	BS217143	989	12-5-89-8-6-112-14	12F	26	Dominant	Post-PCV13	NVT	NVT	ERR870247	The Gambia	Upper River Region	Basse	13.3094	-14.2192	Africa	9	2014	12--4--3	0.03	S	I100L detected	indel(s) between 56th and 69th amino acid NOT detected	I	cat1	R	neg	neg	S	tetM	R	S-I-R-S-R	3	Yes	NA	NA	NA	NA	NA
15531_6#54	GPS_GM_1141	BS19600	3081	10-18-4-1-7-232-9	1	2	Dominant	Post-PCV13	PCV13	PCV	ERR870246	The Gambia	Upper River Region	Basse	13.3094	-14.2192	Africa	4	2014	2--44--0	0.03	S	I100L NOT detected	indel(s) between 56th and 69th amino acid detected	I	neg	S	neg	neg	S	neg	S	S-I-S-S-S	1	No	NA	NA	NA	NA	NA
15531_6#51	GPS_GM_1138	BS199183	3329	7-13-4-8-6-20-18	35B/35D	72	Intermediate	Post-PCV13	NVT	NVT	ERR870243	The Gambia	Upper River Region	Basse	13.3094	-14.2192	Africa	5	2014	0--0--3	0.03	S	I100L detected	indel(s) between 56th and 69th amino acid detected	R	neg	S	neg	neg	S	neg	S	S-R-S-S-S	1	No	NA	NA	NA	NA	NA
15531_6#50	GPS_GM_1137	BS205661	445	2-5-29-5-42-3-18	33F	3	Dominant	Post-PCV13	NVT	NVT	ERR870242	The Gambia	Upper River Region	Basse	13.3094	-14.2192	Africa	6	2014	2--0--2	0.03	S	I100L detected	indel(s) between 56th and 69th amino acid NOT detected	I	neg	S	neg	neg	S	neg	S	S-I-S-S-S	1	No	NA	NA	NA	NA	NA
15531_6#49	GPS_GM_1136	BS19200	10586	2-8-62-16-6-3-309	10F	30	Dominant	Post-PCV13	NVT	NVT	ERR870241	The Gambia	Upper River Region	Basse	13.3094	-14.2192	Africa	2	2014	2--0--0	0.03	S	I100L detected	indel(s) between 56th and 69th amino acid detected	R	neg	S	neg	neg	S	neg	S	S-R-S-S-S	1	No	NA	NA	NA	NA	NA
15531_6#48	GPS_GM_1135	BS19662	3329	7-13-4-8-6-20-18	35B/35D	72	Intermediate	Post-PCV13	NVT	NVT	ERR870240	The Gambia	Upper River Region	Basse	13.3094	-14.2192	Africa	4	2014	0--0--3	0.03	S	I100L detected	indel(s) between 56th and 69th amino acid detected	R	neg	S	neg	neg	S	neg	S	S-R-S-S-S	1	No	NA	NA	NA	NA	NA
15531_6#47	GPS_GM_1134	BS18996	3334	12-5-53-8-7-27-14	46	26	Dominant	Post-PCV13	NVT	NVT	ERR870239	The Gambia	Upper River Region	Basse	13.3094	-14.2192	Africa	1	2014	12--4--3	0.03	S	I100L detected	indel(s) between 56th and 69th amino acid detected	R	neg	S	neg	neg	S	tetM	R	S-R-S-S-R	2	No	NA	NA	NA	NA	NA
15531_6#46	GPS_GM_1133	BS19633	989	12-5-89-8-6-112-14	12F	26	Dominant	Post-PCV13	NVT	NVT	ERR870238	The Gambia	Upper River Region	Basse	13.3094	-14.2192	Africa	4	2014	12--4--3	0.03	S	I100L detected	indel(s) between 56th and 69th amino acid NOT detected	I	cat1	R	neg	neg	S	tetM	R	S-I-R-S-R	3	Yes	NA	NA	NA	NA	NA
15531_6#45	GPS_GM_1132	BS19356	3081	10-18-4-1-7-232-9	1	2	Dominant	Post-PCV13	PCV13	PCV	ERR870237	The Gambia	Upper River Region	Basse	13.3094	-14.2192	Africa	3	2014	2--44--0	0.03	S	I100L NOT detected	indel(s) between 56th and 69th amino acid detected	I	neg	S	neg	neg	S	neg	S	S-I-S-S-S	1	No	NA	NA	NA	NA	NA
15531_6#44	GPS_GM_1131	BN7525	989	12-5-89-8-6-112-14	12F	26	Dominant	Post-PCV13	NVT	NVT	ERR870236	The Gambia	Central River Region	Bansang	13.4347	-14.6573	Africa	3	2014	12--4--3	0.03	S	I100L detected	indel(s) between 56th and 69th amino acid NOT detected	I	neg	S	neg	neg	S	tetM	R	S-I-S-S-R	2	No	NA	NA	NA	NA	NA
15531_6#43	GPS_GM_1130	BS19328	3329	7-13-4-8-6-20-18	35B/35D	72	Intermediate	Post-PCV13	NVT	NVT	ERR870235	The Gambia	Upper River Region	Basse	13.3094	-14.2192	Africa	3	2014	0--0--gps30	0.06	S	I100L NOT detected	indel(s) between 56th and 69th amino acid NOT detected	S	neg	S	neg	neg	S	neg	S	S-S-S-S-S	0	No	NA	NA	NA	NA	NA
15531_6#42	GPS_GM_1129	BN73763	4033	118-8-4-12-17-19-6	15B/15C	112	Intermediate	Post-PCV13	NVT	NVT	ERR870234	The Gambia	Central River Region	Bansang	13.4347	-14.6573	Africa	2	2014	0--0--0	0.03	S	I100L detected	indel(s) between 56th and 69th amino acid detected	R	neg	S	neg	neg	S	neg	S	S-R-S-S-S	1	No	NA	NA	NA	NA	NA
15531_6#41	GPS_GM_1128	BS19315	989	12-5-89-8-6-112-14	12F	26	Dominant	Post-PCV13	NVT	NVT	ERR870233	The Gambia	Upper River Region	Basse	13.3094	-14.2192	Africa	3	2014	12--4--3	0.03	S	I100L detected	indel(s) between 56th and 69th amino acid NOT detected	I	cat1	R	neg	neg	S	tetM	R	S-I-R-S-R	3	Yes	NA	NA	NA	NA	NA
15531_6#40	GPS_GM_1127	BS198543	105	5-15-4-1-6-1-6	25F	155	Intermediate	Post-PCV13	NVT	NVT	ERR870232	The Gambia	Upper River Region	Basse	13.3094	-14.2192	Africa	4	2014	0--0--23	0.03	S	I100L NOT detected	indel(s) between 56th and 69th amino acid detected	I	neg	S	neg	neg	S	neg	S	S-I-S-S-S	1	No	NA	NA	NA	NA	NA
15531_6#39	GPS_GM_1126	BS205671	445	2-5-29-5-42-3-18	33F	3	Dominant	Post-PCV13	NVT	NVT	ERR870231	The Gambia	Upper River Region	Basse	13.3094	-14.2192	Africa	6	2014	2--0--2	0.03	S	I100L detected	indel(s) between 56th and 69th amino acid NOT detected	I	neg	S	neg	neg	S	neg	S	S-I-S-S-S	1	No	NA	NA	NA	NA	NA
15531_6#35	GPS_GM_1122	BS19398	63	2-5-36-12-17-21-14	14	9	Dominant	Post-PCV13	PCV7	PCV	ERR870227	The Gambia	Upper River Region	Basse	13.3094	-14.2192	Africa	3	2014	24--27--28	0.25	R	I100L NOT detected	indel(s) between 56th and 69th amino acid detected	I	neg	S	neg	neg	S	tetM	R	R-I-S-S-R	3	Yes	NA	NA	NA	NA	NA
15531_6#33	GPS_GM_1120	BS217293	989	12-5-89-8-6-112-14	12F	26	Dominant	Post-PCV13	NVT	NVT	ERR870225	The Gambia	Upper River Region	Basse	13.3094	-14.2192	Africa	9	2014	12--4--3	0.03	S	I100L detected	indel(s) between 56th and 69th amino acid NOT detected	I	cat1	R	neg	neg	S	tetM	R	S-I-R-S-R	3	Yes	NA	NA	NA	NA	NA
15531_6#31	GPS_GM_1118	BN73743	4033	118-8-4-12-17-19-6	15B/15C	112	Intermediate	Post-PCV13	NVT	NVT	ERR870223	The Gambia	Central River Region	Bansang	13.4347	-14.6573	Africa	2	2014	0--0--0	0.03	S	I100L detected	indel(s) between 56th and 69th amino acid detected	R	neg	S	neg	neg	S	neg	S	S-R-S-S-S	1	No	NA	NA	NA	NA	NA
15531_6#30	GPS_GM_1117	BS210663	989	12-5-89-8-6-112-14	12F	26	Dominant	Post-PCV13	NVT	NVT	ERR870222	The Gambia	Upper River Region	Basse	13.3094	-14.2192	Africa	8	2014	12--4--3	0.03	S	I100L detected	indel(s) between 56th and 69th amino acid NOT detected	I	cat1	R	neg	neg	S	tetM_promoter_deleted	S	S-I-R-S-S	2	No	NA	NA	NA	NA	NA
15531_6#27	GPS_GM_1114	BS205962	10552	1-12-2-16-10-19-6	11B	220	Rare	Post-PCV13	NVT	NVT	ERR870219	The Gambia	Upper River Region	Basse	13.3094	-14.2192	Africa	7	2014	1--4--0	0.03	S	I100L detected	indel(s) between 56th and 69th amino acid detected	R	neg	S	neg	neg	S	neg	S	S-R-S-S-S	1	No	NA	NA	NA	NA	NA
15531_6#26	GPS_GM_1113	BN85653	10552	1-12-2-16-10-19-6	11B	220	Rare	Post-PCV13	NVT	NVT	ERR870218	The Gambia	Central River Region	Bansang	13.4347	-14.6573	Africa	9	2014	1--4--0	0.03	S	I100L detected	indel(s) between 56th and 69th amino acid detected	R	neg	S	neg	neg	S	neg	S	S-R-S-S-S	1	No	NA	NA	NA	NA	NA
15531_6#25	GPS_GM_1112	BN7539	12266	12-460-261-5-13-379-9	38	117	Intermediate	Post-PCV13	NVT	NVT	ERR870217	The Gambia	Central River Region	Bansang	13.4347	-14.6573	Africa	3	2014	2--0--53	0.03	S	I100L detected	indel(s) between 56th and 69th amino acid detected	R	neg	S	neg	neg	S	neg	S	S-R-S-S-S	1	No	NA	NA	NA	NA	NA
15531_6#23	GPS_GM_1110	BS210691	989	12-5-89-8-6-112-14	12F	26	Dominant	Post-PCV13	NVT	NVT	ERR870215	The Gambia	Upper River Region	Basse	13.3094	-14.2192	Africa	8	2014	12--4--3	0.03	S	I100L detected	indel(s) between 56th and 69th amino acid NOT detected	I	cat1	R	neg	neg	S	tetM_promoter_deleted	S	S-I-R-S-S	2	No	NA	NA	NA	NA	NA
15531_6#22	GPS_GM_1109	BN80441	3081	10-18-4-1-7-232-9	1	2	Dominant	Post-PCV13	PCV13	PCV	ERR870214	The Gambia	Central River Region	Bansang	13.4347	-14.6573	Africa	6	2014	2--44--0	0.03	S	I100L NOT detected	indel(s) between 56th and 69th amino acid detected	I	neg	S	neg	neg	S	neg	S	S-I-S-S-S	1	No	NA	NA	NA	NA	NA
15531_6#21	GPS_GM_1108	BN73752	4033	118-8-4-12-17-19-6	15B/15C	112	Intermediate	Post-PCV13	NVT	NVT	ERR870213	The Gambia	Central River Region	Bansang	13.4347	-14.6573	Africa	2	2014	0--0--0	0.03	S	I100L detected	indel(s) between 56th and 69th amino acid detected	R	neg	S	neg	neg	S	neg	S	S-R-S-S-S	1	No	NA	NA	NA	NA	NA
15531_6#20	GPS_GM_1106	BS19210	10907	58-9-29-10-6-88-14	24	150	Intermediate	Post-PCV13	NVT	NVT	ERR870212	The Gambia	Upper River Region	Basse	13.3094	-14.2192	Africa	2	2014	37--0--187	0.03	S	I100L detected	indel(s) between 56th and 69th amino acid detected	R	neg	S	neg	neg	S	neg	S	S-R-S-S-S	1	No	NA	NA	NA	NA	NA
15531_6#19	GPS_GM_1105	BS217993	889	8-10-2-16-1-26-107	21	11	Dominant	Post-PCV13	NVT	NVT	ERR870211	The Gambia	Upper River Region	Basse	13.3094	-14.2192	Africa	10	2014	2--gps63--gps189	0.12	R	I100L detected	indel(s) between 56th and 69th amino acid detected	R	neg	S	neg	neg	S	neg	S	R-R-S-S-S	2	No	NA	NA	NA	NA	NA
15531_6#17	GPS_GM_1103	BS19645	10610	58-9-29-10-6-88-31	24	150	Intermediate	Post-PCV13	NVT	NVT	ERR870209	The Gambia	Upper River Region	Basse	13.3094	-14.2192	Africa	4	2014	37--0--187	0.03	S	I100L detected	indel(s) between 56th and 69th amino acid NOT detected	I	neg	S	neg	neg	S	neg	S	S-I-S-S-S	1	No	NA	NA	NA	NA	NA
15531_6#16	GPS_GM_1102	BS217771	10586	2-8-62-16-6-3-309	10F	30	Dominant	Post-PCV13	NVT	NVT	ERR870208	The Gambia	Upper River Region	Basse	13.3094	-14.2192	Africa	10	2014	2--0--0	0.03	S	I100L detected	indel(s) between 56th and 69th amino acid detected	R	neg	S	neg	neg	S	neg	S	S-R-S-S-S	1	No	NA	NA	NA	NA	NA
15531_6#15	GPS_GM_1101	BS17376	3407	23-189-4-12-43-4-74	16F	103	Intermediate	Post-PCV13	NVT	NVT	ERR870207	The Gambia	Upper River Region	Basse	13.3094	-14.2192	Africa	9	2013	95--4--2	0.03	S	I100L detected	indel(s) between 56th and 69th amino acid detected	R	neg	S	neg	neg	S	tetM	R	S-R-S-S-R	2	No	NA	NA	NA	NA	NA
15531_5#51	GPS_GM_1031	BN4135	989	12-5-89-8-6-112-14	12F	26	Dominant	Post-PCV13	NVT	NVT	ERR870148	The Gambia	Central River Region	Bansang	13.4347	-14.6573	Africa	3	2013	12--4--3	0.03	S	I100L detected	indel(s) between 56th and 69th amino acid NOT detected	I	cat1	R	neg	neg	S	tetM	R	S-I-R-S-R	3	Yes	NA	NA	NA	NA	NA
15531_5#48	GPS_GM_1028	PNI3237	1233	10-11-34-16-15-1-145	18C	67	Intermediate	Post-PCV13	PCV7	PCV	ERR870145	The Gambia	Western Region	Banjul	13.4549	-16.579	Africa	9	2014	23--2--0	0.03	S	I100L detected	indel(s) between 56th and 69th amino acid detected	R	neg	S	neg	neg	S	tetM	R	S-R-S-S-R	2	No	NA	NA	NA	NA	NA
15531_5#47	GPS_GM_1027	PSP4404	11703	6-5-470-5-36-1-5	9L	88	Intermediate	Post-PCV7	NVT	NVT	ERR870144	The Gambia	Upper River Region	Basse	13.3094	-14.2192	Africa	3	2010	0--2--0	0.03	S	I100L detected	indel(s) between 56th and 69th amino acid detected	R	neg	S	neg	neg	S	neg	S	S-R-S-S-S	1	No	NA	NA	NA	NA	NA
15531_5#46	GPS_GM_1026	BS10460	12749	7-5-549-4-15-20-5	15A	80	Intermediate	Post-PCV7	NVT	NVT	ERR870143	The Gambia	Upper River Region	Basse	13.3094	-14.2192	Africa	12	2011	23--2--3	0.03	S	I100L detected	indel(s) between 56th and 69th amino acid detected	R	neg	S	neg	neg	S	neg	S	S-R-S-S-S	1	No	NA	NA	NA	NA	NA
15531_5#42	GPS_GM_1022	BS13202	802	10-13-53-1-72-38-31	23F	20	Intermediate	Pre-PCV	PCV7	PCV	ERR870139	The Gambia	Upper River Region	Basse	13.3094	-14.2192	Africa	12	2008	37--4--3	0.03	S	I100L detected	indel(s) between 56th and 69th amino acid detected	R	neg	S	neg	neg	S	tetM	R	S-R-S-S-R	2	No	NA	NA	NA	NA	NA
15531_5#41	GPS_GM_1021	BN4138	989	12-5-89-8-6-112-14	12F	26	Dominant	Post-PCV13	NVT	NVT	ERR870138	The Gambia	Central River Region	Bansang	13.4347	-14.6573	Africa	3	2013	12--4--3	0.03	S	I100L detected	indel(s) between 56th and 69th amino acid NOT detected	I	cat1	R	neg	neg	S	tetM	R	S-I-R-S-R	3	Yes	NA	NA	NA	NA	NA
15531_5#39	GPS_GM_1019	G0122510	5726	1-16-54-10-6-1-31	20A	85	Intermediate	Post-PCV7	NVT	NVT	ERR870136	The Gambia	Upper River Region	Basse	13.3094	-14.2192	Africa	8	2011	0--4--0	0.03	S	I100L NOT detected	indel(s) between 56th and 69th amino acid NOT detected	S	neg	S	neg	neg	S	neg	S	S-S-S-S-S	0	No	NA	NA	NA	NA	NA
15531_5#33	GPS_GM_1013	PNI0271	10901	15-17-4-16-6-1-161	9V	43	Dominant	Pre-PCV	PCV7	PCV	ERR870130	The Gambia	Western Region	Banjul	13.4549	-16.579	Africa	2	1996	1--2--23	0.03	S	I100L NOT detected	indel(s) between 56th and 69th amino acid NOT detected	S	neg	S	neg	neg	S	neg	S	S-S-S-S-S	0	No	NA	NA	NA	NA	NA
15531_4#92	GPS_GM_0975	PSP4289	915	6-60-4-5-27-123-6	14	108	Intermediate	Post-PCV7	PCV7	PCV	ERR870094	The Gambia	Upper River Region	Basse	13.3094	-14.2192	Africa	3	2010	2--4--3	0.03	S	I100L NOT detected	indel(s) between 56th and 69th amino acid detected	I	neg	S	neg	neg	S	neg	S	S-I-S-S-S	1	No	NA	NA	NA	NA	NA
15531_4#90	GPS_GM_0972	BS8462	989	12-5-89-8-6-112-14	12F	26	Dominant	Post-PCV7	NVT	NVT	ERR870092	The Gambia	Upper River Region	Basse	13.3094	-14.2192	Africa	8	2011	12--4--3	0.03	S	I100L detected	indel(s) between 56th and 69th amino acid NOT detected	I	cat1	R	neg	neg	S	tetM	R	S-I-R-S-R	3	Yes	NA	NA	NA	NA	NA
15531_4#88	GPS_GM_0970	BN5433	2447	2-5-36-12-9-21-14	14	9	Dominant	Post-PCV13	PCV7	PCV	ERR870090	The Gambia	Central River Region	Bansang	13.4347	-14.6573	Africa	9	2013	24--27--242	0.25	R	I100L detected	indel(s) between 56th and 69th amino acid detected	R	neg	S	neg	neg	S	tetM	R	R-R-S-S-R	3	Yes	NA	NA	NA	NA	NA
15531_4#65	GPS_GM_0940	PSP0969	3081	10-18-4-1-7-232-9	1	2	Dominant	Pre-PCV	PCV13	PCV	ERR870067	The Gambia	Upper River Region	Basse	13.3094	-14.2192	Africa	9	2008	2--44--0	0.03	S	I100L NOT detected	indel(s) between 56th and 69th amino acid detected	I	neg	S	neg	neg	S	neg	S	S-I-S-S-S	1	No	NA	NA	NA	NA	NA
15531_4#64	GPS_GM_0939	PSP0688	3081	10-18-4-1-7-232-9	1	2	Dominant	Pre-PCV	PCV13	PCV	ERR870066	The Gambia	Upper River Region	Basse	13.3094	-14.2192	Africa	9	2008	2--44--0	0.03	S	I100L NOT detected	indel(s) between 56th and 69th amino acid detected	I	neg	S	neg	neg	S	neg	S	S-I-S-S-S	1	No	NA	NA	NA	NA	NA
15531_4#63	GPS_GM_0938	G0122593	5726	1-16-54-10-6-1-31	20A	85	Intermediate	Post-PCV7	NVT	NVT	ERR870065	The Gambia	Upper River Region	Basse	13.3094	-14.2192	Africa	8	2011	0--4--0	0.03	S	I100L NOT detected	indel(s) between 56th and 69th amino acid NOT detected	S	neg	S	neg	neg	S	neg	S	S-S-S-S-S	0	No	NA	NA	NA	NA	NA
15531_4#62	GPS_GM_0936	G0117593	989	12-5-89-8-6-112-14	12F	26	Dominant	Post-PCV13	NVT	NVT	ERR870064	The Gambia	Upper River Region	Basse	13.3094	-14.2192	Africa	7	2013	12--4--3	0.03	S	I100L detected	indel(s) between 56th and 69th amino acid NOT detected	I	cat1	R	neg	neg	S	tetM	R	S-I-R-S-R	3	Yes	NA	NA	NA	NA	NA
15531_4#57	GPS_GM_0931	PSP5011	3404	16-12-9-1-176-33-33	5	8	Dominant	Post-PCV7	PCV13	PCV	ERR870059	The Gambia	Upper River Region	Basse	13.3094	-14.2192	Africa	5	2010	23--0--2	0.03	S	I100L detected	indel(s) between 56th and 69th amino acid detected	R	neg	S	neg	neg	S	neg	S	S-R-S-S-S	1	No	NA	NA	NA	NA	NA
15531_4#56	GPS_GM_0929	BN0783	337	7-13-8-6-6-2-8	7B	5	Dominant	Post-PCV7	NVT	NVT	ERR870058	The Gambia	Central River Region	Bansang	13.4347	-14.6573	Africa	12	2011	84--1--229	0.5	R	I100L detected	indel(s) between 56th and 69th amino acid detected	R	neg	S	neg	mef1	R	tetM	R	R-R-S-R-R	4	Yes	NA	NA	NA	NA	NA
15531_4#55	GPS_GM_0925	G0117510	989	12-5-89-8-6-112-14	12F	26	Dominant	Post-PCV13	NVT	NVT	ERR870057	The Gambia	Upper River Region	Basse	13.3094	-14.2192	Africa	7	2013	12--4--3	0.03	S	I100L detected	indel(s) between 56th and 69th amino acid NOT detected	I	cat1	R	neg	neg	S	tetM	R	S-I-R-S-R	3	Yes	NA	NA	S	NA	R
15531_4#54	PI0092_R1	PI0092	3339	16-12-9-1-41-33-9	5	8	Dominant	Post-PCV7	PCV13	PCV	ERR870056	The Gambia	missing	missing	13.4432	-15.3101	Africa	12	2010	23--44--gps6	0.03	S	I100L detected	indel(s) between 56th and 69th amino acid detected	R	neg	S	neg	neg	S	tetM	R	S-R-S-S-R	2	No	NA	NA	S	S	R
15531_4#52	GPS_GM_0921	BS13201	802	10-13-53-1-72-38-31	23F	20	Intermediate	Pre-PCV	PCV7	PCV	ERR870054	The Gambia	Upper River Region	Basse	13.3094	-14.2192	Africa	12	2008	37--4--3	0.03	S	I100L detected	indel(s) between 56th and 69th amino acid detected	R	neg	S	neg	neg	S	tetM	R	S-R-S-S-R	2	No	NA	NA	NA	NA	NA
15531_3#94	GPS_MW_BKQD67	BKQD67	361	7-13-8-6-6-6-8	35B/35D	5	Dominant	Post-PCV13	NVT	NVT	ERR870001	Malawi	Southern	Blantyre	-15.7667	35.0168	Africa	8	2014	7--1--gps26	0.25	R	I100L detected	indel(s) between 56th and 69th amino acid detected	R	neg	S	neg	neg	S	neg	S	R-R-S-S-S	2	No	NA	NA	NA	NA	NA
15531_3#54	GPS_MW_D53800	D53800	289	16-12-9-1-41-33-33	5	8	Dominant	Pre-PCV	PCV13	PCV	ERR869961	Malawi	Southern	Blantyre	-15.7667	35.0168	Africa	12	2009	23--0--268	0.06	S	I100L detected	indel(s) between 56th and 69th amino acid detected	R	neg	S	neg	neg	S	neg	S	S-R-S-S-S	1	No	NA	NA	NA	NA	NA
15531_3#4	GPS_MW_1003235	1003235	217	10-18-4-1-7-19-9	1	2	Dominant	Pre-PCV	PCV13	PCV	ERR869912	Malawi	Southern	Blantyre	-15.7667	35.0168	Africa	10	2010	2--44--0	0.03	S	I100L NOT detected	indel(s) between 56th and 69th amino acid detected	I	cat1	R	neg	neg	S	tetM	R	S-I-R-S-R	3	Yes	NA	NA	NA	NA	NA
15531_3#1	GPS_MW_C23050	C23050	5266	2-18-6-10-17-1-19	18C	40	Dominant	Pre-PCV	PCV7	PCV	ERR869909	Malawi	Southern	Blantyre	-15.7667	35.0168	Africa	6	2010	0--4--3	0.03	S	I100L detected	indel(s) between 56th and 69th amino acid NOT detected	I	neg	S	neg	neg	S	neg	S	S-I-S-S-S	1	No	NA	NA	NA	NA	NA
15531_2#66	GPS_MW_1004982	1004982	289	16-12-9-1-41-33-33	5	8	Dominant	Pre-PCV	PCV13	PCV	ERR869879	Malawi	Southern	Blantyre	-15.7667	35.0168	Africa	11	2010	23--0--268	0.06	S	I100L detected	indel(s) between 56th and 69th amino acid detected	R	neg	S	neg	neg	S	neg	S	S-R-S-S-S	1	No	NA	NA	NA	NA	NA
15378_2#89	GPS_MW_D11449_R1	D11449	10883	12-60-4-10-3-20-1	19F	192	Intermediate	Pre-PCV	PCV7	PCV	ERR862347	Malawi	Southern	Blantyre	-15.7667	35.0168	Africa	6	2001	0--35--gps59	0.12	R	I100L detected	indel(s) between 56th and 69th amino acid NOT detected	I	neg	S	neg	neg	S	neg	S	R-I-S-S-S	2	No	NA	NA	NA	NA	NA
15378_2#88	GPS_MW_C9864_R1	C9864	2987	7-13-4-16-6-1-6	6B	120	Intermediate	Pre-PCV	PCV7	PCV	ERR862346	Malawi	Southern	Blantyre	-15.7667	35.0168	Africa	7	2004	0--gps105--0	0.03	S	I100L NOT detected	indel(s) between 56th and 69th amino acid detected	I	neg	S	neg	neg	S	tetM	R	S-I-S-S-R	2	No	NA	NA	NA	NA	NA
15378_2#87	GPS_MW_C7186_R1	C7186	4084	2-8-62-16-6-112-309	33D	30	Dominant	Pre-PCV	NVT	NVT	ERR862345	Malawi	Southern	Blantyre	-15.7667	35.0168	Africa	7	2003	2--0--0	0.03	S	I100L detected	indel(s) between 56th and 69th amino acid detected	R	neg	S	neg	neg	S	neg	S	S-R-S-S-S	1	No	NA	NA	NA	NA	NA
15378_2#84	GPS_MW_C16950_R1	C16950	9532	10-9-4-5-15-20-28	6A	13	Dominant	Pre-PCV	PCV13	PCV	ERR862342	Malawi	Southern	Blantyre	-15.7667	35.0168	Africa	9	2007	0--4--3	0.03	S	I100L detected	indel(s) between 56th and 69th amino acid detected	R	neg	S	neg	neg	S	neg	S	S-R-S-S-S	1	No	NA	NA	NA	NA	NA
15378_2#83	GPS_MW_C15275_R1	C15275	10583	16-5-264-16-10-16-14	12B	218	Rare	Pre-PCV	NVT	NVT	ERR862341	Malawi	Southern	Blantyre	-15.7667	35.0168	Africa	11	2006	23--4--2	0.03	S	I100L detected	indel(s) between 56th and 69th amino acid NOT detected	I	neg	S	neg	neg	S	neg	S	S-I-S-S-S	1	No	NA	NA	NA	NA	NA
15378_2#78	GPS_MW_D7887_R1	D7887	5902	8-5-36-3-6-1-6	9V	22	Dominant	Pre-PCV	PCV7	PCV	ERR862336	Malawi	Southern	Blantyre	-15.7667	35.0168	Africa	8	2000	1--2--0	0.03	S	I100L NOT detected	indel(s) between 56th and 69th amino acid NOT detected	S	neg	S	neg	neg	S	neg	S	S-S-S-S-S	0	No	NA	NA	NA	NA	NA
15378_2#77	GPS_MW_D49723_R1	D49723	10583	16-5-264-16-10-16-14	12B	218	Rare	Pre-PCV	NVT	NVT	ERR862335	Malawi	Southern	Blantyre	-15.7667	35.0168	Africa	12	2008	23--4--2	0.03	S	I100L detected	indel(s) between 56th and 69th amino acid NOT detected	I	neg	S	neg	neg	S	neg	S	S-I-S-S-S	1	No	NA	NA	NA	NA	NA
15378_2#66	GPS_MW_C14650_R1	C14650	2053	1-126-74-10-6-14-18	13	65	Intermediate	Pre-PCV	NVT	NVT	ERR862324	Malawi	Southern	Blantyre	-15.7667	35.0168	Africa	8	2006	gps11--176--gps29	0.12	R	I100L detected	indel(s) between 56th and 69th amino acid NOT detected	I	neg	S	neg	neg	S	neg	S	R-I-S-S-S	2	No	NA	NA	NA	NA	NA
15378_2#65	GPS_MW_C14798_R1	C14798	2902	2-10-4-18-6-112-14	6B	183	Intermediate	Pre-PCV	PCV7	PCV	ERR862323	Malawi	Southern	Blantyre	-15.7667	35.0168	Africa	9	2006	0--0--3	0.03	S	I100L detected	indel(s) between 56th and 69th amino acid detected	R	neg	S	neg	neg	S	tetM	R	S-R-S-S-R	2	No	NA	NA	NA	NA	NA
15378_2#64	GPS_MW_C13355_R1	C13355	2902	2-10-4-18-6-112-14	6B	183	Intermediate	Pre-PCV	PCV7	PCV	ERR862322	Malawi	Southern	Blantyre	-15.7667	35.0168	Africa	12	2005	0--0--3	0.03	S	I100L detected	indel(s) between 56th and 69th amino acid detected	R	neg	S	neg	neg	S	tetM	R	S-R-S-S-R	2	No	NA	NA	NA	NA	NA
15378_2#63	GPS_GM_1107	BN7577	289	16-12-9-1-41-33-33	5	8	Dominant	Post-PCV13	PCV13	PCV	ERR862321	The Gambia	Central River Region	Bansang	13.4347	-14.6573	Africa	3	2014	23--0--2	0.03	S	I100L detected	indel(s) between 56th and 69th amino acid detected	R	neg	S	neg	neg	S	neg	S	S-R-S-S-S	1	No	NA	NA	NA	NA	NA
15378_2#6	GPS_MW_C17415_R1	C17415	9532	10-9-4-5-15-20-28	6A	13	Dominant	Pre-PCV	PCV13	PCV	ERR862264	Malawi	Southern	Blantyre	-15.7667	35.0168	Africa	11	2007	0--4--3	0.03	S	I100L detected	indel(s) between 56th and 69th amino acid detected	R	neg	S	neg	neg	S	neg	S	S-R-S-S-S	1	No	NA	NA	NA	NA	NA
15378_2#49	GPS_GM_0974	PSP0676	3081	10-18-4-1-7-232-9	1	2	Dominant	Pre-PCV	PCV13	PCV	ERR862307	The Gambia	Upper River Region	Basse	13.3094	-14.2192	Africa	9	2008	2--44--0	0.03	S	I100L NOT detected	indel(s) between 56th and 69th amino acid detected	I	neg	S	neg	neg	S	neg	S	S-I-S-S-S	1	No	NA	NA	NA	NA	NA
15378_2#41	GPS_GM_0937	BS6947	3404	16-12-9-1-176-33-33	5	8	Dominant	Post-PCV7	PCV13	PCV	ERR862299	The Gambia	Upper River Region	Basse	13.3094	-14.2192	Africa	3	2011	23--0--2	0.03	S	I100L detected	indel(s) between 56th and 69th amino acid detected	R	neg	S	neg	neg	S	neg	S	S-R-S-S-S	1	No	NA	NA	NA	NA	NA
15378_2#39	GPS_GM_0928	BN4136	989	12-5-89-8-6-112-14	12F	26	Dominant	Post-PCV13	NVT	NVT	ERR862297	The Gambia	Central River Region	Bansang	13.4347	-14.6573	Africa	3	2013	12--4--3	0.03	S	I100L detected	indel(s) between 56th and 69th amino acid NOT detected	I	cat1	R	neg	neg	S	tetM	R	S-I-R-S-R	3	Yes	NA	NA	NA	NA	NA
15378_2#38	GPS_GM_0927	BN4175	3339	16-12-9-1-41-33-9	5	8	Dominant	Post-PCV13	PCV13	PCV	ERR862296	The Gambia	Central River Region	Bansang	13.4347	-14.6573	Africa	3	2013	23--44--gps6	0.03	S	I100L detected	indel(s) between 56th and 69th amino acid detected	R	neg	S	neg	neg	S	tetM	R	S-R-S-S-R	2	No	NA	NA	NA	NA	NA
15378_2#36	GPS_GM_0924	BS3396	3407	23-189-4-12-43-4-74	16F	103	Intermediate	Pre-PCV	NVT	NVT	ERR862294	The Gambia	Upper River Region	Basse	13.3094	-14.2192	Africa	9	2009	95--4--2	0.03	S	I100L detected	indel(s) between 56th and 69th amino acid detected	R	neg	S	neg	neg	S	tetM	R	S-R-S-S-R	2	No	NA	NA	NA	NA	NA
15378_2#33	GPS_GM_0919	BS7710	3404	16-12-9-1-176-33-33	5	8	Dominant	Post-PCV7	PCV13	PCV	ERR862291	The Gambia	Upper River Region	Basse	13.3094	-14.2192	Africa	5	2011	23--0--2	0.03	S	I100L detected	indel(s) between 56th and 69th amino acid detected	R	neg	S	neg	neg	S	neg	S	S-R-S-S-S	1	No	NA	NA	NA	NA	NA
15378_2#30	GPS_GM_0913	PSP4939	3081	10-18-4-1-7-232-9	1	2	Dominant	Post-PCV7	PCV13	PCV	ERR862288	The Gambia	Upper River Region	Basse	13.3094	-14.2192	Africa	5	2010	2--44--0	0.03	S	I100L NOT detected	indel(s) between 56th and 69th amino acid detected	I	neg	S	neg	neg	S	neg	S	S-I-S-S-S	1	No	NA	NA	NA	NA	NA
15378_2#2	GPS_MW_D38253_R1	D38253	361	7-13-8-6-6-6-8	35B/35D	5	Dominant	Pre-PCV	NVT	NVT	ERR862260	Malawi	Southern	Blantyre	-15.7667	35.0168	Africa	4	2006	7--1--gps26	0.25	R	I100L detected	indel(s) between 56th and 69th amino acid detected	R	neg	S	neg	neg	S	neg	S	R-R-S-S-S	2	No	NA	NA	NA	NA	NA
15277_3#70	GPS_MW_D30541_R1	D30541	2987	7-13-4-16-6-1-6	6B	120	Intermediate	Pre-PCV	PCV7	PCV	ERR845799	Malawi	Southern	Blantyre	-15.7667	35.0168	Africa	3	2005	0--0--0	0.03	S	I100L NOT detected	indel(s) between 56th and 69th amino acid detected	I	neg	S	neg	neg	S	tetM	R	S-I-S-S-R	2	No	NA	NA	NA	NA	NA
15277_3#68	GPS_MW_D29418_R1	D29418	10621	8-5-36-1-6-27-6	19A	461	Rare	Pre-PCV	PCV13	PCV	ERR845797	Malawi	Southern	Blantyre	-15.7667	35.0168	Africa	1	2005	1--6--gps59	0.06	S	I100L detected	indel(s) between 56th and 69th amino acid detected	R	neg	S	neg	neg	S	neg	S	S-R-S-S-S	1	No	NA	NA	NA	NA	NA
15277_3#66	GPS_ZA_2677	39497	446	5-7-4-19-10-40-27	35F	36	Intermediate	Post-PCV13	NVT	NVT	ERR845795	South Africa	Gauteng	missing	-26.2708	28.1123	Africa	6	2013	0--0--3	0.03	S	I100L NOT detected	indel(s) between 56th and 69th amino acid NOT detected	S	neg	S	neg	neg	S	neg	S	S-S-S-S-S	0	No	S	S	S	S	S
15277_1#9	GPS_US_3673_03	3673_03	100	5-12-29-12-9-39-18	33F	3	Dominant	Post-PCV7	NVT	NVT	ERR845742	USA	Connecticut	missing	41.6032	-73.0877	North America	4	2002	2--0--6	0.03	S	I100L NOT detected	indel(s) between 56th and 69th amino acid NOT detected	S	neg	S	neg	neg	S	neg	S	S-S-S-S-S	0	No	S	S	S	S	S
15277_1#8	GPS_US_6073_02	6073_02	199	8-13-14-4-17-4-14	15B/15C	4	Dominant	Post-PCV7	NVT	NVT	ERR845741	USA	Maryland	missing	39.0458	-76.6413	North America	4	2002	2--0--0	0.03	S	I100L NOT detected	indel(s) between 56th and 69th amino acid NOT detected	S	neg	S	neg	neg	S	neg	S	S-S-S-S-S	0	No	S	S	S	S	S
15277_1#6	GPS_US_5781_03	5781_03	498	2-7-4-16-10-40-27	35F	36	Intermediate	Post-PCV7	NVT	NVT	ERR845739	USA	New York	missing	40.7128	-74.0059	North America	1	2003	0--0--3	0.03	S	I100L NOT detected	indel(s) between 56th and 69th amino acid NOT detected	S	neg	S	neg	neg	S	neg	S	S-S-S-S-S	0	No	S	S	S	S	S
15277_1#4	GPS_US_4567_03	4567_03	undeterminable	16-13-4-4-6-10-U	4	27	Dominant	Post-PCV7	PCV7	PCV	ERR845737	USA	Georgia	missing	32.1656	-82.9001	North America	1	2003	0--0--3	0.03	S	I100L NOT detected	indel(s) between 56th and 69th amino acid NOT detected	S	neg	S	neg	neg	S	neg	S	S-S-S-S-S	0	No	S	S	S	S	S
15277_1#14	GPS_US_5076_05	5076_05	3157	1-5-4-4-6-26-6	16F	135	Intermediate	Post-PCV7	NVT	NVT	ERR845747	USA	Georgia	missing	32.1656	-82.9001	North America	2	2005	0--0--3	0.03	S	I100L NOT detected	indel(s) between 56th and 69th amino acid NOT detected	S	neg	S	neg	neg	S	neg	S	S-S-S-S-S	0	No	S	S	S	S	S
15277_1#13	GPS_US_1209_02	1209_02	199	8-13-14-4-17-4-14	19A	4	Dominant	Post-PCV7	PCV13	PCV	ERR845746	USA	Colorado	missing	39.5501	-105.782	North America	9	2001	8--29--8	0.5	R	I100L detected	indel(s) between 56th and 69th amino acid detected	R	neg	S	neg	mef1	R	neg	S	R-R-S-R-S	3	Yes	R	R	S	R	S
15277_1#12	GPS_US_3101_04	3101_04	12741	5-7-4-43-10-761-27	10A	35	Intermediate	Post-PCV7	NVT	NVT	ERR845745	USA	Tennessee	missing	35.5175	-86.5804	North America	3	2003	0--0--2	0.03	S	I100L NOT detected	indel(s) between 56th and 69th amino acid NOT detected	S	neg	S	neg	neg	S	neg	S	S-S-S-S-S	0	No	S	S	S	S	S
15277_1#10	GPS_US_4975_02	4975_02	667	8-13-14-4-14-4-14	19A	4	Dominant	Post-PCV7	PCV13	PCV	ERR845743	USA	Maryland	missing	39.0458	-76.6413	North America	2	2002	0--0--0	0.03	S	I100L NOT detected	indel(s) between 56th and 69th amino acid NOT detected	S	neg	S	neg	neg	S	neg	S	S-S-S-S-S	0	No	S	S	S	S	S
14936_6#95	GPS_MW_D38756_R1	D38756	10675	43-60-1-10-6-14-19	7F	56	Intermediate	Pre-PCV	PCV13	PCV	ERR774746	Malawi	Southern	Blantyre	-15.7667	35.0168	Africa	6	2006	2--4--0	0.03	S	I100L detected	indel(s) between 56th and 69th amino acid NOT detected	I	neg	S	neg	neg	S	neg	S	S-I-S-S-S	1	No	NA	NA	NA	NA	NA
14936_6#32	GPS_MW_C11571_R1	C11571	2213	15-11-54-5-103-1-9	4	86	Intermediate	Pre-PCV	PCV7	PCV	ERR774690	Malawi	Southern	Blantyre	-15.7667	35.0168	Africa	3	2005	0--0--0	0.03	S	I100L detected	indel(s) between 56th and 69th amino acid detected	R	neg	S	neg	neg	S	neg	S	S-R-S-S-S	1	No	NA	NA	NA	NA	NA
14936_6#30	GPS_MW_D33008_R1	D33008	289	16-12-9-1-41-33-33	5	8	Dominant	Pre-PCV	PCV13	PCV	ERR774689	Malawi	Southern	Blantyre	-15.7667	35.0168	Africa	7	2005	23--0--268	0.06	S	I100L NOT detected	indel(s) between 56th and 69th amino acid detected	I	neg	S	neg	neg	S	neg	S	S-I-S-S-S	1	No	NA	NA	NA	NA	NA
14936_6#29	GPS_MW_D25066_R1	D25066	217	10-18-4-1-7-19-9	1	2	Dominant	Pre-PCV	PCV13	PCV	ERR774688	Malawi	Southern	Blantyre	-15.7667	35.0168	Africa	3	2004	2--44--0	0.03	S	I100L NOT detected	indel(s) between 56th and 69th amino acid detected	I	cat1	R	neg	neg	S	tetM	R	S-I-R-S-R	3	Yes	NA	NA	NA	NA	NA
14936_6#28	GPS_MW_D34462_R1	D34462	10596	7-13-4-16-17-1-6	6A	120	Intermediate	Pre-PCV	PCV13	PCV	ERR774687	Malawi	Southern	Blantyre	-15.7667	35.0168	Africa	10	2005	0--0--0	0.03	S	I100L NOT detected	indel(s) between 56th and 69th amino acid detected	I	neg	S	neg	neg	S	tetM	R	S-I-S-S-R	2	No	NA	NA	NA	NA	NA
14936_5#84	GPS_MW_D33693_R1	D33693	1131	7-13-4-6-25-6-8	19F	5	Dominant	Pre-PCV	PCV7	PCV	ERR774648	Malawi	Southern	Blantyre	-15.7667	35.0168	Africa	9	2005	24--1--gps30	0.12	R	I100L detected	indel(s) between 56th and 69th amino acid detected	R	neg	S	neg	neg	S	neg	S	R-R-S-S-S	2	No	NA	NA	NA	NA	NA
14936_5#83	GPS_MW_C17457_R1	C17457	2285	7-9-4-13-15-20-28	6B	13	Dominant	Pre-PCV	PCV7	PCV	ERR774647	Malawi	Southern	Blantyre	-15.7667	35.0168	Africa	12	2007	0--4--3	0.03	S	I100L detected	indel(s) between 56th and 69th amino acid detected	R	neg	S	neg	neg	S	neg	S	S-R-S-S-S	1	No	NA	NA	NA	NA	NA
14936_5#8	GPS_MW_C1705_R1	C1705	1090	12-5-4-5-6-7-6	29	190	Intermediate	Pre-PCV	NVT	NVT	ERR774574	Malawi	Southern	Blantyre	-15.7667	35.0168	Africa	2	2000	gps119--gps7--gps27	0.12	R	I100L NOT detected	indel(s) between 56th and 69th amino acid NOT detected	S	neg	S	neg	neg	S	neg	S	R-S-S-S-S	1	No	NA	NA	NA	NA	NA
14936_5#79	GPS_MW_C15085_R1	C15085	289	16-12-9-1-41-33-33	5	8	Dominant	Pre-PCV	PCV13	PCV	ERR774643	Malawi	Southern	Blantyre	-15.7667	35.0168	Africa	10	2006	23--0--268	0.06	S	I100L detected	indel(s) between 56th and 69th amino acid detected	R	neg	S	neg	neg	S	neg	S	S-R-S-S-S	1	No	NA	NA	NA	NA	NA
14936_5#67	GPS_MW_C7255_R1	C7255	10877	2-5-4-1-6-155-111	19A	460	Rare	Pre-PCV	PCV13	PCV	ERR774631	Malawi	Southern	Blantyre	-15.7667	35.0168	Africa	7	2003	gps15--gps37--gps13	0.25	R	I100L detected	indel(s) between 56th and 69th amino acid NOT detected	I	neg	S	neg	neg	S	neg	S	R-I-S-S-S	2	No	NA	NA	NA	NA	NA
14936_5#64	GPS_MW_C7253_R1	C7253	10608	2-5-36-12-6-20-14	33F	9	Dominant	Pre-PCV	NVT	NVT	ERR774628	Malawi	Southern	Blantyre	-15.7667	35.0168	Africa	7	2003	2--6--gps53	0.06	S	I100L detected	indel(s) between 56th and 69th amino acid detected	R	neg	S	neg	neg	S	neg	S	S-R-S-S-S	1	No	NA	NA	NA	NA	NA
14936_5#6	GPS_MW_D44741_R1	D44741	217	10-18-4-1-7-19-9	1	2	Dominant	Pre-PCV	PCV13	PCV	ERR774572	Malawi	Southern	Blantyre	-15.7667	35.0168	Africa	12	2007	2--44--0	0.03	S	I100L NOT detected	indel(s) between 56th and 69th amino acid detected	I	cat1	R	neg	neg	S	tetM	R	S-I-R-S-R	3	Yes	NA	NA	NA	NA	NA
14936_5#54	GPS_MW_C14811_R1	C14811	802	10-13-53-1-72-38-31	23F	20	Intermediate	Pre-PCV	PCV7	PCV	ERR774618	Malawi	Southern	Blantyre	-15.7667	35.0168	Africa	9	2006	37--4--gps33	0.03	S	I100L detected	indel(s) between 56th and 69th amino acid detected	R	neg	S	neg	neg	S	tetM	R	S-R-S-S-R	2	No	NA	NA	NA	NA	NA
14936_5#44	GPS_MW_D26844_R1	D26844	2213	15-11-54-5-103-1-9	4	86	Intermediate	Pre-PCV	PCV7	PCV	ERR774608	Malawi	Southern	Blantyre	-15.7667	35.0168	Africa	8	2004	0--0--0	0.03	S	I100L detected	indel(s) between 56th and 69th amino acid detected	R	neg	S	neg	neg	S	tetM	R	S-R-S-S-R	2	No	NA	NA	NA	NA	NA
14936_5#42	GPS_MW_D28503_R1	D28503	7063	2-9-54-5-6-288-15	6A	223	Rare	Pre-PCV	PCV13	PCV	ERR774606	Malawi	Southern	Blantyre	-15.7667	35.0168	Africa	12	2004	gps19--151--gps54	0.25	R	I100L detected	indel(s) between 56th and 69th amino acid detected	R	neg	S	neg	neg	S	neg	S	R-R-S-S-S	2	No	NA	NA	NA	NA	NA
14936_5#40	GPS_MW_D27133_R1	D27133	361	7-13-8-6-6-6-8	35B/35D	5	Dominant	Pre-PCV	NVT	NVT	ERR774604	Malawi	Southern	Blantyre	-15.7667	35.0168	Africa	9	2004	7--1--gps26	0.25	R	I100L detected	indel(s) between 56th and 69th amino acid detected	R	neg	S	neg	neg	S	neg	S	R-R-S-S-S	2	No	NA	NA	NA	NA	NA
14936_5#38	GPS_MW_D28525_R1	D28525	802	10-13-53-1-72-38-31	23F	20	Intermediate	Pre-PCV	PCV7	PCV	ERR774602	Malawi	Southern	Blantyre	-15.7667	35.0168	Africa	12	2004	37--4--gps33	0.03	S	I100L NOT detected	indel(s) between 56th and 69th amino acid detected	I	neg	S	neg	neg	S	tetM	R	S-I-S-S-R	2	No	NA	NA	NA	NA	NA
14936_5#37	GPS_MW_D33678_R1	D33678	9491	6-301-54-10-7-79-190	23F	176	Intermediate	Pre-PCV	PCV7	PCV	ERR774601	Malawi	Southern	Blantyre	-15.7667	35.0168	Africa	9	2005	2--gps30--gps28	0.12	R	I100L detected	indel(s) between 56th and 69th amino acid detected	R	neg	S	neg	neg	S	neg	S	R-R-S-S-S	2	No	NA	NA	NA	NA	NA
14936_5#36	GPS_MW_C10270_R1	C10270	9476	2-13-4-1-6-6-358	2	96	Intermediate	Pre-PCV	NVT	NVT	ERR774600	Malawi	Southern	Blantyre	-15.7667	35.0168	Africa	9	2004	50--0--2	0.03	S	I100L NOT detected	indel(s) between 56th and 69th amino acid NOT detected	S	neg	S	neg	neg	S	neg	S	S-S-S-S-S	0	No	NA	NA	NA	NA	NA
14936_5#34	GPS_MW_C9873_R1	C9873	63	2-5-36-12-17-21-14	14	9	Dominant	Pre-PCV	PCV7	PCV	ERR774598	Malawi	Southern	Blantyre	-15.7667	35.0168	Africa	7	2004	24--27--28	0.25	R	I100L detected	indel(s) between 56th and 69th amino acid detected	R	neg	S	neg	neg	S	tetM	R	R-R-S-S-R	3	Yes	NA	NA	NA	NA	NA
14936_5#33	GPS_MW_D8612_R1	D8612	289	16-12-9-1-41-33-33	5	8	Dominant	Pre-PCV	PCV13	PCV	ERR774597	Malawi	Southern	Blantyre	-15.7667	35.0168	Africa	10	2000	23--0--gps126	0.03	S	I100L NOT detected	indel(s) between 56th and 69th amino acid detected	I	neg	S	neg	neg	S	tetM	R	S-I-S-S-R	2	No	NA	NA	NA	NA	NA
14936_5#30	GPS_MW_C11283_R1	C11283	802	10-13-53-1-72-38-31	23F	20	Intermediate	Pre-PCV	PCV7	PCV	ERR774594	Malawi	Southern	Blantyre	-15.7667	35.0168	Africa	2	2005	37--4--gps33	0.03	S	I100L detected	indel(s) between 56th and 69th amino acid detected	R	neg	S	neg	neg	S	tetM	R	S-R-S-S-R	2	No	NA	NA	NA	NA	NA
14936_5#27	GPS_MW_C11657_R1	C11657	217	10-18-4-1-7-19-9	1	2	Dominant	Pre-PCV	PCV13	PCV	ERR774591	Malawi	Southern	Blantyre	-15.7667	35.0168	Africa	4	2005	2--44--0	0.03	S	I100L NOT detected	indel(s) between 56th and 69th amino acid detected	I	cat1	R	neg	neg	S	tetM	R	S-I-R-S-R	3	Yes	NA	NA	NA	NA	NA
14936_5#26	GPS_MW_D26572_R1	D26572	10609	12-8-34-25-17-105-18	23F	328	Rare	Pre-PCV	PCV7	PCV	ERR774590	Malawi	Southern	Blantyre	-15.7667	35.0168	Africa	8	2004	0--0--2	0.03	S	I100L detected	indel(s) between 56th and 69th amino acid detected	R	neg	S	neg	neg	S	neg	S	S-R-S-S-S	1	No	NA	NA	NA	NA	NA
14936_5#24	GPS_MW_C9268_R1	C9268	5080	97-5-9-18-77-4-17	23A	116	Intermediate	Pre-PCV	NVT	NVT	ERR774588	Malawi	Southern	Blantyre	-15.7667	35.0168	Africa	3	2004	0--2--0	0.03	S	I100L detected	indel(s) between 56th and 69th amino acid detected	R	neg	S	neg	neg	S	neg	S	S-R-S-S-S	1	No	NA	NA	NA	NA	NA
14936_5#22	GPS_MW_D32648_R1	D32648	12739	10-18-553-1-541-19-9	1	2	Dominant	Pre-PCV	PCV13	PCV	ERR774586	Malawi	Southern	Blantyre	-15.7667	35.0168	Africa	7	2005	2--44--0	0.03	S	I100L NOT detected	indel(s) between 56th and 69th amino acid detected	I	cat1	R	neg	neg	S	tetM	R	S-I-R-S-R	3	Yes	NA	NA	NA	NA	NA
14936_5#13	GPS_MW_D7550_R1	D7550	289	16-12-9-1-41-33-33	5	8	Dominant	Pre-PCV	PCV13	PCV	ERR774579	Malawi	Southern	Blantyre	-15.7667	35.0168	Africa	7	2000	23--0--2	0.03	S	I100L NOT detected	indel(s) between 56th and 69th amino acid detected	I	neg	S	neg	neg	S	tetM	R	S-I-S-S-R	2	No	NA	NA	NA	NA	NA
14936_5#11	GPS_MW_C9801_R1	C9801	289	16-12-9-1-41-33-33	5	8	Dominant	Pre-PCV	PCV13	PCV	ERR774577	Malawi	Southern	Blantyre	-15.7667	35.0168	Africa	6	2004	23--0--268	0.06	S	I100L NOT detected	indel(s) between 56th and 69th amino acid detected	I	neg	S	neg	neg	S	neg	S	S-I-S-S-S	1	No	NA	NA	NA	NA	NA
14936_5#10	GPS_MW_D31094_R1	D31094	217	10-18-4-1-7-19-9	1	2	Dominant	Pre-PCV	PCV13	PCV	ERR774576	Malawi	Southern	Blantyre	-15.7667	35.0168	Africa	4	2005	2--44--0	0.03	S	I100L NOT detected	indel(s) between 56th and 69th amino acid detected	I	cat1	R	neg	neg	S	tetM	R	S-I-R-S-R	3	Yes	NA	NA	NA	NA	NA
14936_4#95	GPS_ZA_2612	39294/39297	989	12-5-89-8-6-112-14	12F	26	Dominant	Post-PCV13	NVT	NVT	ERR774568	South Africa	KwaZulu Natal	missing	-28.5306	30.8958	Africa	6	2013	12--4--3	0.03	S	I100L NOT detected	indel(s) between 56th and 69th amino acid detected	I	cat1	R	neg	neg	S	tetM	R	S-I-R-S-R	3	Yes	S	I	R	S	R
14936_4#94	GPS_ZA_2611	39145	10592	50-8-1-16-6-20-14	16F	33	Dominant	Post-PCV13	NVT	NVT	ERR774567	South Africa	KwaZulu Natal	missing	-28.5306	30.8958	Africa	5	2013	1--0--0	0.03	S	I100L NOT detected	indel(s) between 56th and 69th amino acid NOT detected	S	neg	S	neg	neg	S	neg	S	S-S-S-S-S	0	No	S	I	S	S	S
14936_4#92	GPS_ZA_2609	38512/38519	53	2-5-1-11-16-3-14	8	3	Dominant	Post-PCV13	NVT	NVT	ERR774565	South Africa	Eastern Cape	missing	-32.2968	26.4194	Africa	3	2013	3--6--5	0.03	S	I100L NOT detected	indel(s) between 56th and 69th amino acid NOT detected	S	neg	S	neg	neg	S	neg	S	S-S-S-S-S	0	No	S	S	S	S	S
14936_4#9	GPS_ZA_2526	38546	8687	1-32-97-5-10-88-18	15B/15C	25	Dominant	Post-PCV13	NVT	NVT	ERR774482	South Africa	Gauteng	missing	-26.2708	28.1123	Africa	3	2013	2--0--gps46	0.06	S	I100L detected	indel(s) between 56th and 69th amino acid detected	R	neg	S	neg	neg	S	neg	S	S-R-S-S-S	1	No	S	R	S	S	S
14936_4#83	GPS_ZA_2600	38870	30	1-5-27-20-1-1-1	16F	46	Intermediate	Post-PCV13	NVT	NVT	ERR774556	South Africa	North West	missing	-26.6639	25.2838	Africa	4	2013	0--6--2	0.03	S	I100L NOT detected	indel(s) between 56th and 69th amino acid detected	I	neg	S	neg	neg	S	neg	S	S-I-S-S-S	1	No	S	S	S	S	S
14936_4#82	GPS_ZA_2599	38777	180	7-15-2-10-6-1-22	3	12	Dominant	Post-PCV13	PCV13	PCV	ERR774555	South Africa	Free State	missing	-28.4541	26.7968	Africa	4	2013	2--3--2	0.03	S	I100L NOT detected	indel(s) between 56th and 69th amino acid NOT detected	S	neg	S	neg	neg	S	neg	S	S-S-S-S-S	0	No	S	S	S	S	S
14936_4#81	GPS_ZA_2598	38649	7052	7-43-47-16-6-14-17	15B/15C	48	Intermediate	Post-PCV13	NVT	NVT	ERR774554	South Africa	KwaZulu Natal	missing	-28.5306	30.8958	Africa	3	2013	gps28--18--171	0.25	R	I100L detected	indel(s) between 56th and 69th amino acid NOT detected	I	neg	S	neg	neg	S	neg	S	R-I-S-S-S	2	No	R	R	S	S	S
14936_4#80	GPS_ZA_2597	39400	271	4-16-19-15-6-20-26	19F	1	Dominant	Post-PCV13	PCV7	PCV	ERR774553	South Africa	KwaZulu Natal	missing	-28.5306	30.8958	Africa	6	2013	13--49--8	4	R	I100L detected	indel(s) between 56th and 69th amino acid detected	R	neg	S	ermB1	mef1	R	tetM	R	R-R-S-R-R	4	Yes	R	R	S	R	R
14936_4#79	GPS_ZA_2596	39285	5483	8-11-255-47-6-346-9	29	145	Intermediate	Post-PCV13	NVT	NVT	ERR774552	South Africa	Gauteng	missing	-26.2708	28.1123	Africa	6	2013	0--6--27	0.03	S	I100L NOT detected	indel(s) between 56th and 69th amino acid detected	I	neg	S	neg	neg	S	neg	S	S-I-S-S-S	1	No	S	I	S	S	S
14936_4#78	GPS_ZA_2595	39142/39143	176	7-13-8-6-10-6-14	6B	24	Intermediate	Post-PCV13	PCV7	PCV	ERR774551	South Africa	Western Cape	missing	-33.2278	21.8569	Africa	5	2013	0--0--gps150	0.06	S	I100L NOT detected	indel(s) between 56th and 69th amino acid NOT detected	S	neg	S	neg	neg	S	neg	S	S-S-S-S-S	0	No	S	S	S	S	S
14936_4#77	GPS_ZA_2594	39017	3847	65-5-1-11-16-3-14	8	3	Dominant	Post-PCV13	NVT	NVT	ERR774550	South Africa	Eastern Cape	missing	-32.2968	26.4194	Africa	5	2013	3--gps50--5	0.03	S	I100L NOT detected	indel(s) between 56th and 69th amino acid NOT detected	S	neg	S	neg	neg	S	neg	S	S-S-S-S-S	0	No	S	S	S	S	S
14936_4#74	GPS_ZA_2591	38776	10872	12-9-371-1-10-5-9	17F	459	Rare	Post-PCV13	NVT	NVT	ERR774547	South Africa	Free State	missing	-28.4541	26.7968	Africa	5	2013	12--4--0	0.03	S	I100L detected	indel(s) between 56th and 69th amino acid detected	R	neg	S	neg	neg	S	neg	S	S-R-S-S-S	1	No	S	R	S	S	S
14936_4#72	GPS_ZA_2589	39392	185	7-22-1-2-5-1-14	6B	77	Intermediate	Post-PCV13	PCV7	PCV	ERR774545	South Africa	Free State	missing	-28.4541	26.7968	Africa	6	2013	19--gps42--gps15	0.25	R	I100L detected	indel(s) between 56th and 69th amino acid NOT detected	I	neg	S	neg	neg	S	neg	S	R-I-S-S-S	2	No	R	R	S	S	S
14936_4#7	GPS_ZA_2524	39147	989	12-5-89-8-6-112-14	12F	26	Dominant	Post-PCV13	NVT	NVT	ERR774480	South Africa	KwaZulu Natal	missing	-28.5306	30.8958	Africa	5	2013	12--4--3	0.03	S	I100L NOT detected	indel(s) between 56th and 69th amino acid detected	I	cat1	R	neg	neg	S	tetM	R	S-I-R-S-R	3	Yes	S	I	R	S	R
14936_4#69	GPS_ZA_2586	39009	12590	2-545-9-47-532-21-17	3	51	Intermediate	Post-PCV13	PCV13	PCV	ERR774542	South Africa	Gauteng	missing	-26.2708	28.1123	Africa	5	2013	0--26--2	0.03	S	I100L NOT detected	indel(s) between 56th and 69th amino acid NOT detected	S	neg	S	neg	neg	S	neg	S	S-S-S-S-S	0	No	S	S	S	S	S
14936_4#68	GPS_ZA_2585	38960	4088	50-8-1-16-6-88-14	16F	33	Dominant	Post-PCV13	NVT	NVT	ERR774541	South Africa	Gauteng	missing	-26.2708	28.1123	Africa	5	2013	1--0--0	0.03	S	I100L NOT detected	indel(s) between 56th and 69th amino acid detected	I	neg	S	neg	neg	S	neg	S	S-I-S-S-S	1	No	S	I	S	S	S
14936_4#65	GPS_ZA_2582	38615	3214	10-17-4-38-6-14-6	35A	43	Dominant	Post-PCV13	NVT	NVT	ERR774538	South Africa	KwaZulu Natal	missing	-28.5306	30.8958	Africa	3	2013	12--4--gps120	0.06	S	I100L detected	indel(s) between 56th and 69th amino acid detected	R	neg	S	neg	mef1	R	tetM	R	S-R-S-R-R	3	Yes	S	R	S	R	R
14936_4#64	GPS_ZA_2581	39391	5326	50-9-15-1-36-3-31	16F	114	Intermediate	Post-PCV13	NVT	NVT	ERR774537	South Africa	Gauteng	missing	-26.2708	28.1123	Africa	6	2013	12--4--0	0.03	S	I100L detected	indel(s) between 56th and 69th amino acid NOT detected	I	neg	S	neg	neg	S	neg	S	S-I-S-S-S	1	No	S	R	S	S	S
14936_4#63	GPS_ZA_2580	39269	230	12-19-2-17-6-22-14	14	10	Dominant	Post-PCV13	PCV7	PCV	ERR774536	South Africa	Gauteng	missing	-26.2708	28.1123	Africa	6	2013	17--46--131	2	R	I100L detected	indel(s) between 56th and 69th amino acid detected	R	neg	S	ermB1	neg	R	tet(S/M)	R	R-R-S-R-R	4	Yes	R	R	S	R	R
14936_4#62	GPS_ZA_2579	39107	2416	43-60-1-1-11-14-19	12F	56	Intermediate	Post-PCV13	NVT	NVT	ERR774535	South Africa	Free State	missing	-28.4541	26.7968	Africa	5	2013	2--4--0	0.03	S	I100L NOT detected	indel(s) between 56th and 69th amino acid NOT detected	S	neg	S	neg	neg	S	neg	S	S-S-S-S-S	0	No	S	S	S	S	S
14936_4#6	GPS_ZA_2523	39051	8687	1-32-97-5-10-88-18	15B/15C	25	Dominant	Post-PCV13	NVT	NVT	ERR774479	South Africa	Free State	missing	-28.4541	26.7968	Africa	5	2013	2--0--gps149	0.06	S	I100L detected	indel(s) between 56th and 69th amino acid detected	R	neg	S	neg	neg	S	neg	S	S-R-S-S-S	1	No	S	R	S	S	S
14936_4#59	GPS_ZA_2576	38851	3450	1-5-14-5-15-1-1	16F	46	Intermediate	Post-PCV13	NVT	NVT	ERR774532	South Africa	Western Cape	missing	-33.2278	21.8569	Africa	4	2013	0--6--2	0.03	S	I100L detected	indel(s) between 56th and 69th amino acid detected	R	neg	S	neg	neg	S	neg	S	S-R-S-S-S	1	No	S	R	S	S	S
14936_4#58	GPS_ZA_2575	38744	361	7-13-8-6-6-6-8	35B/35D	5	Dominant	Post-PCV13	NVT	NVT	ERR774531	South Africa	Gauteng	missing	-26.2708	28.1123	Africa	4	2013	7--1--gps26	0.25	R	I100L NOT detected	indel(s) between 56th and 69th amino acid detected	I	neg	S	neg	neg	S	neg	S	R-I-S-S-S	2	No	R	I	S	S	S
14936_4#57	GPS_ZA_2574	38608	392	7-5-1-1-6-31-14	17F	49	Intermediate	Post-PCV13	NVT	NVT	ERR774530	South Africa	Western Cape	missing	-33.2278	21.8569	Africa	3	2013	11--0--0	0.03	S	I100L NOT detected	indel(s) between 56th and 69th amino acid NOT detected	S	neg	S	neg	neg	S	neg	S	S-S-S-S-S	0	No	S	S	S	S	S
14936_4#56	GPS_ZA_2573	39381	53	2-5-1-11-16-3-14	8	3	Dominant	Post-PCV13	NVT	NVT	ERR774529	South Africa	Gauteng	missing	-26.2708	28.1123	Africa	6	2013	3--6--5	0.03	S	I100L NOT detected	indel(s) between 56th and 69th amino acid NOT detected	S	neg	S	neg	neg	S	neg	S	S-S-S-S-S	0	No	S	S	S	S	S
14936_4#55	GPS_ZA_2572	39257	2062	1-5-53-32-14-20-199	19A	17	Dominant	Post-PCV13	PCV13	PCV	ERR774528	South Africa	Eastern Cape	missing	-32.2968	26.4194	Africa	6	2013	16--13--19	0.25	R	I100L detected	indel(s) between 56th and 69th amino acid NOT detected	I	neg	S	neg	neg	S	neg	S	R-I-S-S-S	2	No	R	R	S	S	S
14936_4#51	GPS_ZA_2568	38837	7052	7-43-47-16-6-14-17	15B/15C	48	Intermediate	Post-PCV13	NVT	NVT	ERR774524	South Africa	Gauteng	missing	-26.2708	28.1123	Africa	4	2013	gps28--18--171	0.25	R	I100L detected	indel(s) between 56th and 69th amino acid NOT detected	I	neg	S	neg	neg	S	neg	S	R-I-S-S-S	2	No	R	R	S	S	S
14936_4#5	GPS_ZA_2522	38821	2068	2-40-4-19-10-1-27	10A	36	Intermediate	Post-PCV13	NVT	NVT	ERR774478	South Africa	Western Cape	missing	-33.2278	21.8569	Africa	4	2013	0--0--2	0.03	S	I100L NOT detected	indel(s) between 56th and 69th amino acid detected	I	neg	S	neg	neg	S	neg	S	S-I-S-S-S	1	No	R	I	S	S	S
14936_4#48	GPS_ZA_2565	38883	12589	2-544-107-5-9-1-14	27	226	Rare	Post-PCV13	NVT	NVT	ERR774521	South Africa	Free State	missing	-28.4541	26.7968	Africa	4	2013	0--0--53	0.03	S	I100L NOT detected	indel(s) between 56th and 69th amino acid NOT detected	S	neg	S	neg	neg	S	neg	S	S-S-S-S-S	0	No	S	S	S	S	S
14936_4#44	GPS_ZA_2561	38942	3847	65-5-1-11-16-3-14	8	3	Dominant	Post-PCV13	NVT	NVT	ERR774517	South Africa	Gauteng	missing	-26.2708	28.1123	Africa	5	2013	3--gps50--5	0.03	S	I100L NOT detected	indel(s) between 56th and 69th amino acid NOT detected	S	neg	S	neg	neg	S	neg	S	S-S-S-S-S	0	No	S	S	S	S	S
14936_4#43	GPS_ZA_2560	38835/38857	53	2-5-1-11-16-3-14	8	3	Dominant	Post-PCV13	NVT	NVT	ERR774516	South Africa	KwaZulu Natal	missing	-28.5306	30.8958	Africa	4	2013	3--6--5	0.03	S	I100L NOT detected	indel(s) between 56th and 69th amino acid NOT detected	S	neg	S	neg	neg	S	neg	S	S-S-S-S-S	0	No	S	S	S	S	S
14936_4#42	GPS_ZA_2559	38728	361	7-13-8-6-6-6-8	35B/35D	5	Dominant	Post-PCV13	NVT	NVT	ERR774515	South Africa	North West	missing	-26.6639	25.2838	Africa	4	2013	7--1--gps26	0.25	R	I100L NOT detected	indel(s) between 56th and 69th amino acid detected	I	neg	S	neg	neg	S	neg	S	R-I-S-S-S	2	No	R	S	S	S	S
14936_4#41	GPS_ZA_2558	38593/38595/38820	12588	12-543-54-38-27-14-6	34	34	Dominant	Post-PCV13	NVT	NVT	ERR774514	South Africa	Gauteng	missing	-26.2708	28.1123	Africa	3	2013	2--2--0	0.03	S	I100L NOT detected	indel(s) between 56th and 69th amino acid detected	I	neg	S	neg	neg	S	neg	S	S-I-S-S-S	1	No	S	I	S	S	S
14936_4#4	GPS_ZA_2521	38873/38872	10870	1-43-53-32-14-20-199	19A	17	Dominant	Post-PCV13	PCV13	PCV	ERR774477	South Africa	Gauteng	missing	-26.2708	28.1123	Africa	4	2013	17--gps23--131	2	R	I100L NOT detected	indel(s) between 56th and 69th amino acid detected	I	neg	S	neg	neg	S	neg	S	R-I-S-S-S	2	No	R	R	S	S	I
14936_4#38	GPS_ZA_2555	39087	11737	10-16-54-1-469-3-75	17F	61	Intermediate	Post-PCV13	NVT	NVT	ERR774511	South Africa	Eastern Cape	missing	-32.2968	26.4194	Africa	4	2013	2--0--gps34	0.06	S	I100L NOT detected	indel(s) between 56th and 69th amino acid NOT detected	S	neg	S	neg	neg	S	neg	S	S-S-S-S-S	0	No	S	S	S	S	S
14936_4#35	GPS_ZA_2552	38833	10869	4-4-2-4-4-1-6	23F	16	Dominant	Post-PCV13	PCV7	PCV	ERR774508	South Africa	Gauteng	missing	-26.2708	28.1123	Africa	4	2013	15--gps16--8	4	R	I100L detected	indel(s) between 56th and 69th amino acid detected	R	cat1	R	ermB1	neg	R	tetM	R	R-R-R-R-R	5	Yes	R	R	R	R	R
14936_4#34	GPS_ZA_2551	38718	6279	15-29-4-21-30-1-5	23F	14	Dominant	Post-PCV13	PCV7	PCV	ERR774507	South Africa	KwaZulu Natal	missing	-28.5306	30.8958	Africa	4	2013	gps6--gps22--gps17	0.25	R	I100L detected	indel(s) between 56th and 69th amino acid NOT detected	I	cat1	R	ermB1	neg	R	tetM	R	R-I-R-R-R	5	Yes	R	R	R	R	R
14936_4#33	GPS_ZA_2550	38588	11766	43-13-54-1-16-635-14	15A	168	Intermediate	Post-PCV13	NVT	NVT	ERR774506	South Africa	KwaZulu Natal	missing	-28.5306	30.8958	Africa	3	2013	gps105--gps86--19	0.25	R	I100L detected	indel(s) between 56th and 69th amino acid detected	R	neg	S	neg	neg	S	neg	S	R-R-S-S-S	2	No	R	R	S	S	S
14936_4#32	GPS_ZA_2549	39350	9813	13-13-41-5-13-1-31	35B/35D	160	Intermediate	Post-PCV13	NVT	NVT	ERR774505	South Africa	Western Cape	missing	-33.2278	21.8569	Africa	6	2013	2--4--187	0.03	S	I100L NOT detected	indel(s) between 56th and 69th amino acid detected	I	neg	S	neg	neg	S	neg	S	S-I-S-S-S	1	No	S	S	S	S	S
14936_4#31	GPS_ZA_2548	39215	3847	65-5-1-11-16-3-14	8	3	Dominant	Post-PCV13	NVT	NVT	ERR774504	South Africa	Eastern Cape	missing	-32.2968	26.4194	Africa	6	2013	3--gps50--5	0.03	S	I100L NOT detected	indel(s) between 56th and 69th amino acid NOT detected	S	neg	S	neg	neg	S	neg	S	S-S-S-S-S	0	No	S	S	S	S	S
14936_4#30	GPS_ZA_2547	39083	6279	15-29-4-21-30-1-5	23F	14	Dominant	Post-PCV13	PCV7	PCV	ERR774503	South Africa	Gauteng	missing	-26.2708	28.1123	Africa	5	2013	gps6--gps22--gps17	0.25	R	I100L NOT detected	indel(s) between 56th and 69th amino acid NOT detected	S	cat1	R	ermB1	neg	R	tetM	R	R-S-R-R-R	4	Yes	R	I	R	R	R
14936_4#28	GPS_ZA_2545	38932	12586	4-16-19-15-6-20-802	19A	1	Dominant	Post-PCV13	PCV13	PCV	ERR774501	South Africa	Gauteng	missing	-26.2708	28.1123	Africa	4	2013	gps44--gps3--gps20	2	R	I100L detected	indel(s) between 56th and 69th amino acid detected	R	neg	S	ermB1	mef1	R	tetM	R	R-R-S-R-R	4	Yes	R	R	S	R	R
14936_4#24	GPS_ZA_2541	39345	2062	1-5-53-32-14-20-199	19A	17	Dominant	Post-PCV13	PCV13	PCV	ERR774497	South Africa	Gauteng	missing	-26.2708	28.1123	Africa	6	2013	gps5--13--19	0.25	R	I100L NOT detected	indel(s) between 56th and 69th amino acid detected	I	neg	S	neg	neg	S	neg	S	R-I-S-S-S	2	No	R	I	S	S	S
14936_4#23	GPS_ZA_2540	39202	7052	7-43-47-16-6-14-17	15B/15C	48	Intermediate	Post-PCV13	NVT	NVT	ERR774496	South Africa	KwaZulu Natal	missing	-28.5306	30.8958	Africa	5	2013	gps28--18--171	0.25	R	I100L detected	indel(s) between 56th and 69th amino acid NOT detected	I	neg	S	neg	neg	S	neg	S	R-I-S-S-S	2	No	R	R	S	S	S
14936_4#21	GPS_ZA_2538	38834	1233	10-11-34-16-15-1-145	21	67	Intermediate	Post-PCV13	NVT	NVT	ERR774494	South Africa	Gauteng	missing	-26.2708	28.1123	Africa	4	2013	23--2--187	0.03	S	I100L NOT detected	indel(s) between 56th and 69th amino acid NOT detected	S	neg	S	neg	neg	S	neg	S	S-S-S-S-S	0	No	S	S	S	S	S
14936_4#2	GPS_ZA_2519	38672	12585	12-8-9-3-3-20-793	19F	21	Dominant	Post-PCV13	PCV7	PCV	ERR774475	South Africa	Gauteng	missing	-26.2708	28.1123	Africa	4	2013	gps4--gps89--gps13	0.25	R	I100L detected	indel(s) between 56th and 69th amino acid detected	R	neg	S	neg	neg	S	neg	S	R-R-S-S-S	2	No	R	R	S	S	S
14936_4#19	GPS_ZA_2536	38814	2319	1-8-9-4-6-4-6	23A	7	Dominant	Post-PCV13	NVT	NVT	ERR774492	South Africa	Western Cape	missing	-33.2278	21.8569	Africa	4	2013	2--0--6	0.03	S	I100L NOT detected	indel(s) between 56th and 69th amino acid NOT detected	S	neg	S	neg	neg	S	neg	S	S-S-S-S-S	0	No	S	S	S	S	S
14936_4#18	GPS_ZA_2535	38683	7052	7-43-47-16-6-14-17	15B/15C	48	Intermediate	Post-PCV13	NVT	NVT	ERR774491	South Africa	Western Cape	missing	-33.2278	21.8569	Africa	3	2013	gps28--18--171	0.25	R	I100L detected	indel(s) between 56th and 69th amino acid NOT detected	I	neg	S	neg	neg	S	neg	S	R-I-S-S-S	2	No	R	R	S	S	S
14936_4#16	GPS_ZA_2533	39333	1116	1-26-28-11-13-1-14	3	234	Rare	Post-PCV13	PCV13	PCV	ERR774489	South Africa	Western Cape	missing	-33.2278	21.8569	Africa	6	2013	0--26--2	0.03	S	I100L NOT detected	indel(s) between 56th and 69th amino acid NOT detected	S	neg	S	neg	neg	S	neg	S	S-S-S-S-S	0	No	S	S	S	S	S
14936_4#14	GPS_ZA_2531	39072	11726	8-5-36-3-474-509-6	15A	22	Dominant	Post-PCV13	NVT	NVT	ERR774487	South Africa	Gauteng	missing	-26.2708	28.1123	Africa	5	2013	1--gps55--0	0.03	S	I100L detected	indel(s) between 56th and 69th amino acid detected	R	neg	S	neg	neg	S	neg	S	S-R-S-S-S	1	No	S	R	S	S	S
14936_4#12	GPS_ZA_2529	38903	1262	7-41-2-6-10-26-1	15B/15C	11	Dominant	Post-PCV13	NVT	NVT	ERR774485	South Africa	Western Cape	missing	-33.2278	21.8569	Africa	4	2013	2--0--2	0.03	S	I100L NOT detected	indel(s) between 56th and 69th amino acid detected	I	neg	S	neg	neg	S	neg	S	S-I-S-S-S	1	No	S	I	S	S	S
14936_4#10	GPS_ZA_2527	38675/38729	2059	15-29-4-21-30-27-1	23F	14	Dominant	Post-PCV13	PCV7	PCV	ERR774483	South Africa	Gauteng	missing	-26.2708	28.1123	Africa	4	2013	gps2--12--19	0.25	R	I100L detected	indel(s) between 56th and 69th amino acid detected	R	neg	S	neg	mef1	R	tetM	R	R-R-S-R-R	4	Yes	R	R	S	R	R
14913_7#95	GPS_ZA_2517	38404	53	2-5-1-11-16-3-14	8	3	Dominant	Post-PCV13	NVT	NVT	ERR774379	South Africa	Western Cape	missing	-33.2278	21.8569	Africa	2	2013	3--6--5	0.03	S	I100L NOT detected	indel(s) between 56th and 69th amino acid NOT detected	S	neg	S	neg	neg	S	neg	S	S-S-S-S-S	0	No	S	S	S	S	S
14913_7#93	GPS_ZA_2515	38080	989	12-5-89-8-6-112-14	12F	26	Dominant	Post-PCV13	NVT	NVT	ERR774377	South Africa	KwaZulu Natal	missing	-28.5306	30.8958	Africa	1	2013	12--4--3	0.03	S	I100L NOT detected	indel(s) between 56th and 69th amino acid detected	I	cat1	R	neg	neg	S	tetM	R	S-I-R-S-R	3	Yes	S	I	R	S	R
14913_7#88	GPS_ZA_2510	38531	10867	43-60-23-4-10-79-18	17F	458	Rare	Post-PCV13	NVT	NVT	ERR774372	South Africa	Northern Cape	missing	-29.0467	21.8569	Africa	3	2013	gps21--0--0	0.03	S	I100L detected	indel(s) between 56th and 69th amino acid detected	R	neg	S	neg	neg	S	neg	S	S-R-S-S-S	1	No	R	R	S	S	S
14913_7#87	GPS_ZA_2509	38391/38393	10866	1-8-4-5-6-1-168	10A	194	Intermediate	Post-PCV13	NVT	NVT	ERR774371	South Africa	Gauteng	missing	-26.2708	28.1123	Africa	2	2013	0--4--0	0.03	S	I100L NOT detected	indel(s) between 56th and 69th amino acid NOT detected	S	neg	S	neg	neg	S	neg	S	S-S-S-S-S	0	No	S	S	S	S	S
14913_7#86	GPS_ZA_2508	38280	5653	15-29-4-21-30-352-14	23F	14	Dominant	Post-PCV13	PCV7	PCV	ERR774370	South Africa	North West	missing	-26.6639	25.2838	Africa	1	2013	gps5--0--19	0.06	S	I100L detected	indel(s) between 56th and 69th amino acid detected	R	neg	S	neg	mef1	R	tetM	R	S-R-S-R-R	3	Yes	R	R	S	R	S
14913_7#80	GPS_ZA_2502	38516	282	30-4-2-4-4-1-1	6A	16	Dominant	Post-PCV13	PCV13	PCV	ERR774364	South Africa	Gauteng	missing	-26.2708	28.1123	Africa	3	2013	15--12--18	4	R	I100L detected	indel(s) between 56th and 69th amino acid NOT detected	I	cat1	R	neg	mef1	R	tetM	R	R-I-R-R-R	5	Yes	R	I	R	R	R
14913_7#8	GPS_ZA_2430	38409	201	8-13-14-4-9-4-14	15B/15C	4	Dominant	Post-PCV13	NVT	NVT	ERR774292	South Africa	Western Cape	missing	-33.2278	21.8569	Africa	2	2013	0--0--3	0.03	S	I100L NOT detected	indel(s) between 56th and 69th amino acid NOT detected	S	neg	S	neg	neg	S	neg	S	S-S-S-S-S	0	No	S	S	S	S	S
14913_7#79	GPS_ZA_2501	38389/38449	445	2-5-29-5-42-3-18	22F	3	Dominant	Post-PCV13	NVT	NVT	ERR774363	South Africa	Gauteng	missing	-26.2708	28.1123	Africa	2	2013	0--0--0	0.03	S	I100L NOT detected	indel(s) between 56th and 69th amino acid NOT detected	S	neg	S	neg	neg	S	neg	S	S-S-S-S-S	0	No	S	S	S	S	S
14913_7#75	GPS_ZA_2497	32903	53	2-5-1-11-16-3-14	8	3	Dominant	Post-PCV7	NVT	NVT	ERR774359	South Africa	Gauteng	missing	-26.2708	28.1123	Africa	8	2011	3--6--5	0.03	S	I100L NOT detected	indel(s) between 56th and 69th amino acid NOT detected	S	neg	S	neg	neg	S	neg	S	S-S-S-S-S	0	No	S	S	S	S	I
14913_7#72	GPS_ZA_2494	38511/38522	2059	15-29-4-21-30-27-1	23F	14	Dominant	Post-PCV13	PCV7	PCV	ERR774356	South Africa	Eastern Cape	missing	-32.2968	26.4194	Africa	3	2013	gps2--12--gps99	0.5	R	I100L detected	indel(s) between 56th and 69th amino acid detected	R	neg	S	neg	mef1	R	tetM	R	R-R-S-R-R	4	Yes	R	R	S	R	R
14913_7#71	GPS_ZA_2493	38374	393	10-43-41-18-13-49-6	38	38	Intermediate	Post-PCV13	NVT	NVT	ERR774355	South Africa	Limpopo	missing	-23.4013	29.4179	Africa	2	2013	2--4--0	0.03	S	I100L NOT detected	indel(s) between 56th and 69th amino acid NOT detected	S	neg	S	neg	neg	S	neg	S	S-S-S-S-S	0	No	S	S	S	S	S
14913_7#70	GPS_ZA_2492	38220/38223/38227	420	15-38-19-5-36-20-6	19F	1	Dominant	Post-PCV13	PCV7	PCV	ERR774354	South Africa	Gauteng	missing	-26.2708	28.1123	Africa	1	2013	15--gps16--8	4	R	I100L detected	indel(s) between 56th and 69th amino acid detected	R	neg	S	neg	neg	S	neg	S	R-R-S-S-S	2	No	R	R	S	S	S
14913_7#7	GPS_ZA_2429	38304	63	2-5-36-12-17-21-14	15A	9	Dominant	Post-PCV13	NVT	NVT	ERR774291	South Africa	KwaZulu Natal	missing	-28.5306	30.8958	Africa	1	2013	24--27--8	0.5	R	I100L NOT detected	indel(s) between 56th and 69th amino acid NOT detected	S	neg	S	ermB1	neg	R	tetM	R	R-S-S-R-R	3	Yes	R	S	S	R	R
14913_7#67	GPS_ZA_2489	32833	271	4-16-19-15-6-20-26	19F	1	Dominant	Post-PCV7	PCV7	PCV	ERR774351	South Africa	Gauteng	missing	-26.2708	28.1123	Africa	3	2011	13--49--8	4	R	I100L detected	indel(s) between 56th and 69th amino acid detected	R	neg	S	ermB1	mef1	R	tetM	R	R-R-S-R-R	4	Yes	R	R	S	R	R
14913_7#64	GPS_ZA_2486	38509	4893	2-5-2-16-1-26-1	18C	11	Dominant	Post-PCV13	PCV7	PCV	ERR774348	South Africa	KwaZulu Natal	missing	-28.5306	30.8958	Africa	2	2013	23--0--2	0.03	S	I100L NOT detected	indel(s) between 56th and 69th amino acid detected	I	neg	S	neg	neg	S	neg	S	S-I-S-S-S	1	No	S	S	S	S	S
14913_7#62	GPS_ZA_2484	38216	10865	12-5-54-38-15-14-8	34	34	Dominant	Post-PCV13	NVT	NVT	ERR774346	South Africa	KwaZulu Natal	missing	-28.5306	30.8958	Africa	1	2013	2--1--0	0.06	S	I100L detected	indel(s) between 56th and 69th amino acid detected	R	neg	S	neg	neg	S	neg	S	S-R-S-S-S	1	No	S	R	S	S	S
14913_7#59	GPS_ZA_2481	32797	2062	1-5-53-32-14-20-199	19A	17	Dominant	Post-PCV7	PCV13	PCV	ERR774343	South Africa	Gauteng	missing	-26.2708	28.1123	Africa	8	2011	gps5--gps23--19	0.25	R	I100L NOT detected	indel(s) between 56th and 69th amino acid detected	I	neg	S	neg	neg	S	neg	S	R-I-S-S-S	2	No	R	I	S	S	I
14913_7#55	GPS_ZA_2477	38350/38353	10550	1-5-4-25-10-88-14	15A	179	Intermediate	Post-PCV13	NVT	NVT	ERR774339	South Africa	Gauteng	missing	-26.2708	28.1123	Africa	1	2013	0--4--3	0.03	S	I100L NOT detected	indel(s) between 56th and 69th amino acid NOT detected	S	neg	S	neg	neg	S	neg	S	S-S-S-S-S	0	No	S	S	S	S	S
14913_7#54	GPS_ZA_2476	38210	1221	7-5-1-5-15-12-14	4	70	Intermediate	Post-PCV13	PCV7	PCV	ERR774338	South Africa	Gauteng	missing	-26.2708	28.1123	Africa	1	2013	2--4--3	0.03	S	I100L NOT detected	indel(s) between 56th and 69th amino acid NOT detected	S	neg	S	neg	neg	S	neg	S	S-S-S-S-S	0	No	S	S	S	S	S
14913_7#51	GPS_ZA_2473	32643	347	12-8-9-3-3-20-57	19F	21	Dominant	Post-PCV7	PCV7	PCV	ERR774335	South Africa	Gauteng	missing	-26.2708	28.1123	Africa	7	2011	gps4--gps20--gps13	0.25	R	I100L detected	indel(s) between 56th and 69th amino acid detected	R	neg	S	neg	neg	S	neg	S	R-R-S-S-S	2	No	R	R	S	S	I
14913_7#48	GPS_ZA_2470	38468	2068	2-40-4-19-10-1-27	10A	36	Intermediate	Post-PCV13	NVT	NVT	ERR774332	South Africa	Gauteng	missing	-26.2708	28.1123	Africa	3	2013	0--0--2	0.03	S	I100L NOT detected	indel(s) between 56th and 69th amino acid detected	I	neg	S	neg	neg	S	neg	S	S-I-S-S-S	1	No	S	I	S	S	S
14913_7#43	GPS_ZA_2465	32613	8687	1-32-97-5-10-88-18	15B/15C	25	Dominant	Post-PCV7	NVT	NVT	ERR774327	South Africa	Gauteng	missing	-26.2708	28.1123	Africa	7	2011	2--0--gps46	0.06	S	I100L detected	indel(s) between 56th and 69th amino acid detected	R	neg	S	neg	neg	S	neg	S	S-R-S-S-S	1	No	S	R	S	S	I
14913_7#35	GPS_ZA_2457	31431	2062	1-5-53-32-14-20-199	19A	17	Dominant	Post-PCV7	PCV13	PCV	ERR774319	South Africa	Western Cape	missing	-33.2278	21.8569	Africa	4	2011	gps5--gps23--19	0.25	R	I100L NOT detected	indel(s) between 56th and 69th amino acid detected	I	neg	S	neg	neg	S	neg	S	R-I-S-S-S	2	No	R	R	S	S	I
14913_7#32	GPS_ZA_2454	38426	2059	15-29-4-21-30-27-1	23F	14	Dominant	Post-PCV13	PCV7	PCV	ERR774316	South Africa	Gauteng	missing	-26.2708	28.1123	Africa	2	2013	gps2--12--19	0.25	R	I100L detected	indel(s) between 56th and 69th amino acid detected	R	neg	S	neg	mef1	R	tetM	R	R-R-S-R-R	4	Yes	R	R	S	R	R
14913_7#27	GPS_ZA_2449	31099	11695	2-62-469-25-6-20-5	6B	37	Dominant	Post-PCV7	PCV7	PCV	ERR774311	South Africa	Western Cape	missing	-33.2278	21.8569	Africa	2	2011	gps105--gps45--gps11	0.25	R	I100L detected	indel(s) between 56th and 69th amino acid detected	R	neg	S	neg	neg	S	neg	S	R-R-S-S-S	2	No	R	R	S	S	I
14913_7#24	GPS_ZA_2446	38420	10545	8-5-36-3-6-1-14	20A	22	Dominant	Post-PCV13	NVT	NVT	ERR774308	South Africa	Gauteng	missing	-26.2708	28.1123	Africa	2	2013	2--0--0	0.03	S	I100L NOT detected	indel(s) between 56th and 69th amino acid NOT detected	S	neg	S	neg	neg	S	neg	S	S-S-S-S-S	0	No	S	S	S	S	I
14913_7#23	GPS_ZA_2445	38309	12584	8-13-543-4-15-20-168	18C	68	Intermediate	Post-PCV13	PCV7	PCV	ERR774307	South Africa	Gauteng	missing	-26.2708	28.1123	Africa	1	2013	12--0--0	0.03	S	I100L NOT detected	indel(s) between 56th and 69th amino acid NOT detected	S	neg	S	neg	neg	S	neg	S	S-S-S-S-S	0	No	S	S	S	S	S
14913_7#22	GPS_ZA_2444	38183	5073	51-9-4-13-15-20-28	6A	13	Dominant	Post-PCV13	PCV13	PCV	ERR774306	South Africa	Western Cape	missing	-33.2278	21.8569	Africa	1	2013	0--4--0	0.03	S	I100L detected	indel(s) between 56th and 69th amino acid detected	R	neg	S	neg	neg	S	neg	S	S-R-S-S-S	1	No	S	R	S	S	S
14913_7#15	GPS_ZA_2437	38307	12583	8-5-36-3-6-4-779	11A	22	Dominant	Post-PCV13	NVT	NVT	ERR774299	South Africa	Gauteng	missing	-26.2708	28.1123	Africa	1	2013	1--gps88--0	0.03	S	I100L NOT detected	indel(s) between 56th and 69th amino acid NOT detected	S	neg	S	neg	neg	S	neg	S	S-S-S-S-S	0	No	S	S	S	S	S
14913_7#14	GPS_ZA_2436	38180	10862	12-8-1-16-6-22-14	16F	33	Dominant	Post-PCV13	NVT	NVT	ERR774298	South Africa	Gauteng	missing	-26.2708	28.1123	Africa	1	2013	1--0--0	0.03	S	I100L NOT detected	indel(s) between 56th and 69th amino acid NOT detected	S	neg	S	neg	neg	S	neg	S	S-S-S-S-S	0	No	S	S	S	S	S
14913_7#12	GPS_ZA_2434	32017/32018/32023	3450	1-5-14-5-15-1-1	16F	46	Intermediate	Post-PCV7	NVT	NVT	ERR774296	South Africa	Western Cape	missing	-33.2278	21.8569	Africa	5	2011	0--6--2	0.03	S	I100L NOT detected	indel(s) between 56th and 69th amino acid detected	I	neg	S	neg	neg	S	neg	S	S-I-S-S-S	1	No	S	I	S	S	I
14913_6#91	GPS_ZA_2779	40859/40862	12245	8-8-62-16-6-130-309	10A	30	Dominant	Post-PCV13	NVT	NVT	ERR774280	South Africa	Gauteng	missing	-26.2708	28.1123	Africa	10	2013	2--0--0	0.03	S	I100L NOT detected	indel(s) between 56th and 69th amino acid detected	I	neg	S	neg	neg	S	neg	S	S-I-S-S-S	1	No	S	I	S	S	S
14913_6#90	GPS_ZA_2778	40652	6189	7-5-1-4-6-31-14	17F	49	Intermediate	Post-PCV13	NVT	NVT	ERR774279	South Africa	Western Cape	missing	-33.2278	21.8569	Africa	9	2013	11--0--0	0.03	S	I100L NOT detected	indel(s) between 56th and 69th amino acid NOT detected	S	neg	S	neg	neg	S	neg	S	S-S-S-S-S	0	No	S	S	S	S	S
14913_6#89	GPS_ZA_2777	40533	53	2-5-1-11-16-3-14	8	3	Dominant	Post-PCV13	NVT	NVT	ERR774278	South Africa	Gauteng	missing	-26.2708	28.1123	Africa	9	2013	3--6--5	0.03	S	I100L NOT detected	indel(s) between 56th and 69th amino acid NOT detected	S	neg	S	neg	neg	S	neg	S	S-S-S-S-S	0	No	S	S	S	S	S
14913_6#82	GPS_ZA_2772	40627	217	10-18-4-1-7-19-9	1	2	Dominant	Post-PCV13	PCV13	PCV	ERR774271	South Africa	Gauteng	missing	-26.2708	28.1123	Africa	10	2013	2--44--0	0.03	S	I100L NOT detected	indel(s) between 56th and 69th amino acid NOT detected	S	neg	S	neg	neg	S	neg	S	S-S-S-S-S	0	No	S	S	S	S	S
14913_6#78	GPS_ZA_977	13624	11748	12-19-2-17-6-631-14	14	10	Dominant	Pre-PCV	PCV7	PCV	ERR774267	South Africa	Gauteng	missing	-26.2708	28.1123	Africa	8	2007	17--46--131	2	R	I100L detected	indel(s) between 56th and 69th amino acid detected	R	neg	S	ermB1	neg	R	tet(S/M)	R	R-R-S-R-R	4	Yes	R	R	NA	R	R
14913_6#74	GPS_ZA_2766	40625	12243	10-305-465-1-9-1-1	20A	255	Rare	Post-PCV13	NVT	NVT	ERR774263	South Africa	Free State	missing	-28.4541	26.7968	Africa	10	2013	1--0--0	0.03	S	I100L NOT detected	indel(s) between 56th and 69th amino acid detected	I	neg	S	neg	neg	S	neg	S	S-I-S-S-S	1	No	S	I	S	S	S
14913_6#73	GPS_ZA_2765	40515	225	10-32-6-24-33-28-18	28A	365	Rare	Post-PCV13	NVT	NVT	ERR774262	South Africa	Western Cape	missing	-33.2278	21.8569	Africa	9	2013	2--0--2	0.03	S	I100L NOT detected	indel(s) between 56th and 69th amino acid NOT detected	S	neg	S	neg	neg	S	neg	S	S-S-S-S-S	0	No	S	S	S	S	S
14913_6#66	GPS_ZA_2760	40602	11766	43-13-54-1-16-635-14	15A	168	Intermediate	Post-PCV13	NVT	NVT	ERR774255	South Africa	Eastern Cape	missing	-32.2968	26.4194	Africa	9	2013	gps105--gps86--19	0.25	R	I100L detected	indel(s) between 56th and 69th amino acid detected	R	neg	S	neg	neg	S	neg	S	R-R-S-S-S	2	No	R	R	S	S	S
14913_6#65	GPS_ZA_2759	40501	53	2-5-1-11-16-3-14	8	3	Dominant	Post-PCV13	NVT	NVT	ERR774254	South Africa	Gauteng	missing	-26.2708	28.1123	Africa	9	2013	3--6--5	0.03	S	I100L NOT detected	indel(s) between 56th and 69th amino acid NOT detected	S	neg	S	neg	neg	S	neg	S	S-S-S-S-S	0	No	S	S	S	S	S
14913_6#62	GPS_ZA_681	9533	8840	10-13-19-16-6-1-31	18F	142	Intermediate	Pre-PCV	NVT	NVT	ERR774251	South Africa	Gauteng	missing	-26.2708	28.1123	Africa	10	2006	0--4--0	0.03	S	I100L NOT detected	indel(s) between 56th and 69th amino acid NOT detected	S	neg	S	neg	neg	S	neg	S	S-S-S-S-S	0	No	NA	S	NA	NA	NA
14913_6#58	GPS_ZA_2754	40593	10856	8-8-36-3-6-4-1	11A	22	Dominant	Post-PCV13	NVT	NVT	ERR774247	South Africa	North West	missing	-26.6639	25.2838	Africa	8	2013	1--0--0	0.03	S	I100L NOT detected	indel(s) between 56th and 69th amino acid detected	I	neg	S	neg	neg	S	neg	S	S-I-S-S-S	1	No	S	I	S	S	S
14913_6#57	GPS_ZA_2753	40500	989	12-5-89-8-6-112-14	12F	26	Dominant	Post-PCV13	NVT	NVT	ERR774246	South Africa	Gauteng	missing	-26.2708	28.1123	Africa	9	2013	12--4--3	0.03	S	I100L NOT detected	indel(s) between 56th and 69th amino acid detected	I	cat1	R	neg	neg	S	tetM	R	S-I-R-S-R	3	Yes	S	S	R	S	R
14913_6#46	GPS_ZA_1234	14371	6382	7-9-4-5-15-20-28	6A	13	Dominant	Pre-PCV	PCV13	PCV	ERR774235	South Africa	Eastern Cape	missing	-32.2968	26.4194	Africa	9	2007	0--4--0	0.03	S	I100L NOT detected	indel(s) between 56th and 69th amino acid detected	I	neg	S	neg	neg	S	neg	S	S-I-S-S-S	1	No	NA	S	NA	NA	NA
14913_6#4	GPS_ZA_2711	40861	2416	43-60-1-1-11-14-19	12F	56	Intermediate	Post-PCV13	NVT	NVT	ERR774193	South Africa	Gauteng	missing	-26.2708	28.1123	Africa	10	2013	2--4--0	0.03	S	I100L NOT detected	indel(s) between 56th and 69th amino acid NOT detected	S	neg	S	neg	neg	S	neg	S	S-S-S-S-S	0	No	S	S	S	S	S
14913_6#38	GPS_ZA_1172	26737	230	12-19-2-17-6-22-14	14	10	Dominant	Post-PCV7	PCV7	PCV	ERR774227	South Africa	KwaZulu Natal	missing	-28.5306	30.8958	Africa	3	2010	17--46--131	2	R	I100L detected	indel(s) between 56th and 69th amino acid detected	R	neg	S	ermB1	neg	R	tet(S/M)	R	R-R-S-R-R	4	Yes	R	R	S	R	R
14913_6#30	GPS_ZA_1013	22553	1094	6-62-5-30-88-8-6	6A	41	Dominant	Pre-PCV	PCV13	PCV	ERR774219	South Africa	Eastern Cape	missing	-32.2968	26.4194	Africa	5	2009	gps105--gps18--19	0.25	R	I100L detected	indel(s) between 56th and 69th amino acid detected	R	neg	S	neg	neg	S	neg	S	R-R-S-S-S	2	No	R	R	S	S	I
14913_6#3	GPS_ZA_2710	40667	3847	65-5-1-11-16-3-14	8	3	Dominant	Post-PCV13	NVT	NVT	ERR774192	South Africa	North West	missing	-26.6639	25.2838	Africa	9	2013	3--gps50--5	0.03	S	I100L NOT detected	indel(s) between 56th and 69th amino acid NOT detected	S	neg	S	neg	neg	S	neg	S	S-S-S-S-S	0	No	S	S	S	S	S
14913_5#94	GPS_ZA_2706	40110	5080	97-5-9-18-77-4-17	23A	116	Intermediate	Post-PCV13	NVT	NVT	ERR774188	South Africa	Mpumalanga	missing	-25.5653	30.5279	Africa	8	2013	0--2--0	0.03	S	I100L detected	indel(s) between 56th and 69th amino acid detected	R	neg	S	neg	neg	S	neg	S	S-R-S-S-S	1	No	S	R	S	S	S
14913_5#93	GPS_ZA_2705	40015	347	12-8-9-3-3-20-57	19F	21	Dominant	Post-PCV13	PCV7	PCV	ERR774187	South Africa	Free State	missing	-28.4541	26.7968	Africa	8	2013	gps4--gps20--gps13	0.25	R	I100L detected	indel(s) between 56th and 69th amino acid detected	R	neg	S	neg	neg	S	neg	S	R-R-S-S-S	2	No	R	R	S	S	S
14913_5#92	GPS_ZA_2704	39902/39903	4084	2-8-62-16-6-112-309	33D	30	Dominant	Post-PCV13	NVT	NVT	ERR774186	South Africa	KwaZulu Natal	missing	-28.5306	30.8958	Africa	8	2013	2--0--0	0.03	S	I100L detected	indel(s) between 56th and 69th amino acid detected	R	neg	S	neg	neg	S	neg	S	S-R-S-S-S	1	No	S	R	S	S	S
14913_5#91	GPS_ZA_2703	39772	7888	50-5-1-15-6-88-14	16F	33	Dominant	Post-PCV13	NVT	NVT	ERR774185	South Africa	Gauteng	missing	-26.2708	28.1123	Africa	7	2013	1--0--0	0.03	S	I100L NOT detected	indel(s) between 56th and 69th amino acid NOT detected	S	neg	S	neg	neg	S	neg	S	S-S-S-S-S	0	No	S	I	S	S	S
14913_5#90	GPS_ZA_2702	39660	411	2-13-14-4-17-4-14	15B/15C	4	Dominant	Post-PCV13	NVT	NVT	ERR774184	South Africa	Western Cape	missing	-33.2278	21.8569	Africa	7	2013	1--0--6	0.03	S	I100L NOT detected	indel(s) between 56th and 69th amino acid NOT detected	S	neg	S	neg	neg	S	neg	S	S-S-S-S-S	0	No	S	S	S	S	S
14913_5#9	GPS_ZA_2621	39430/39630	193	8-10-2-16-1-26-1	21	11	Dominant	Post-PCV13	NVT	NVT	ERR774106	South Africa	Gauteng	missing	-26.2708	28.1123	Africa	6	2013	2--0--gps148	0.03	S	I100L detected	indel(s) between 56th and 69th amino acid detected	R	neg	S	neg	neg	S	neg	S	S-R-S-S-S	1	No	S	R	S	S	S
14913_5#85	GPS_ZA_2697	40009	4872	1-5-53-32-14-20-6	19A	17	Dominant	Post-PCV13	PCV13	PCV	ERR774179	South Africa	North West	missing	-26.6639	25.2838	Africa	8	2013	gps105--gps18--19	0.25	R	I100L detected	indel(s) between 56th and 69th amino acid detected	R	neg	S	neg	neg	S	neg	S	R-R-S-S-S	2	No	R	R	S	S	S
14913_5#84	GPS_ZA_2696	39901	193	8-10-2-16-1-26-1	21	11	Dominant	Post-PCV13	NVT	NVT	ERR774178	South Africa	KwaZulu Natal	missing	-28.5306	30.8958	Africa	7	2013	2--0--2	0.03	S	I100L NOT detected	indel(s) between 56th and 69th amino acid NOT detected	S	neg	S	neg	neg	S	neg	S	S-S-S-S-S	0	No	S	S	S	S	S
14913_5#83	GPS_ZA_2695	39771	361	7-13-8-6-6-6-8	35B/35D	5	Dominant	Post-PCV13	NVT	NVT	ERR774177	South Africa	Gauteng	missing	-26.2708	28.1123	Africa	7	2013	7--1--gps26	0.25	R	I100L NOT detected	indel(s) between 56th and 69th amino acid detected	I	neg	S	neg	neg	S	neg	S	R-I-S-S-S	2	No	R	I	S	S	S
14913_5#82	GPS_ZA_2694	39635	2319	1-8-9-4-6-4-6	23A	7	Dominant	Post-PCV13	NVT	NVT	ERR774176	South Africa	Gauteng	missing	-26.2708	28.1123	Africa	7	2013	2--0--6	0.03	S	I100L detected	indel(s) between 56th and 69th amino acid detected	R	neg	S	neg	neg	S	neg	S	S-R-S-S-S	1	No	S	R	S	S	S
14913_5#81	GPS_ZA_2693	39521	53	2-5-1-11-16-3-14	8	3	Dominant	Post-PCV13	NVT	NVT	ERR774175	South Africa	Gauteng	missing	-26.2708	28.1123	Africa	6	2013	3--6--5	0.03	S	I100L NOT detected	indel(s) between 56th and 69th amino acid NOT detected	S	neg	S	neg	neg	S	neg	S	S-S-S-S-S	0	No	S	S	S	S	S
14913_5#80	GPS_ZA_2692	40380	8714	2-8-11-16-15-19-309	33D	30	Dominant	Post-PCV13	NVT	NVT	ERR774174	South Africa	KwaZulu Natal	missing	-28.5306	30.8958	Africa	9	2013	2--0--0	0.03	S	I100L NOT detected	indel(s) between 56th and 69th amino acid NOT detected	S	neg	S	neg	neg	S	neg	S	S-S-S-S-S	0	No	S	S	S	S	S
14913_5#8	GPS_ZA_2620	40244/40317	185	7-22-1-2-5-1-14	6B	77	Intermediate	Post-PCV13	PCV7	PCV	ERR774105	South Africa	Western Cape	missing	-33.2278	21.8569	Africa	8	2013	19--gps42--gps63	0.25	R	I100L detected	indel(s) between 56th and 69th amino acid NOT detected	I	neg	S	neg	neg	S	neg	S	R-I-S-S-S	2	No	R	R	S	S	S
14913_5#78	GPS_ZA_2690	39833	11732	8-43-36-3-474-509-6	15A	22	Dominant	Post-PCV13	NVT	NVT	ERR774172	South Africa	Gauteng	missing	-26.2708	28.1123	Africa	7	2013	1--gps55--19	0.06	S	I100L detected	indel(s) between 56th and 69th amino acid NOT detected	I	neg	S	neg	neg	S	neg	S	S-I-S-S-S	1	No	S	R	S	S	S
14913_5#76	GPS_ZA_2688	39892/39911	5647	15-5-54-1-197-1-168	13	52	Intermediate	Post-PCV13	NVT	NVT	ERR774170	South Africa	KwaZulu Natal	missing	-28.5306	30.8958	Africa	7	2013	gps16--0--0	0.03	S	I100L NOT detected	indel(s) between 56th and 69th amino acid NOT detected	S	neg	S	neg	neg	S	neg	S	S-S-S-S-S	0	No	S	S	S	S	S
14913_5#69	GPS_ZA_2681	39998	1012	2-5-29-18-42-3-18	33F	3	Dominant	Post-PCV13	NVT	NVT	ERR774164	South Africa	Gauteng	missing	-26.2708	28.1123	Africa	8	2013	2--0--2	0.03	S	I100L NOT detected	indel(s) between 56th and 69th amino acid NOT detected	S	neg	S	neg	neg	S	neg	S	S-S-S-S-S	0	No	S	S	S	S	S
14913_5#68	GPS_ZA_2680	39885	3454	1-11-10-5-6-111-1	9V	54	Intermediate	Post-PCV13	PCV7	PCV	ERR774163	South Africa	Gauteng	missing	-26.2708	28.1123	Africa	8	2013	15--12--18	4	R	I100L NOT detected	indel(s) between 56th and 69th amino acid NOT detected	S	neg	S	neg	neg	S	neg	S	R-S-S-S-S	1	No	R	R	S	S	S
14913_5#67	GPS_ZA_2679	39769	494	16-44-1-16-9-70-17	28A	191	Intermediate	Post-PCV13	NVT	NVT	ERR774162	South Africa	Western Cape	missing	-33.2278	21.8569	Africa	7	2013	2--2--2	0.03	S	I100L NOT detected	indel(s) between 56th and 69th amino acid NOT detected	S	neg	S	neg	neg	S	neg	S	S-S-S-S-S	0	No	S	S	S	S	S
14913_5#66	GPS_ZA_2678	39616	9174	2-34-62-3-6-88-309	10F	30	Dominant	Post-PCV13	NVT	NVT	ERR774161	South Africa	Gauteng	missing	-26.2708	28.1123	Africa	7	2013	2--gps87--242	0.12	R	I100L detected	indel(s) between 56th and 69th amino acid detected	R	neg	S	neg	mef1	R	tetM	R	R-R-S-R-R	4	Yes	R	R	S	R	R
14913_5#63	GPS_ZA_2675	40202	53	2-5-1-11-16-3-14	8	3	Dominant	Post-PCV13	NVT	NVT	ERR774159	South Africa	Gauteng	missing	-26.2708	28.1123	Africa	8	2013	3--6--5	0.03	S	I100L NOT detected	indel(s) between 56th and 69th amino acid NOT detected	S	neg	S	neg	neg	S	neg	S	S-S-S-S-S	0	No	S	S	S	S	S
14913_5#58	GPS_ZA_2670	39614	3544	10-20-8-1-6-1-29	7F	32	Dominant	Post-PCV13	PCV13	PCV	ERR774155	South Africa	KwaZulu Natal	missing	-28.5306	30.8958	Africa	7	2013	2--0--2	0.03	S	I100L NOT detected	indel(s) between 56th and 69th amino acid NOT detected	S	neg	S	neg	neg	S	neg	S	S-S-S-S-S	0	No	S	S	S	S	S
14913_5#56	GPS_ZA_2668	40349	11767	43-60-1-1-11-14-677	12F	56	Intermediate	Post-PCV13	NVT	NVT	ERR774153	South Africa	Gauteng	missing	-26.2708	28.1123	Africa	9	2013	2--4--0	0.03	S	I100L NOT detected	indel(s) between 56th and 69th amino acid NOT detected	S	neg	S	neg	neg	S	neg	S	S-S-S-S-S	0	No	S	S	S	S	S
14913_5#55	GPS_ZA_2667	40186	53	2-5-1-11-16-3-14	8	3	Dominant	Post-PCV13	NVT	NVT	ERR774152	South Africa	Free State	missing	-28.4541	26.7968	Africa	8	2013	3--6--5	0.03	S	I100L NOT detected	indel(s) between 56th and 69th amino acid NOT detected	S	neg	S	neg	neg	S	neg	S	S-S-S-S-S	0	No	S	S	S	S	S
14913_5#53	GPS_ZA_2665	39953	8687	1-32-97-5-10-88-18	15B/15C	25	Dominant	Post-PCV13	NVT	NVT	ERR774150	South Africa	Western Cape	missing	-33.2278	21.8569	Africa	7	2013	2--0--gps46	0.06	S	I100L detected	indel(s) between 56th and 69th amino acid detected	R	neg	S	neg	neg	S	neg	S	S-R-S-S-S	1	No	S	R	S	S	S
14913_5#52	GPS_ZA_2664	39852/39853	361	7-13-8-6-6-6-8	35B/35D	5	Dominant	Post-PCV13	NVT	NVT	ERR774149	South Africa	Gauteng	missing	-26.2708	28.1123	Africa	7	2013	7--1--gps26	0.25	R	I100L detected	indel(s) between 56th and 69th amino acid detected	R	neg	S	neg	neg	S	neg	S	R-R-S-S-S	2	No	R	R	S	S	S
14913_5#51	GPS_ZA_2663	39752	53	2-5-1-11-16-3-14	8	3	Dominant	Post-PCV13	NVT	NVT	ERR774148	South Africa	KwaZulu Natal	missing	-28.5306	30.8958	Africa	7	2013	3--6--5	0.03	S	I100L NOT detected	indel(s) between 56th and 69th amino acid NOT detected	S	neg	S	neg	neg	S	neg	S	S-S-S-S-S	0	No	S	S	S	S	S
14913_5#48	GPS_ZA_2660	40332	5326	50-9-15-1-36-3-31	16F	114	Intermediate	Post-PCV13	NVT	NVT	ERR774145	South Africa	Gauteng	missing	-26.2708	28.1123	Africa	8	2013	12--4--0	0.03	S	I100L detected	indel(s) between 56th and 69th amino acid NOT detected	I	neg	S	neg	neg	S	neg	S	S-I-S-S-S	1	No	S	R	S	S	S
14913_5#46	GPS_ZA_2658	40054	5778	2-11-10-5-6-111-6	9V	54	Intermediate	Post-PCV13	PCV7	PCV	ERR774143	South Africa	Gauteng	missing	-26.2708	28.1123	Africa	7	2013	1--0--0	0.03	S	I100L NOT detected	indel(s) between 56th and 69th amino acid NOT detected	S	neg	S	neg	neg	S	neg	S	S-S-S-S-S	0	No	S	S	S	S	S
14913_5#45	GPS_ZA_2657	39951	172	7-13-8-6-25-6-8	35B/35D	5	Dominant	Post-PCV13	NVT	NVT	ERR774142	South Africa	Gauteng	missing	-26.2708	28.1123	Africa	7	2013	7--1--242	0.25	R	I100L NOT detected	indel(s) between 56th and 69th amino acid detected	I	neg	S	neg	neg	S	neg	S	R-I-S-S-S	2	No	R	I	S	S	S
14913_5#44	GPS_ZA_2656	39851	7067	12-5-54-38-27-14-6	34	34	Dominant	Post-PCV13	NVT	NVT	ERR774141	South Africa	Gauteng	missing	-26.2708	28.1123	Africa	7	2013	2--2--0	0.03	S	I100L NOT detected	indel(s) between 56th and 69th amino acid detected	I	neg	S	neg	neg	S	neg	S	S-I-S-S-S	1	No	S	R	S	S	S
14913_5#42	GPS_ZA_2654	39590	7313	7-25-4-1-15-1-14	6A	13	Dominant	Post-PCV13	PCV13	PCV	ERR774139	South Africa	Western Cape	missing	-33.2278	21.8569	Africa	7	2013	2--4--3	0.03	S	I100L NOT detected	indel(s) between 56th and 69th amino acid NOT detected	S	neg	S	neg	neg	S	neg	S	S-S-S-S-S	0	No	S	S	S	S	S
14913_5#41	GPS_ZA_2653	39485	11766	43-13-54-1-16-635-14	15A	168	Intermediate	Post-PCV13	NVT	NVT	ERR774138	South Africa	KwaZulu Natal	missing	-28.5306	30.8958	Africa	6	2013	gps105--gps86--19	0.25	R	I100L detected	indel(s) between 56th and 69th amino acid detected	R	neg	S	neg	neg	S	neg	S	R-R-S-S-S	2	No	R	R	S	S	S
14913_5#40	GPS_ZA_2652	40322	5073	51-9-4-13-15-20-28	6A	13	Dominant	Post-PCV13	PCV13	PCV	ERR774137	South Africa	Mpumalanga	missing	-25.5653	30.5279	Africa	8	2013	0--4--gps96	0.06	S	I100L detected	indel(s) between 56th and 69th amino acid detected	R	neg	S	neg	neg	S	neg	S	S-R-S-S-S	1	No	S	R	S	S	S
14913_5#39	GPS_ZA_2651	40176	4423	2-5-54-63-7-1-8	23B	102	Intermediate	Post-PCV13	NVT	NVT	ERR774136	South Africa	Gauteng	missing	-26.2708	28.1123	Africa	8	2013	84--1--242	0.25	R	I100L detected	indel(s) between 56th and 69th amino acid detected	R	neg	S	neg	neg	S	neg	S	R-R-S-S-S	2	No	R	R	S	S	S
14913_5#38	GPS_ZA_2650	40052	2062	1-5-53-32-14-20-199	19A	17	Dominant	Post-PCV13	PCV13	PCV	ERR774135	South Africa	Gauteng	missing	-26.2708	28.1123	Africa	7	2013	gps22--13--19	0.25	R	I100L detected	indel(s) between 56th and 69th amino acid detected	R	neg	S	neg	neg	S	neg	S	R-R-S-S-S	2	No	R	R	S	S	S
14913_5#37	GPS_ZA_2649	39941	217	10-18-4-1-7-19-9	1	2	Dominant	Post-PCV13	PCV13	PCV	ERR774134	South Africa	Gauteng	missing	-26.2708	28.1123	Africa	7	2013	2--44--0	0.03	S	I100L NOT detected	indel(s) between 56th and 69th amino acid NOT detected	S	neg	S	neg	neg	S	neg	S	S-S-S-S-S	0	No	S	S	S	S	S
14913_5#36	GPS_ZA_2648	39842	2416	43-60-1-1-11-14-19	12F	56	Intermediate	Post-PCV13	NVT	NVT	ERR774133	South Africa	Gauteng	missing	-26.2708	28.1123	Africa	7	2013	2--4--0	0.03	S	I100L NOT detected	indel(s) between 56th and 69th amino acid NOT detected	S	neg	S	neg	neg	S	neg	S	S-S-S-S-S	0	No	S	S	S	S	S
14913_5#35	GPS_ZA_2647	39725	989	12-5-89-8-6-112-14	12F	26	Dominant	Post-PCV13	NVT	NVT	ERR774132	South Africa	KwaZulu Natal	missing	-28.5306	30.8958	Africa	7	2013	12--4--3	0.03	S	I100L NOT detected	indel(s) between 56th and 69th amino acid detected	I	cat1	R	neg	neg	S	tetM	R	S-I-R-S-R	3	Yes	S	I	R	S	R
14913_5#34	GPS_ZA_2646	39588	6239	10-2-34-16-15-14-145	18C	67	Intermediate	Post-PCV13	PCV7	PCV	ERR774131	South Africa	Eastern Cape	missing	-32.2968	26.4194	Africa	6	2013	23--2--187	0.03	S	I100L NOT detected	indel(s) between 56th and 69th amino acid NOT detected	S	neg	S	neg	neg	S	neg	S	S-S-S-S-S	0	No	S	S	S	S	S
14913_5#33	GPS_ZA_2645	39463/39464/67	12580	7-13-8-368-6-6-8	35B/35D	5	Dominant	Post-PCV13	NVT	NVT	ERR774130	South Africa	Gauteng	missing	-26.2708	28.1123	Africa	6	2013	7--1--gps26	0.25	R	I100L detected	indel(s) between 56th and 69th amino acid detected	R	neg	S	neg	neg	S	neg	S	R-R-S-S-S	2	No	R	R	S	S	S
14913_5#31	GPS_ZA_2643	40173	8687	1-32-97-5-10-88-18	15B/15C	25	Dominant	Post-PCV13	NVT	NVT	ERR774128	South Africa	KwaZulu Natal	missing	-28.5306	30.8958	Africa	8	2013	2--0--gps46	0.06	S	I100L detected	indel(s) between 56th and 69th amino acid detected	R	neg	S	neg	neg	S	neg	S	S-R-S-S-S	1	No	S	R	S	S	S
14913_5#26	GPS_ZA_2638	39577	2059	15-29-4-21-30-27-1	23F	14	Dominant	Post-PCV13	PCV7	PCV	ERR774123	South Africa	Western Cape	missing	-33.2278	21.8569	Africa	6	2013	gps2--12--19	0.25	R	I100L detected	indel(s) between 56th and 69th amino acid detected	R	neg	S	neg	mef1	R	tetM	R	R-R-S-R-R	4	Yes	R	R	S	R	R
14913_5#25	GPS_ZA_2637	39451	6239	10-2-34-16-15-14-145	18C	67	Intermediate	Post-PCV13	PCV7	PCV	ERR774122	South Africa	Limpopo	missing	-23.4013	29.4179	Africa	6	2013	23--2--187	0.03	S	I100L NOT detected	indel(s) between 56th and 69th amino acid NOT detected	S	neg	S	neg	neg	S	neg	S	S-S-S-S-S	0	No	S	S	S	S	S
14913_5#24	GPS_ZA_2636	40256	558	18-12-4-44-14-77-97	35B/35D	59	Intermediate	Post-PCV13	NVT	NVT	ERR774121	South Africa	Gauteng	missing	-26.2708	28.1123	Africa	8	2013	4--7--7	2	R	I100L NOT detected	indel(s) between 56th and 69th amino acid NOT detected	S	neg	S	neg	mef1	R	neg	S	R-S-S-R-S	2	No	R	S	S	R	S
14913_5#20	GPS_ZA_2632	39822	4929	2-62-1-25-6-20-14	6B	37	Dominant	Post-PCV13	PCV7	PCV	ERR774117	South Africa	Western Cape	missing	-33.2278	21.8569	Africa	7	2013	2--0--3	0.03	S	I100L NOT detected	indel(s) between 56th and 69th amino acid detected	I	neg	S	neg	neg	S	neg	S	S-I-S-S-S	1	No	S	I	S	S	S
14913_5#19	GPS_ZA_2631	39691	8774	2-8-62-16-238-112-309	35B/35D	30	Dominant	Post-PCV13	NVT	NVT	ERR774116	South Africa	Western Cape	missing	-33.2278	21.8569	Africa	7	2013	0--0--0	0.03	S	I100L detected	indel(s) between 56th and 69th amino acid detected	R	neg	S	neg	neg	S	neg	S	S-R-S-S-S	1	No	S	R	S	S	S
14913_5#18	GPS_ZA_2630	39576	8687	1-32-97-5-10-88-18	15B/15C	25	Dominant	Post-PCV13	NVT	NVT	ERR774115	South Africa	Western Cape	missing	-33.2278	21.8569	Africa	6	2013	2--0--gps46	0.06	S	I100L detected	indel(s) between 56th and 69th amino acid detected	R	neg	S	neg	neg	S	neg	S	S-R-S-S-S	1	No	S	R	S	S	S
14913_5#16	GPS_ZA_2628	40245/40246	53	2-5-1-11-16-3-14	8	3	Dominant	Post-PCV13	NVT	NVT	ERR774113	South Africa	Western Cape	missing	-33.2278	21.8569	Africa	8	2013	3--6--5	0.03	S	I100L NOT detected	indel(s) between 56th and 69th amino acid NOT detected	S	neg	S	neg	neg	S	neg	S	S-S-S-S-S	0	No	S	S	S	S	S
14913_5#13	GPS_ZA_2625	39925	1447	6-13-8-6-25-6-8	6A	5	Dominant	Post-PCV13	PCV13	PCV	ERR774110	South Africa	Mpumalanga	missing	-25.5653	30.5279	Africa	7	2013	gps105--1--19	0.25	R	I100L detected	indel(s) between 56th and 69th amino acid detected	R	neg	S	neg	mef1	R	neg	S	R-R-S-R-S	3	Yes	R	R	S	R	S
14913_5#11	GPS_ZA_2623	39678	11768	43-60-1-1-468-14-19	12F	56	Intermediate	Post-PCV13	NVT	NVT	ERR774108	South Africa	Gauteng	missing	-26.2708	28.1123	Africa	7	2013	2--4--0	0.03	S	I100L NOT detected	indel(s) between 56th and 69th amino acid detected	I	neg	S	neg	neg	S	neg	S	S-I-S-S-S	1	No	S	I	S	S	S
14913_5#10	GPS_ZA_2622	39574	2068	2-40-4-19-10-1-27	10A	36	Intermediate	Post-PCV13	NVT	NVT	ERR774107	South Africa	Western Cape	missing	-33.2278	21.8569	Africa	6	2013	0--0--2	0.03	S	I100L NOT detected	indel(s) between 56th and 69th amino acid detected	I	neg	S	neg	neg	S	neg	S	S-I-S-S-S	1	No	S	I	S	S	S
14913_5#1	GPS_ZA_2613	39420	9813	13-13-41-5-13-1-31	35B/35D	160	Intermediate	Post-PCV13	NVT	NVT	ERR774098	South Africa	Western Cape	missing	-33.2278	21.8569	Africa	6	2013	2--4--187	0.03	S	I100L NOT detected	indel(s) between 56th and 69th amino acid detected	I	neg	S	neg	neg	S	neg	S	S-I-S-S-S	1	No	S	S	S	S	S
14913_4#12	GPS_ZA_2339	27779	172	7-13-8-6-25-6-8	23F	5	Dominant	Post-PCV7	PCV7	PCV	ERR774014	South Africa	Gauteng	missing	-26.2708	28.1123	Africa	6	2010	17--1--gps15	1	R	I100L detected	indel(s) between 56th and 69th amino acid detected	R	neg	S	neg	neg	S	neg	S	R-R-S-S-S	2	No	R	R	R	R	R
14913_3#94	GPS_ZA_2231	34023/34024	420	15-38-19-5-36-20-6	19F	1	Dominant	Post-PCV7	PCV7	PCV	ERR774002	South Africa	Gauteng	missing	-26.2708	28.1123	Africa	10	2011	15--gps16--8	4	R	I100L detected	indel(s) between 56th and 69th amino acid detected	R	neg	S	neg	neg	S	neg	S	R-R-S-S-S	2	No	R	R	S	S	I
14913_3#92	GPS_ZA_2229	19603/19604	10661	7-22-1-2-9-1-14	6B	77	Intermediate	Pre-PCV	PCV7	PCV	ERR774000	South Africa	Western Cape	missing	-33.2278	21.8569	Africa	10	2008	19--gps42--gps63	0.25	R	I100L detected	indel(s) between 56th and 69th amino acid NOT detected	I	neg	S	neg	neg	S	neg	S	R-I-S-S-S	2	No	R	R	NA	NA	NA
14913_3#90	GPS_ZA_2227	20607/20630	9913	7-13-8-6-374-6-5	19A	5	Dominant	Pre-PCV	PCV13	PCV	ERR773998	South Africa	Gauteng	missing	-26.2708	28.1123	Africa	12	2008	17--gps22--gps15	1	R	I100L NOT detected	indel(s) between 56th and 69th amino acid detected	I	neg	S	ermB1	neg	R	tetM	R	R-I-S-R-R	4	Yes	R	S	NA	R	R
14913_3#9	GPS_ZA_2146	14928	8337	15-29-4-21-30-1-79	23F	14	Dominant	Pre-PCV	PCV7	PCV	ERR773918	South Africa	Gauteng	missing	-26.2708	28.1123	Africa	10	2007	0--gps59--0	0.03	S	I100L detected	indel(s) between 56th and 69th amino acid detected	R	neg	S	neg	mef1	R	tetM	R	S-R-S-R-R	3	Yes	NA	R	NA	R	R
14913_3#89	GPS_ZA_2226	25324	420	15-38-19-5-36-20-6	19F	1	Dominant	Pre-PCV	PCV7	PCV	ERR773997	South Africa	Gauteng	missing	-26.2708	28.1123	Africa	10	2009	15--gps16--8	4	R	I100L detected	indel(s) between 56th and 69th amino acid detected	R	neg	S	neg	neg	S	neg	S	R-R-S-S-S	2	No	R	R	S	S	I
14913_3#87	GPS_ZA_2224	33401	2062	1-5-53-32-14-20-199	19A	17	Dominant	Post-PCV7	PCV13	PCV	ERR773995	South Africa	Gauteng	missing	-26.2708	28.1123	Africa	9	2011	16--13--19	0.25	R	I100L detected	indel(s) between 56th and 69th amino acid NOT detected	I	neg	S	neg	neg	S	neg	S	R-I-S-S-S	2	No	R	R	S	S	I
14913_3#86	GPS_ZA_2223	33889/33972	185	7-22-1-2-5-1-14	6B	77	Intermediate	Post-PCV7	PCV7	PCV	ERR773994	South Africa	Western Cape	missing	-33.2278	21.8569	Africa	9	2011	19--gps42--gps63	0.25	R	I100L NOT detected	indel(s) between 56th and 69th amino acid NOT detected	S	neg	S	neg	neg	S	neg	S	R-S-S-S-S	1	No	R	I	S	S	I
14913_3#83	GPS_ZA_2220	19355	7313	7-25-4-1-15-1-14	6A	13	Dominant	Pre-PCV	PCV13	PCV	ERR773991	South Africa	Eastern Cape	missing	-32.2968	26.4194	Africa	9	2008	2--4--3	0.03	S	I100L NOT detected	indel(s) between 56th and 69th amino acid detected	I	neg	S	neg	neg	S	neg	S	S-I-S-S-S	1	No	NA	S	NA	NA	NA
14913_3#8	GPS_ZA_2145	33442	392	7-5-1-1-6-31-14	17F	49	Intermediate	Post-PCV7	NVT	NVT	ERR773917	South Africa	Western Cape	missing	-33.2278	21.8569	Africa	9	2011	11--0--0	0.03	S	I100L NOT detected	indel(s) between 56th and 69th amino acid NOT detected	S	neg	S	neg	neg	S	neg	S	S-S-S-S-S	0	No	S	S	S	S	I
14913_3#78	GPS_ZA_2215	33812/33816	5026	12-5-4-8-6-112-14	12F	26	Dominant	Post-PCV7	NVT	NVT	ERR773986	South Africa	Gauteng	missing	-26.2708	28.1123	Africa	10	2011	12--4--3	0.03	S	I100L NOT detected	indel(s) between 56th and 69th amino acid detected	I	cat1	R	neg	neg	S	neg	S	S-I-R-S-S	2	No	S	S	R	S	R
14913_3#76	GPS_ZA_2213	19470/19580	230	12-19-2-17-6-22-14	14	10	Dominant	Pre-PCV	PCV7	PCV	ERR773984	South Africa	KwaZulu Natal	missing	-28.5306	30.8958	Africa	9	2008	17--46--131	2	R	I100L detected	indel(s) between 56th and 69th amino acid detected	R	neg	S	ermB1	neg	R	tet(S/M)	R	R-R-S-R-R	4	Yes	R	R	NA	R	R
14913_3#74	GPS_ZA_2211	33045	612	10-18-4-1-7-19-31	1	2	Dominant	Post-PCV7	PCV13	PCV	ERR773982	South Africa	North West	missing	-26.6639	25.2838	Africa	8	2011	2--44--0	0.03	S	I100L NOT detected	indel(s) between 56th and 69th amino acid NOT detected	S	neg	S	neg	neg	S	neg	S	S-S-S-S-S	0	No	S	S	S	S	I
14913_3#73	GPS_ZA_2210	24312	8713	15-13-54-2-197-16-6	6B	52	Intermediate	Pre-PCV	PCV7	PCV	ERR773981	South Africa	Gauteng	missing	-26.2708	28.1123	Africa	8	2009	gps110--12--19	0.25	R	I100L NOT detected	indel(s) between 56th and 69th amino acid NOT detected	S	neg	S	neg	neg	S	neg	S	R-S-S-S-S	1	No	R	S	S	S	I
14913_3#71	GPS_ZA_2208	33389	230	12-19-2-17-6-22-14	14	10	Dominant	Post-PCV7	PCV7	PCV	ERR773979	South Africa	Mpumalanga	missing	-25.5653	30.5279	Africa	9	2011	17--46--131	2	R	I100L detected	indel(s) between 56th and 69th amino acid detected	R	neg	S	ermB1	neg	R	tet(S/M)	R	R-R-S-R-R	4	Yes	R	R	S	R	R
14913_3#7	GPS_ZA_2144	34064/34065	989	12-5-89-8-6-112-14	12F	26	Dominant	Post-PCV7	NVT	NVT	ERR773916	South Africa	KwaZulu Natal	missing	-28.5306	30.8958	Africa	10	2011	12--4--3	0.03	S	I100L NOT detected	indel(s) between 56th and 69th amino acid detected	I	cat1	R	neg	neg	S	tetM	R	S-I-R-S-R	3	Yes	S	I	R	S	R
14913_3#67	GPS_ZA_2204	19337	217	10-18-4-1-7-19-9	1	2	Dominant	Pre-PCV	PCV13	PCV	ERR773975	South Africa	Gauteng	missing	-26.2708	28.1123	Africa	9	2008	2--44--0	0.03	S	I100L NOT detected	indel(s) between 56th and 69th amino acid NOT detected	S	neg	S	neg	neg	S	neg	S	S-S-S-S-S	0	No	NA	S	NA	NA	NA
14913_3#65	GPS_ZA_2202	25669	2416	43-60-1-1-11-14-19	12F	56	Intermediate	Pre-PCV	NVT	NVT	ERR773973	South Africa	Free State	missing	-28.4541	26.7968	Africa	11	2009	2--4--0	0.03	S	I100L NOT detected	indel(s) between 56th and 69th amino acid detected	I	neg	S	neg	neg	S	neg	S	S-I-S-S-S	1	No	NA	S	NA	NA	NA
14913_3#64	GPS_ZA_2201	33655	802	10-13-53-1-72-38-31	23F	20	Intermediate	Post-PCV7	PCV7	PCV	ERR773972	South Africa	Mpumalanga	missing	-25.5653	30.5279	Africa	9	2011	37--4--gps33	0.03	S	I100L NOT detected	indel(s) between 56th and 69th amino acid detected	I	neg	S	neg	neg	S	tetM	R	S-I-S-S-R	2	No	S	R	S	S	R
14913_3#59	GPS_ZA_2196	19326	242	15-29-4-21-30-1-14	23F	14	Dominant	Pre-PCV	PCV7	PCV	ERR773968	South Africa	Northern Cape	missing	-29.0467	21.8569	Africa	9	2008	0--0--0	0.03	S	I100L detected	indel(s) between 56th and 69th amino acid detected	R	neg	S	neg	mef1	R	tetM	R	S-R-S-R-R	3	Yes	NA	R	NA	R	R
14913_3#58	GPS_ZA_2195	32947	7050	16-12-9-1-11-33-33	5	8	Dominant	Post-PCV7	PCV13	PCV	ERR773967	South Africa	Gauteng	missing	-26.2708	28.1123	Africa	8	2011	23--0--gps9	0.06	S	I100L detected	indel(s) between 56th and 69th amino acid detected	R	neg	S	neg	neg	S	neg	S	S-R-S-S-S	1	No	S	R	S	S	I
14913_3#55	GPS_ZA_2192	33384	6121	1-5-4-32-14-20-422	19A	17	Dominant	Post-PCV7	PCV13	PCV	ERR773964	South Africa	KwaZulu Natal	missing	-28.5306	30.8958	Africa	9	2011	gps7--13--19	0.25	R	I100L NOT detected	indel(s) between 56th and 69th amino acid detected	I	neg	S	neg	neg	S	neg	S	R-I-S-S-S	2	No	R	I	S	S	I
14913_3#54	GPS_ZA_2191	33101/33102	1094	6-62-5-30-88-8-6	6A	41	Dominant	Post-PCV7	PCV13	PCV	ERR773963	South Africa	Western Cape	missing	-33.2278	21.8569	Africa	8	2011	gps105--gps18--19	0.25	R	I100L detected	indel(s) between 56th and 69th amino acid detected	R	neg	S	neg	neg	S	neg	S	R-R-S-S-S	2	No	R	R	S	S	I
14913_3#53	GPS_ZA_2190	18695	10661	7-22-1-2-9-1-14	6B	77	Intermediate	Pre-PCV	PCV7	PCV	ERR773962	South Africa	Western Cape	missing	-33.2278	21.8569	Africa	8	2008	19--gps42--gps63	0.25	R	I100L detected	indel(s) between 56th and 69th amino acid NOT detected	I	neg	S	neg	neg	S	neg	S	R-I-S-S-S	2	No	R	S	NA	NA	NA
14913_3#50	GPS_ZA_2187	32946	393	10-43-41-18-13-49-6	38	38	Intermediate	Post-PCV7	NVT	NVT	ERR773959	South Africa	Gauteng	missing	-26.2708	28.1123	Africa	8	2011	2--4--0	0.03	S	I100L NOT detected	indel(s) between 56th and 69th amino acid NOT detected	S	neg	S	neg	neg	S	neg	S	S-S-S-S-S	0	No	S	S	S	S	I
14913_3#49	GPS_ZA_2186	18856/18858	445	2-5-29-5-42-3-18	22F	3	Dominant	Pre-PCV	NVT	NVT	ERR773958	South Africa	Northern Cape	missing	-29.0467	21.8569	Africa	8	2008	0--0--0	0.03	S	I100L NOT detected	indel(s) between 56th and 69th amino acid NOT detected	S	neg	S	neg	neg	S	neg	S	S-S-S-S-S	0	No	R	R	NA	NA	NA
14913_3#47	GPS_ZA_2184	33380	2059	15-29-4-21-30-27-1	23F	14	Dominant	Post-PCV7	PCV7	PCV	ERR773956	South Africa	Gauteng	missing	-26.2708	28.1123	Africa	9	2011	gps2--12--19	0.25	R	I100L detected	indel(s) between 56th and 69th amino acid detected	R	neg	S	neg	mef1	R	tetM	R	R-R-S-R-R	4	Yes	R	R	S	R	R
14913_3#43	GPS_ZA_2180	19133	2059	15-29-4-21-30-27-1	23F	14	Dominant	Pre-PCV	PCV7	PCV	ERR773952	South Africa	Western Cape	missing	-33.2278	21.8569	Africa	9	2008	gps2--12--19	0.25	R	I100L detected	indel(s) between 56th and 69th amino acid detected	R	neg	S	neg	mef1	R	tetM	R	R-R-S-R-R	4	Yes	R	R	NA	R	R
14913_3#4	GPS_ZA_2141	19449	230	12-19-2-17-6-22-14	14	10	Dominant	Pre-PCV	PCV7	PCV	ERR773913	South Africa	KwaZulu Natal	missing	-28.5306	30.8958	Africa	9	2008	17--46--131	2	R	I100L detected	indel(s) between 56th and 69th amino acid detected	R	neg	S	ermB1	neg	R	tet(S/M)	R	R-R-S-R-R	4	Yes	R	I	NA	R	R
14913_3#39	GPS_ZA_2176	33368	289	16-12-9-1-41-33-33	5	8	Dominant	Post-PCV7	PCV13	PCV	ERR773948	South Africa	Gauteng	missing	-26.2708	28.1123	Africa	9	2011	23--0--2	0.03	S	I100L detected	indel(s) between 56th and 69th amino acid detected	R	neg	S	neg	neg	S	neg	S	S-R-S-S-S	1	No	S	R	S	S	I
14913_3#38	GPS_ZA_2175	15048	9901	1-10-4-32-9-3-417	14	238	Rare	Pre-PCV	PCV7	PCV	ERR773947	South Africa	Free State	missing	-28.4541	26.7968	Africa	11	2007	gps3--gps19--171	0.12	R	I100L detected	indel(s) between 56th and 69th amino acid detected	R	neg	S	neg	neg	S	neg	S	R-R-S-S-S	2	No	R	I	NA	NA	NA
14913_3#32	GPS_ZA_2169	33489	5483	8-11-255-47-6-346-9	29	145	Intermediate	Post-PCV7	NVT	NVT	ERR773941	South Africa	Gauteng	missing	-26.2708	28.1123	Africa	9	2011	0--6--27	0.03	S	I100L NOT detected	indel(s) between 56th and 69th amino acid detected	I	neg	S	neg	neg	S	neg	S	S-I-S-S-S	1	No	S	S	S	S	I
14913_3#30	GPS_ZA_2167	19282	217	10-18-4-1-7-19-9	1	2	Dominant	Pre-PCV	PCV13	PCV	ERR773939	South Africa	Gauteng	missing	-26.2708	28.1123	Africa	9	2008	2--44--0	0.03	S	I100L NOT detected	indel(s) between 56th and 69th amino acid NOT detected	S	neg	S	neg	neg	S	neg	S	S-S-S-S-S	0	No	NA	S	NA	NA	NA
14913_3#27	GPS_ZA_2164	19078	353	1-5-9-5-6-3-65	23F	113	Intermediate	Pre-PCV	PCV7	PCV	ERR773936	South Africa	Gauteng	missing	-26.2708	28.1123	Africa	8	2008	gps107--86--gps73	2	R	I100L detected	indel(s) between 56th and 69th amino acid detected	R	neg	S	neg	neg	S	neg	S	R-R-S-S-S	2	No	R	I	NA	NA	NA
14913_3#26	GPS_ZA_2163	32766	2416	43-60-1-1-11-14-19	12F	56	Intermediate	Post-PCV7	NVT	NVT	ERR773935	South Africa	Gauteng	missing	-26.2708	28.1123	Africa	7	2011	2--4--0	0.03	S	I100L NOT detected	indel(s) between 56th and 69th amino acid NOT detected	S	neg	S	neg	neg	S	neg	S	S-S-S-S-S	0	No	S	S	S	S	I
14913_3#24	GPS_ZA_2161	33451	5659	16-12-9-1-248-33-33	5	8	Dominant	Post-PCV7	PCV13	PCV	ERR773933	South Africa	Gauteng	missing	-26.2708	28.1123	Africa	9	2011	23--0--gps16	0.06	S	I100L detected	indel(s) between 56th and 69th amino acid NOT detected	I	neg	S	neg	neg	S	neg	S	S-I-S-S-S	1	No	S	R	S	S	I
14913_3#23	GPS_ZA_2160	33291	2062	1-5-53-32-14-20-199	19A	17	Dominant	Post-PCV7	PCV13	PCV	ERR773932	South Africa	Gauteng	missing	-26.2708	28.1123	Africa	8	2011	16--13--19	0.25	R	I100L detected	indel(s) between 56th and 69th amino acid NOT detected	I	neg	S	neg	neg	S	neg	S	R-I-S-S-S	2	No	R	R	S	S	I
14913_3#17	GPS_ZA_2154	14954	12573	1-5-4-359-9-14-8	4	239	Rare	Pre-PCV	PCV7	PCV	ERR773926	South Africa	Gauteng	missing	-26.2708	28.1123	Africa	10	2007	gps36--4--2	0.03	S	I100L NOT detected	indel(s) between 56th and 69th amino acid NOT detected	S	neg	S	neg	neg	S	neg	S	S-S-S-S-S	0	No	NA	S	NA	NA	NA
14913_3#13	GPS_ZA_2150	19544	10846	7-22-1-15-5-340-14	6B	77	Intermediate	Pre-PCV	PCV7	PCV	ERR773922	South Africa	Free State	missing	-28.4541	26.7968	Africa	10	2008	19--gps42--gps63	0.25	R	I100L detected	indel(s) between 56th and 69th amino acid NOT detected	I	neg	S	neg	neg	S	neg	S	R-I-S-S-S	2	No	R	I	NA	NA	NA
14913_3#12	GPS_ZA_2149	19450	11677	1-5-53-32-14-641-199	9L	17	Dominant	Pre-PCV	NVT	NVT	ERR773921	South Africa	KwaZulu Natal	missing	-28.5306	30.8958	Africa	9	2008	0--13--0	0.03	S	I100L NOT detected	indel(s) between 56th and 69th amino acid detected	I	neg	S	neg	neg	S	neg	S	S-I-S-S-S	1	No	NA	I	NA	NA	NA
14913_3#11	GPS_ZA_2148	20701/20702	2290	1-5-4-5-9-14-8	4	239	Rare	Pre-PCV	PCV7	PCV	ERR773920	South Africa	Gauteng	missing	-26.2708	28.1123	Africa	12	2008	2--4--2	0.03	S	I100L NOT detected	indel(s) between 56th and 69th amino acid NOT detected	S	neg	S	neg	neg	S	neg	S	S-S-S-S-S	0	No	NA	S	NA	NA	NA
14913_3#10	GPS_ZA_2147	32456	6389	7-25-8-5-10-6-14	6A	24	Intermediate	Post-PCV7	PCV13	PCV	ERR773919	South Africa	Western Cape	missing	-33.2278	21.8569	Africa	7	2011	0--0--0	0.03	S	I100L detected	indel(s) between 56th and 69th amino acid detected	R	neg	S	neg	neg	S	neg	S	S-R-S-S-S	1	No	S	R	S	S	I
14913_3#1	GPS_ZA_2138	14930	2914	10-13-34-10-15-20-31	14	301	Rare	Pre-PCV	PCV7	PCV	ERR773910	South Africa	Gauteng	missing	-26.2708	28.1123	Africa	10	2007	0--4--gps125	0.03	S	I100L NOT detected	indel(s) between 56th and 69th amino acid detected	I	neg	S	neg	neg	S	neg	S	S-I-S-S-S	1	No	NA	S	NA	NA	NA
14913_2#94	GPS_ZA_2326	34468/34484	12572	5-541-6-10-7-20-19	22F	456	Rare	Post-PCV7	NVT	NVT	ERR773908	South Africa	KwaZulu Natal	missing	-28.5306	30.8958	Africa	11	2011	0--4--0	0.03	S	I100L detected	indel(s) between 56th and 69th amino acid detected	R	neg	S	neg	neg	S	neg	S	S-R-S-S-S	1	No	S	R	S	S	I
14913_2#90	GPS_ZA_2322	34067	6262	1-5-19-32-14-20-199	19A	17	Dominant	Post-PCV7	PCV13	PCV	ERR773904	South Africa	Gauteng	missing	-26.2708	28.1123	Africa	10	2011	gps5--13--19	0.25	R	I100L NOT detected	indel(s) between 56th and 69th amino acid detected	I	neg	S	neg	neg	S	neg	S	R-I-S-S-S	2	No	R	I	S	S	I
14913_2#9	GPS_ZA_2241	33741	6262	1-5-19-32-14-20-199	19A	17	Dominant	Post-PCV7	PCV13	PCV	ERR773823	South Africa	Gauteng	missing	-26.2708	28.1123	Africa	9	2011	gps5--13--19	0.25	R	I100L NOT detected	indel(s) between 56th and 69th amino acid detected	I	neg	S	neg	neg	S	neg	S	R-I-S-S-S	2	No	R	I	S	S	I
14913_2#89	GPS_ZA_2321	34056	1094	6-62-5-30-88-8-6	6A	41	Dominant	Post-PCV7	PCV13	PCV	ERR773903	South Africa	Free State	missing	-28.4541	26.7968	Africa	10	2011	gps105--gps65--19	0.25	R	I100L detected	indel(s) between 56th and 69th amino acid detected	R	neg	S	neg	neg	S	neg	S	R-R-S-S-S	2	No	R	R	S	S	I
14913_2#86	GPS_ZA_2318	34647	5033	12-19-2-17-6-1-14	14	10	Dominant	Post-PCV7	PCV7	PCV	ERR773900	South Africa	Free State	missing	-28.4541	26.7968	Africa	12	2011	17--46--131	2	R	I100L detected	indel(s) between 56th and 69th amino acid detected	R	neg	S	ermB1	neg	R	tet(S/M)	R	R-R-S-R-R	4	Yes	R	R	S	R	R
14913_2#85	GPS_ZA_2317	34627	6266	1-22-53-32-14-20-199	19A	17	Dominant	Post-PCV7	PCV13	PCV	ERR773899	South Africa	Western Cape	missing	-33.2278	21.8569	Africa	12	2011	gps5--13--19	0.25	R	I100L detected	indel(s) between 56th and 69th amino acid detected	R	neg	S	neg	neg	S	neg	S	R-R-S-S-S	2	No	R	R	S	S	I
14913_2#84	GPS_ZA_2316	34373	6121	1-5-4-32-14-20-422	19A	17	Dominant	Post-PCV7	PCV13	PCV	ERR773898	South Africa	KwaZulu Natal	missing	-28.5306	30.8958	Africa	11	2011	gps7--13--19	0.25	R	I100L NOT detected	indel(s) between 56th and 69th amino acid detected	I	neg	S	neg	neg	S	neg	S	R-I-S-S-S	2	No	R	I	S	S	I
14913_2#83	GPS_ZA_2315	26413	138	7-5-8-5-10-6-14	6B	24	Intermediate	Post-PCV7	PCV7	PCV	ERR773897	South Africa	Gauteng	missing	-26.2708	28.1123	Africa	2	2010	0--0--0	0.03	S	I100L detected	indel(s) between 56th and 69th amino acid NOT detected	I	neg	S	neg	neg	S	neg	S	S-I-S-S-S	1	No	R	S	S	S	I
14913_2#82	GPS_ZA_2314	34019	11766	43-13-54-1-16-635-14	15A	168	Intermediate	Post-PCV7	NVT	NVT	ERR773896	South Africa	Gauteng	missing	-26.2708	28.1123	Africa	10	2011	gps105--gps86--19	0.25	R	I100L detected	indel(s) between 56th and 69th amino acid detected	R	neg	S	neg	neg	S	neg	S	R-R-S-S-S	2	No	R	R	S	S	I
14913_2#81	GPS_ZA_2313	34042	5178	18-5-2-5-27-19-9	10X	241	Rare	Post-PCV7	NVT	NVT	ERR773895	South Africa	Western Cape	missing	-33.2278	21.8569	Africa	10	2011	2--44--53	0.03	S	I100L NOT detected	indel(s) between 56th and 69th amino acid NOT detected	S	neg	S	neg	neg	S	neg	S	S-S-S-S-S	0	No	S	S	S	S	I
14913_2#79	GPS_ZA_2311	33586	802	10-13-53-1-72-38-31	23F	20	Intermediate	Post-PCV7	PCV7	PCV	ERR773893	South Africa	Northern Cape	missing	-29.0467	21.8569	Africa	9	2011	37--4--gps33	0.03	S	I100L NOT detected	indel(s) between 56th and 69th amino acid detected	I	neg	S	neg	neg	S	tetM	R	S-I-S-S-R	2	No	R	R	S	R	R
14913_2#78	GPS_ZA_2310	34899	217	10-18-4-1-7-19-9	1	2	Dominant	Post-PCV7	PCV13	PCV	ERR773892	South Africa	Eastern Cape	missing	-32.2968	26.4194	Africa	12	2011	2--44--157	0.03	S	I100L NOT detected	indel(s) between 56th and 69th amino acid NOT detected	S	neg	S	neg	neg	S	neg	S	S-S-S-S-S	0	No	S	S	S	S	I
14913_2#76	GPS_ZA_2308	34342	989	12-5-89-8-6-112-14	12F	26	Dominant	Post-PCV7	NVT	NVT	ERR773890	South Africa	Gauteng	missing	-26.2708	28.1123	Africa	11	2011	12--4--3	0.03	S	I100L NOT detected	indel(s) between 56th and 69th amino acid detected	I	cat1	R	neg	neg	S	tetM	R	S-I-R-S-R	3	Yes	S	I	R	S	R
14913_2#75	GPS_ZA_2307	26363	138	7-5-8-5-10-6-14	6B	24	Intermediate	Post-PCV7	PCV7	PCV	ERR773889	South Africa	Western Cape	missing	-33.2278	21.8569	Africa	1	2010	0--0--0	0.03	S	I100L detected	indel(s) between 56th and 69th amino acid NOT detected	I	neg	S	neg	neg	S	neg	S	S-I-S-S-S	1	No	S	R	S	S	I
14913_2#73	GPS_ZA_2305	34001	230	12-19-2-17-6-22-14	14	10	Dominant	Post-PCV7	PCV7	PCV	ERR773887	South Africa	KwaZulu Natal	missing	-28.5306	30.8958	Africa	10	2011	17--46--131	2	R	I100L detected	indel(s) between 56th and 69th amino acid detected	R	neg	S	ermB1	neg	R	tet(S/M)	R	R-R-S-R-R	4	Yes	R	R	S	R	R
14913_2#71	GPS_ZA_2303	33631	802	10-13-53-1-72-38-31	23F	20	Intermediate	Post-PCV7	PCV7	PCV	ERR773885	South Africa	Eastern Cape	missing	-32.2968	26.4194	Africa	9	2011	37--4--gps33	0.03	S	I100L NOT detected	indel(s) between 56th and 69th amino acid detected	I	neg	S	neg	neg	S	tetM	R	S-I-S-S-R	2	No	S	I	S	R	R
14913_2#7	GPS_ZA_2239	34491/34493	6239	10-2-34-16-15-14-145	18C	67	Intermediate	Post-PCV7	PCV7	PCV	ERR773821	South Africa	Gauteng	missing	-26.2708	28.1123	Africa	11	2011	23--2--187	0.03	S	I100L NOT detected	indel(s) between 56th and 69th amino acid NOT detected	S	neg	S	neg	neg	S	neg	S	S-S-S-S-S	0	No	S	S	S	S	I
14913_2#63	GPS_ZA_2295	33570	289	16-12-9-1-41-33-33	5	8	Dominant	Post-PCV7	PCV13	PCV	ERR773877	South Africa	North West	missing	-26.6639	25.2838	Africa	9	2011	23--0--2	0.03	S	I100L detected	indel(s) between 56th and 69th amino acid detected	R	neg	S	neg	neg	S	neg	S	S-R-S-S-S	1	No	R	S	S	S	I
14913_2#61	GPS_ZA_2293	34587	217	10-18-4-1-7-19-9	1	2	Dominant	Post-PCV7	PCV13	PCV	ERR773875	South Africa	KwaZulu Natal	missing	-28.5306	30.8958	Africa	12	2011	2--44--0	0.03	S	I100L NOT detected	indel(s) between 56th and 69th amino acid NOT detected	S	neg	S	neg	neg	S	neg	S	S-S-S-S-S	0	No	S	S	S	S	I
14913_2#6	GPS_ZA_2238	34646	217	10-18-4-1-7-19-9	1	2	Dominant	Post-PCV7	PCV13	PCV	ERR773820	South Africa	Eastern Cape	missing	-32.2968	26.4194	Africa	12	2011	2--44--0	0.03	S	I100L NOT detected	indel(s) between 56th and 69th amino acid NOT detected	S	neg	S	neg	neg	S	neg	S	S-S-S-S-S	0	No	S	S	S	S	I
14913_2#55	GPS_ZA_2287	33905	2062	1-5-53-32-14-20-199	19A	17	Dominant	Post-PCV7	PCV13	PCV	ERR773869	South Africa	Gauteng	missing	-26.2708	28.1123	Africa	10	2011	16--13--19	0.25	R	I100L detected	indel(s) between 56th and 69th amino acid NOT detected	I	neg	S	neg	neg	S	neg	S	R-I-S-S-S	2	No	R	I	S	S	I
14913_2#53	GPS_ZA_2285	34564	445	2-5-29-5-42-3-18	22F	3	Dominant	Post-PCV7	NVT	NVT	ERR773867	South Africa	Gauteng	missing	-26.2708	28.1123	Africa	12	2011	0--0--0	0.03	S	I100L NOT detected	indel(s) between 56th and 69th amino acid NOT detected	S	neg	S	neg	neg	S	neg	S	S-S-S-S-S	0	No	S	S	S	S	I
14913_2#50	GPS_ZA_2282	33854	230	12-19-2-17-6-22-14	14	10	Dominant	Post-PCV7	PCV7	PCV	ERR773864	South Africa	KwaZulu Natal	missing	-28.5306	30.8958	Africa	9	2011	17--46--131	2	R	I100L detected	indel(s) between 56th and 69th amino acid detected	R	neg	S	ermB1	neg	R	tet(S/M)	R	R-R-S-R-R	4	Yes	R	R	S	R	R
14913_2#5	GPS_ZA_2237	34499	393	10-43-41-18-13-49-6	38	38	Intermediate	Post-PCV7	NVT	NVT	ERR773819	South Africa	Western Cape	missing	-33.2278	21.8569	Africa	11	2011	2--4--0	0.03	S	I100L NOT detected	indel(s) between 56th and 69th amino acid NOT detected	S	neg	S	neg	neg	S	neg	S	S-S-S-S-S	0	No	S	S	S	S	I
14913_2#49	GPS_ZA_2281	33937	230	12-19-2-17-6-22-14	14	10	Dominant	Post-PCV7	PCV7	PCV	ERR773863	South Africa	Free State	missing	-28.4541	26.7968	Africa	10	2011	17--46--131	2	R	I100L detected	indel(s) between 56th and 69th amino acid detected	R	neg	S	ermB1	neg	R	tet(S/M)	R	R-R-S-R-R	4	Yes	R	R	S	R	R
14913_2#47	GPS_ZA_2279	33527	2062	1-5-53-32-14-20-199	19A	17	Dominant	Post-PCV7	PCV13	PCV	ERR773861	South Africa	KwaZulu Natal	missing	-28.5306	30.8958	Africa	9	2011	16--13--19	0.25	R	I100L detected	indel(s) between 56th and 69th amino acid NOT detected	I	neg	S	neg	neg	S	neg	S	R-I-S-S-S	2	No	R	I	S	S	I
14913_2#44	GPS_ZA_2276	34326	53	2-5-1-11-16-3-14	8	3	Dominant	Post-PCV7	NVT	NVT	ERR773858	South Africa	Eastern Cape	missing	-32.2968	26.4194	Africa	11	2011	3--6--5	0.03	S	I100L NOT detected	indel(s) between 56th and 69th amino acid NOT detected	S	neg	S	neg	neg	S	neg	S	S-S-S-S-S	0	No	S	S	S	S	I
14913_2#4	GPS_ZA_2236	27493	138	7-5-8-5-10-6-14	6B	24	Intermediate	Post-PCV7	PCV7	PCV	ERR773818	South Africa	Gauteng	missing	-26.2708	28.1123	Africa	5	2010	0--0--0	0.03	S	I100L detected	indel(s) between 56th and 69th amino acid NOT detected	I	neg	S	neg	neg	S	neg	S	S-I-S-S-S	1	No	S	R	S	R	R
14913_2#39	GPS_ZA_2271	34687/34688	5396	10-5-54-1-238-1-6	35B/35D	233	Rare	Post-PCV7	NVT	NVT	ERR773853	South Africa	Gauteng	missing	-26.2708	28.1123	Africa	12	2011	0--116--gps31	0.06	S	I100L detected	indel(s) between 56th and 69th amino acid detected	R	neg	S	neg	neg	S	neg	S	S-R-S-S-S	1	No	R	R	S	S	I
14913_2#38	GPS_ZA_2270	34728	2416	43-60-1-1-11-14-19	12F	56	Intermediate	Post-PCV7	NVT	NVT	ERR773852	South Africa	Eastern Cape	missing	-32.2968	26.4194	Africa	12	2011	2--4--0	0.03	S	I100L NOT detected	indel(s) between 56th and 69th amino acid NOT detected	S	neg	S	neg	neg	S	neg	S	S-S-S-S-S	0	No	S	S	S	S	I
14913_2#37	GPS_ZA_2269	34540	612	10-18-4-1-7-19-31	1	2	Dominant	Post-PCV7	PCV13	PCV	ERR773851	South Africa	Gauteng	missing	-26.2708	28.1123	Africa	11	2011	2--44--0	0.03	S	I100L NOT detected	indel(s) between 56th and 69th amino acid NOT detected	S	neg	S	neg	neg	S	neg	S	S-S-S-S-S	0	No	S	S	S	R	I
14913_2#33	GPS_ZA_2265	33884	10843	1-5-53-5-14-20-1	19A	17	Dominant	Post-PCV7	PCV13	PCV	ERR773847	South Africa	Western Cape	missing	-33.2278	21.8569	Africa	10	2011	16--12--19	0.25	R	I100L detected	indel(s) between 56th and 69th amino acid NOT detected	I	neg	S	neg	neg	S	neg	S	R-I-S-S-S	2	No	R	R	S	S	I
14913_2#31	GPS_ZA_2263	34674/34723	217	10-18-4-1-7-19-9	1	2	Dominant	Post-PCV7	PCV13	PCV	ERR773845	South Africa	KwaZulu Natal	missing	-28.5306	30.8958	Africa	12	2011	2--44--0	0.03	S	I100L NOT detected	indel(s) between 56th and 69th amino acid NOT detected	S	neg	S	neg	neg	S	neg	S	S-S-S-S-S	0	No	S	S	S	S	I
14913_2#28	GPS_ZA_2260	34277	4087	7-9-4-5-15-20-18	6A	13	Dominant	Post-PCV7	PCV13	PCV	ERR773842	South Africa	Western Cape	missing	-33.2278	21.8569	Africa	11	2011	0--4--2	0.03	S	I100L NOT detected	indel(s) between 56th and 69th amino acid detected	I	neg	S	neg	neg	S	neg	S	S-I-S-S-S	1	No	S	S	S	S	I
14913_2#27	GPS_ZA_2259	34190	5659	16-12-9-1-248-33-33	5	8	Dominant	Post-PCV7	PCV13	PCV	ERR773841	South Africa	Gauteng	missing	-26.2708	28.1123	Africa	11	2011	23--0--gps16	0.06	S	I100L NOT detected	indel(s) between 56th and 69th amino acid NOT detected	S	neg	S	neg	neg	S	neg	S	S-S-S-S-S	0	No	S	S	S	S	I
14913_2#24	GPS_ZA_2256	34463	5659	16-12-9-1-248-33-33	5	8	Dominant	Post-PCV7	PCV13	PCV	ERR773838	South Africa	Gauteng	missing	-26.2708	28.1123	Africa	11	2011	23--0--gps16	0.06	S	I100L NOT detected	indel(s) between 56th and 69th amino acid NOT detected	S	neg	S	neg	neg	S	neg	S	S-S-S-S-S	0	No	S	S	S	S	I
14913_2#23	GPS_ZA_2255	34616/34617	445	2-5-29-5-42-3-18	22F	3	Dominant	Post-PCV7	NVT	NVT	ERR773837	South Africa	Northern Cape	missing	-29.0467	21.8569	Africa	12	2011	0--0--0	0.03	S	I100L NOT detected	indel(s) between 56th and 69th amino acid NOT detected	S	neg	S	neg	neg	S	neg	S	S-S-S-S-S	0	No	S	S	S	S	I
14913_2#20	GPS_ZA_2252	34224	10545	8-5-36-3-6-1-14	20A	22	Dominant	Post-PCV7	NVT	NVT	ERR773834	South Africa	Gauteng	missing	-26.2708	28.1123	Africa	11	2011	2--0--0	0.03	S	I100L NOT detected	indel(s) between 56th and 69th amino acid NOT detected	S	neg	S	neg	neg	S	neg	S	S-S-S-S-S	0	No	S	S	S	S	I
14913_2#2	GPS_ZA_2234	33687	2059	15-29-4-21-30-27-1	23F	14	Dominant	Post-PCV7	PCV7	PCV	ERR773816	South Africa	Western Cape	missing	-33.2278	21.8569	Africa	9	2011	gps2--12--19	0.25	R	I100L detected	indel(s) between 56th and 69th amino acid detected	R	neg	S	neg	mef1	R	tetM	R	R-R-S-R-R	4	Yes	R	R	S	R	R
14913_2#16	GPS_ZA_2248	33408	230	12-19-2-17-6-22-14	14	10	Dominant	Post-PCV7	PCV7	PCV	ERR773830	South Africa	Gauteng	missing	-26.2708	28.1123	Africa	9	2011	17--46--131	2	R	I100L detected	indel(s) between 56th and 69th amino acid detected	R	neg	S	ermB1	neg	R	tet(S/M)	R	R-R-S-R-R	4	Yes	R	R	S	R	R
14893_8#3	GPS_ZA_2068	31527	1094	6-62-5-30-88-8-6	6A	41	Dominant	Post-PCV7	PCV13	PCV	ERR773812	South Africa	Gauteng	missing	-26.2708	28.1123	Africa	4	2011	gps105--gps18--19	0.25	R	I100L detected	indel(s) between 56th and 69th amino acid detected	R	neg	S	neg	neg	S	neg	S	R-R-S-S-S	2	No	R	R	S	S	I
14673_4#67	GPS_US_2010202229_R1	2010202229	1012	2-5-29-18-42-3-18	33F	3	Dominant	Post-PCV7	NVT	NVT	ERR742663	USA	Georgia	missing	32.1656	-82.9001	North America	10	2009	2--0--2	0.03	S	I100L NOT detected	indel(s) between 56th and 69th amino acid NOT detected	S	neg	S	neg	neg	S	neg	S	S-S-S-S-S	0	No	S	S	S	S	I
14673_4#66	GPS_US_2010203161_R1	2010203161	3822	7-25-4-2-15-20-28	35B/35D	13	Dominant	Post-PCV7	NVT	NVT	ERR742662	USA	Georgia	missing	32.1656	-82.9001	North America	11	2009	23--4--21	0.03	S	I100L NOT detected	indel(s) between 56th and 69th amino acid NOT detected	S	neg	S	neg	neg	S	neg	S	S-S-S-S-S	0	No	S	S	S	S	I
14673_4#46	GPS_US_2009217666_R1	2009217666	393	10-43-41-18-13-49-6	38	38	Intermediate	Post-PCV7	NVT	NVT	ERR742642	USA	Minnesota	missing	46.7296	-94.6859	North America	5	2009	2--4--4	0.03	S	I100L NOT detected	indel(s) between 56th and 69th amino acid NOT detected	S	neg	S	neg	neg	S	neg	S	S-S-S-S-S	0	No	S	S	S	S	I
14673_4#45	GPS_US_2009218419_R1	2009218419	12735	2-5-29-12-543-3-14	11A	3	Dominant	Post-PCV7	NVT	NVT	ERR742641	USA	Georgia	missing	32.1656	-82.9001	North America	8	2009	2--6--0	0.03	S	I100L NOT detected	indel(s) between 56th and 69th amino acid NOT detected	S	neg	S	neg	mef1	R	neg	S	S-S-S-R-S	1	No	S	S	S	R	S
14673_4#44	GPS_US_2009218157_R1	2009218157	138	7-5-8-5-10-6-14	6C	24	Intermediate	Post-PCV7	NVT	NVT	ERR742640	USA	Georgia	missing	32.1656	-82.9001	North America	8	2009	0--0--3	0.03	S	I100L NOT detected	indel(s) between 56th and 69th amino acid detected	I	neg	S	neg	neg	S	neg	S	S-I-S-S-S	1	No	S	R	S	S	S
14673_4#43	GPS_US_2009215911_R1	2009215911	191	8-9-2-1-6-1-17	7F	15	Dominant	Post-PCV7	PCV13	PCV	ERR742639	USA	New York	missing	40.7128	-74.0059	North America	5	2009	2--0--2	0.03	S	I100L NOT detected	indel(s) between 56th and 69th amino acid NOT detected	S	neg	S	neg	neg	S	neg	S	S-S-S-S-S	0	No	S	S	S	S	S
14673_4#42	GPS_US_2009215898_R1	2009215898	695	16-13-4-4-6-113-18	19A	27	Dominant	Post-PCV7	PCV13	PCV	ERR742638	USA	New York	missing	40.7128	-74.0059	North America	4	2009	8--0--11	0.12	R	I100L NOT detected	indel(s) between 56th and 69th amino acid NOT detected	S	neg	S	neg	neg	S	neg	S	R-S-S-S-S	1	No	S	S	S	S	S
14673_4#41	GPS_US_2009213994_R1	2009213994	100	5-12-29-12-9-39-18	33F	3	Dominant	Post-PCV7	NVT	NVT	ERR742637	USA	Maryland	missing	39.0458	-76.6413	North America	3	2009	2--0--6	0.03	S	I100L NOT detected	indel(s) between 56th and 69th amino acid detected	I	neg	S	neg	mef1	R	neg	S	S-I-S-R-S	2	No	S	I	S	R	S
14673_4#40	GPS_US_2009212860_R1	2009212860	63	2-5-36-12-17-21-14	23B	9	Dominant	Post-PCV7	NVT	NVT	ERR742636	USA	California	missing	36.7783	-119.418	North America	3	2009	24--27--28	0.25	R	I100L NOT detected	indel(s) between 56th and 69th amino acid NOT detected	S	neg	S	ermB1	neg	R	tetM	R	R-S-S-R-R	3	Yes	R	S	R	R	R
14673_4#38	GPS_US_2009212807_R1	2009212807	62	2-5-29-12-16-3-14	11A	3	Dominant	Post-PCV7	NVT	NVT	ERR742634	USA	New York	missing	40.7128	-74.0059	North America	3	2009	2--6--10	0.03	S	I100L NOT detected	indel(s) between 56th and 69th amino acid detected	I	neg	S	neg	neg	S	neg	S	S-I-S-S-S	1	No	S	I	S	S	S
14673_4#37	GPS_US_2009211133_R1	2009211133	12734	7-15-2-378-6-1-22	3	12	Dominant	Post-PCV7	PCV13	PCV	ERR742633	USA	Oregon	missing	43.8041	-120.554	North America	2	2009	2--3--2	0.03	S	I100L NOT detected	indel(s) between 56th and 69th amino acid NOT detected	S	neg	S	neg	neg	S	neg	S	S-S-S-S-S	0	No	S	S	S	S	S
14673_4#36	GPS_US_2009211127_R1	2009211127	2777	7-13-8-6-1-1-8	6C	5	Dominant	Post-PCV7	NVT	NVT	ERR742632	USA	New York	missing	40.7128	-74.0059	North America	3	2009	2--1--1	0.25	R	I100L NOT detected	indel(s) between 56th and 69th amino acid NOT detected	S	neg	S	neg	neg	S	neg	S	R-S-S-S-S	1	No	R	S	S	S	S
14673_4#35	GPS_US_2009209974_R1	2009209974	2705	5-12-29-16-9-39-1	33F	3	Dominant	Post-PCV7	NVT	NVT	ERR742631	USA	New York	missing	40.7128	-74.0059	North America	1	2009	2--0--6	0.03	S	I100L NOT detected	indel(s) between 56th and 69th amino acid detected	I	neg	S	neg	mef1	R	neg	S	S-I-S-R-S	2	No	S	I	S	R	S
14673_4#34	GPS_US_2009209907_R1	2009209907	2540	8-10-14-4-17-4-14	19A	4	Dominant	Post-PCV7	PCV13	PCV	ERR742630	USA	Oregon	missing	43.8041	-120.554	North America	1	2009	0--29--11	0.12	R	I100L NOT detected	indel(s) between 56th and 69th amino acid detected	I	neg	S	neg	neg	S	neg	S	R-I-S-S-S	2	No	R	I	S	S	S
14673_4#33	GPS_US_2009214145_R1	2009214145	199	8-13-14-4-17-4-14	19A	4	Dominant	Post-PCV7	PCV13	PCV	ERR742629	USA	Minnesota	missing	46.7296	-94.6859	North America	5	2009	0--29--11	0.12	R	I100L detected	indel(s) between 56th and 69th amino acid detected	R	neg	S	neg	mef1	R	neg	S	R-R-S-R-S	3	Yes	R	R	S	R	S
14673_4#32	GPS_US_2009214140_R1	2009214140	320	4-16-19-15-6-20-1	19A	1	Dominant	Post-PCV7	PCV13	PCV	ERR742628	USA	Minnesota	missing	46.7296	-94.6859	North America	5	2009	13--11--16	4	R	I100L detected	indel(s) between 56th and 69th amino acid detected	R	neg	S	ermB1	mef1	R	tetM	R	R-R-S-R-R	4	Yes	R	R	S	R	R
14673_4#31	GPS_US_2009212612_R1	2009212612	346	10-41-47-16-6-14-2	15B/15C	48	Intermediate	Post-PCV7	NVT	NVT	ERR742627	USA	Georgia	missing	32.1656	-82.9001	North America	5	2009	20--18--35	0.5	R	I100L NOT detected	indel(s) between 56th and 69th amino acid NOT detected	S	neg	S	neg	neg	S	neg	S	R-S-S-S-S	1	No	R	S	S	S	S
14673_4#30	GPS_US_2009210923_R1	2009210923	320	4-16-19-15-6-20-1	19A	1	Dominant	Post-PCV7	PCV13	PCV	ERR742626	USA	Minnesota	missing	46.7296	-94.6859	North America	3	2009	13--11--16	4	R	I100L detected	indel(s) between 56th and 69th amino acid detected	R	neg	S	ermB1	mef1	R	tetM	R	R-R-S-R-R	4	Yes	R	R	S	R	R
14673_4#29	GPS_US_2009208544_R1	2009208544	1373	7-43-8-6-25-6-8	23B	5	Dominant	Post-PCV7	NVT	NVT	ERR742625	USA	Georgia	missing	32.1656	-82.9001	North America	2	2009	0--1--1	0.25	R	I100L NOT detected	indel(s) between 56th and 69th amino acid detected	I	neg	S	neg	neg	S	neg	S	R-I-S-S-S	2	No	S	I	S	S	S
14673_4#28	GPS_US_2009208020_R1	2009208020	2268	6-11-1-67-15-72-8	19A	97	Intermediate	Post-PCV7	PCV13	PCV	ERR742624	USA	Georgia	missing	32.1656	-82.9001	North America	2	2009	27--36--8	4	R	I100L NOT detected	indel(s) between 56th and 69th amino acid detected	I	neg	S	neg	mef1	R	neg	S	R-I-S-R-S	3	Yes	R	I	S	R	S
14673_4#27	GPS_US_2010220052_R1	2010220052	191	8-9-2-1-6-1-17	7F	15	Dominant	Post-PCV7	PCV13	PCV	ERR742623	USA	Tennessee	missing	35.5175	-86.5804	North America	8	2009	2--0--2	0.03	S	I100L NOT detected	indel(s) between 56th and 69th amino acid NOT detected	S	neg	S	neg	neg	S	neg	S	S-S-S-S-S	0	No	S	S	S	S	S
14673_2#8	GPS_US_4824_04	4824_04	191	8-9-2-1-6-1-17	7F	15	Dominant	Post-PCV7	PCV13	PCV	ERR742428	USA	Colorado	missing	39.5501	-105.782	North America	1	2004	2--0--2	0.03	S	I100L NOT detected	indel(s) between 56th and 69th amino acid NOT detected	S	neg	S	neg	neg	S	neg	S	S-S-S-S-S	0	No	S	S	S	S	S
14673_2#7	GPS_US_4308_04	4308_04	667	8-13-14-4-14-4-14	19A	4	Dominant	Post-PCV7	PCV13	PCV	ERR742427	USA	Georgia	missing	32.1656	-82.9001	North America	12	2003	0--0--0	0.03	S	I100L NOT detected	indel(s) between 56th and 69th amino acid NOT detected	S	neg	S	neg	neg	S	neg	S	S-S-S-S-S	0	No	S	S	S	S	S
14673_2#5	GPS_US_7234_03	7234_03	62	2-5-29-12-16-3-14	11A	3	Dominant	Post-PCV7	NVT	NVT	ERR742425	USA	Tennessee	missing	35.5175	-86.5804	North America	12	2002	2--6--10	0.03	S	I100L NOT detected	indel(s) between 56th and 69th amino acid NOT detected	S	neg	S	neg	neg	S	neg	S	S-S-S-S-S	0	No	S	S	S	S	S
14673_2#4	GPS_US_7015_03	7015_03	199	8-13-14-4-17-4-14	19A	4	Dominant	Post-PCV7	PCV13	PCV	ERR742424	USA	Colorado	missing	39.5501	-105.782	North America	2	2003	0--29--11	0.12	R	I100L NOT detected	indel(s) between 56th and 69th amino acid NOT detected	S	neg	S	neg	neg	S	neg	S	R-S-S-S-S	1	No	R	S	S	S	S
14673_2#35	GPS_US_5395_05	5395_05	199	8-13-14-4-17-4-14	19A	4	Dominant	Post-PCV7	PCV13	PCV	ERR742452	USA	Tennessee	missing	35.5175	-86.5804	North America	10	2004	8--29--11	0.12	R	I100L detected	indel(s) between 56th and 69th amino acid detected	R	neg	S	neg	neg	S	neg	S	R-R-S-S-S	2	No	R	R	S	S	S
14673_2#34	GPS_US_4784_05	4784_05	320	4-16-19-15-6-20-1	19A	1	Dominant	Post-PCV7	PCV13	PCV	ERR742451	USA	Minnesota	missing	46.7296	-94.6859	North America	10	2004	13--11--16	4	R	I100L detected	indel(s) between 56th and 69th amino acid detected	R	neg	S	ermB1	mef1	R	tetM	R	R-R-S-R-R	4	Yes	R	R	S	R	R
14673_2#33	GPS_US_4736_05	4736_05	460	5-7-4-10-10-1-27	6A	64	Intermediate	Post-PCV7	PCV13	PCV	ERR742450	USA	Minnesota	missing	46.7296	-94.6859	North America	7	2004	83--0--11	0.06	S	I100L detected	indel(s) between 56th and 69th amino acid detected	R	neg	S	neg	neg	S	neg	S	S-R-S-S-S	1	No	S	R	S	S	S
14673_2#32	GPS_US_4214_05	4214_05	1794	10-16-54-1-15-1-31	17F	61	Intermediate	Post-PCV7	NVT	NVT	ERR742449	USA	California	missing	36.7783	-119.418	North America	11	2004	1--4--0	0.03	S	I100L NOT detected	indel(s) between 56th and 69th amino acid NOT detected	S	neg	S	neg	neg	S	neg	S	S-S-S-S-S	0	No	S	S	S	S	S
14673_2#31	GPS_US_4404_05	4404_05	393	10-43-41-18-13-49-6	38	38	Intermediate	Post-PCV7	NVT	NVT	ERR742448	USA	Minnesota	missing	46.7296	-94.6859	North America	2	2004	2--4--0	0.03	S	I100L NOT detected	indel(s) between 56th and 69th amino acid NOT detected	S	neg	S	neg	neg	S	neg	S	S-S-S-S-S	0	No	S	S	S	S	S
14673_2#3	GPS_US_6526_03	6526_03	1337	1-1-4-1-18-4-17	22F	19	Dominant	Post-PCV7	NVT	NVT	ERR742423	USA	Connecticut	missing	41.6032	-73.0877	North America	2	2003	1--2--2	0.03	S	I100L NOT detected	indel(s) between 56th and 69th amino acid NOT detected	S	neg	S	neg	neg	S	neg	S	S-S-S-S-S	0	No	S	S	S	S	S
14673_2#29	GPS_US_9483_04	9483_04	320	4-16-19-15-6-20-1	19A	1	Dominant	Post-PCV7	PCV13	PCV	ERR742447	USA	Maryland	missing	39.0458	-76.6413	North America	5	2004	13--11--16	4	R	I100L detected	indel(s) between 56th and 69th amino acid detected	R	neg	S	ermB1	mef1	R	tetM	R	R-R-S-R-R	4	Yes	R	R	S	R	R
14673_2#28	GPS_US_4547_05	4547_05	638	7-2-1-1-10-4-21	18C	50	Intermediate	Post-PCV7	PCV7	PCV	ERR742446	USA	Minnesota	missing	46.7296	-94.6859	North America	5	2004	0--4--0	0.03	S	I100L NOT detected	indel(s) between 56th and 69th amino acid NOT detected	S	neg	S	neg	neg	S	neg	S	S-S-S-S-S	0	No	S	S	S	S	S
14673_2#27	GPS_US_7618_04	7618_04	199	8-13-14-4-17-4-14	19A	4	Dominant	Post-PCV7	PCV13	PCV	ERR742445	USA	Colorado	missing	39.5501	-105.782	North America	2	2004	0--29--11	0.12	R	I100L NOT detected	indel(s) between 56th and 69th amino acid NOT detected	S	neg	S	neg	neg	S	neg	S	R-S-S-S-S	1	No	R	S	S	S	S
14673_2#26	GPS_US_6935_04	6935_04	8495	7-5-4-117-36-259-74	15B/15C	131	Intermediate	Post-PCV7	NVT	NVT	ERR742444	USA	Oregon	missing	43.8041	-120.554	North America	1	2004	2--0--0	0.03	S	I100L detected	indel(s) between 56th and 69th amino acid detected	R	neg	S	neg	neg	S	neg	S	S-R-S-S-S	1	No	S	R	S	S	S
14673_2#24	GPS_US_6065_04	6065_04	199	8-13-14-4-17-4-14	15B/15C	4	Dominant	Post-PCV7	NVT	NVT	ERR742442	USA	Connecticut	missing	41.6032	-73.0877	North America	11	2003	1--0--6	0.03	S	I100L NOT detected	indel(s) between 56th and 69th amino acid NOT detected	S	neg	S	neg	neg	S	neg	S	S-S-S-S-S	0	No	S	S	S	S	S
14673_2#23	GPS_US_5817_03	5817_03	146	7-6-1-2-6-15-14	6B	23	Dominant	Post-PCV7	PCV7	PCV	ERR742441	USA	Tennessee	missing	35.5175	-86.5804	North America	6	2002	23--0--0	0.03	S	I100L NOT detected	indel(s) between 56th and 69th amino acid NOT detected	S	neg	S	neg	neg	S	neg	S	S-S-S-S-S	0	No	S	S	S	S	S
14673_2#21	GPS_US_6048_01	6048_01	251	18-2-22-1-9-23-14	19F	119	Intermediate	Post-PCV7	PCV7	PCV	ERR742440	USA	New York	missing	40.7128	-74.0059	North America	5	2001	2--0--0	0.03	S	I100L NOT detected	indel(s) between 56th and 69th amino acid NOT detected	S	neg	S	neg	neg	S	neg	S	S-S-S-S-S	0	No	S	S	S	S	S
14673_2#16	GPS_US_5567_04	5567_04	433	1-1-4-1-18-58-17	22F	19	Dominant	Post-PCV7	NVT	NVT	ERR742435	USA	Georgia	missing	32.1656	-82.9001	North America	3	2004	1--2--2	0.03	S	I100L NOT detected	indel(s) between 56th and 69th amino acid NOT detected	S	neg	S	neg	neg	S	neg	S	S-S-S-S-S	0	No	S	S	S	S	S
14673_2#15	GPS_US_5808_04	5808_04	2705	5-12-29-16-9-39-1	33F	3	Dominant	Post-PCV7	NVT	NVT	ERR742434	USA	Georgia	missing	32.1656	-82.9001	North America	3	2004	2--0--6	0.03	S	I100L NOT detected	indel(s) between 56th and 69th amino acid detected	I	neg	S	neg	mef1	R	neg	S	S-I-S-R-S	2	No	S	I	S	R	S
14673_1#94	GPS_US_2874_01	2874_01	1857	7-11-4-1-6-8-14	9V	6	Dominant	Post-PCV7	PCV7	PCV	ERR742419	USA	Georgia	missing	32.1656	-82.9001	North America	3	2001	1--0--0	0.03	S	I100L NOT detected	indel(s) between 56th and 69th amino acid NOT detected	S	neg	S	neg	neg	S	neg	S	S-S-S-S-S	0	No	S	S	S	S	S
14673_1#93	GPS_US_2841_01	2841_01	13	1-5-4-5-5-27-8	14	18	Dominant	Post-PCV7	PCV7	PCV	ERR742418	USA	Georgia	missing	32.1656	-82.9001	North America	3	2001	27--36--8	4	R	I100L detected	indel(s) between 56th and 69th amino acid detected	R	neg	S	neg	mef1	R	neg	S	R-R-S-R-S	3	Yes	R	R	S	R	S
14673_1#92	GPS_US_2522_01	2522_01	13	1-5-4-5-5-27-8	14	18	Dominant	Post-PCV7	PCV7	PCV	ERR742417	USA	Georgia	missing	32.1656	-82.9001	North America	3	2001	27--93--8	2	R	I100L detected	indel(s) between 56th and 69th amino acid detected	R	neg	S	neg	mef1	R	neg	S	R-R-S-R-S	3	Yes	R	R	S	R	S
14673_1#90	GPS_US_2008236096	2008236096	558	18-12-4-44-14-77-97	35B/35D	59	Intermediate	Post-PCV7	NVT	NVT	ERR742415	USA	Maryland	missing	39.0458	-76.6413	North America	1	2008	4--7--7	2	R	I100L NOT detected	indel(s) between 56th and 69th amino acid NOT detected	S	neg	S	neg	neg	S	neg	S	R-S-S-S-S	1	No	R	S	S	S	S
14673_1#89	GPS_US_2009202419	2009202419	4553	1-1-4-1-221-58-17	22F	19	Dominant	Post-PCV7	NVT	NVT	ERR742414	USA	Georgia	missing	32.1656	-82.9001	North America	11	2008	1--2--2	0.03	S	I100L NOT detected	indel(s) between 56th and 69th amino acid NOT detected	S	neg	S	neg	neg	S	neg	S	S-S-S-S-S	0	No	S	S	S	S	S
14673_1#88	GPS_US_2008232885	2008232885	2346	4-4-2-5-4-1-1	19A	16	Dominant	Post-PCV7	PCV13	PCV	ERR742413	USA	Tennessee	missing	35.5175	-86.5804	North America	4	2008	15--12--18	4	R	I100L detected	indel(s) between 56th and 69th amino acid detected	R	cat1	R	ermB1	neg	R	tetM	R	R-R-R-R-R	5	Yes	R	R	R	R	R
14673_1#87	GPS_US_2008232831	2008232831	2705	5-12-29-16-9-39-1	33F	3	Dominant	Post-PCV7	NVT	NVT	ERR742412	USA	Tennessee	missing	35.5175	-86.5804	North America	2	2008	2--0--6	0.03	S	I100L NOT detected	indel(s) between 56th and 69th amino acid detected	I	neg	S	neg	mef1	R	neg	S	S-I-S-R-S	2	No	S	I	S	R	S
14673_1#86	GPS_US_2008232792	2008232792	320	4-16-19-15-6-20-1	19A	1	Dominant	Post-PCV7	PCV13	PCV	ERR742411	USA	Tennessee	missing	35.5175	-86.5804	North America	2	2008	13--11--33	4	R	I100L detected	indel(s) between 56th and 69th amino acid detected	R	neg	S	ermB1	mef1	R	tetM	R	R-R-S-R-R	4	Yes	R	R	S	R	R
14673_1#85	GPS_US_2008230642	2008230642	191	8-9-2-1-6-1-17	7F	15	Dominant	Post-PCV7	PCV13	PCV	ERR742410	USA	New Mexico	missing	34.5199	-105.87	North America	3	2008	2--0--2	0.03	S	I100L NOT detected	indel(s) between 56th and 69th amino acid NOT detected	S	neg	S	neg	neg	S	neg	S	S-S-S-S-S	0	No	S	S	S	S	S
14673_1#84	GPS_US_2008230628	2008230628	320	4-16-19-15-6-20-1	19A	1	Dominant	Post-PCV7	PCV13	PCV	ERR742409	USA	New Mexico	missing	34.5199	-105.87	North America	2	2008	13--11--16	4	R	I100L detected	indel(s) between 56th and 69th amino acid detected	R	neg	S	ermB1	mef1	R	tetM	R	R-R-S-R-R	4	Yes	R	R	S	R	R
14673_1#83	GPS_US_2009201003	2009201003	393	10-43-41-18-13-49-6	38	38	Intermediate	Post-PCV7	NVT	NVT	ERR742408	USA	Minnesota	missing	46.7296	-94.6859	North America	8	2008	2--4--0	0.03	S	I100L NOT detected	indel(s) between 56th and 69th amino acid NOT detected	S	neg	S	neg	neg	S	neg	S	S-S-S-S-S	0	No	S	S	S	S	S
14673_1#82	GPS_US_2008238089	2008238089	320	4-16-19-15-6-20-1	19A	1	Dominant	Post-PCV7	PCV13	PCV	ERR742407	USA	Georgia	missing	32.1656	-82.9001	North America	9	2008	13--11--16	4	R	I100L detected	indel(s) between 56th and 69th amino acid detected	R	neg	S	ermB1	mef1	R	tetM	R	R-R-S-R-R	4	Yes	R	R	S	R	R
14673_1#81	GPS_US_2008237702	2008237702	320	4-16-19-15-6-20-1	19A	1	Dominant	Post-PCV7	PCV13	PCV	ERR742406	USA	Georgia	missing	32.1656	-82.9001	North America	9	2008	13--11--16	4	R	I100L detected	indel(s) between 56th and 69th amino acid detected	R	neg	S	ermB1	mef1	R	tetM	R	R-R-S-R-R	4	Yes	R	R	S	R	R
14673_1#80	GPS_US_2008229142	2008229142	452	7-9-19-1-14-48-14	35B/35D	75	Rare	Post-PCV7	NVT	NVT	ERR742405	USA	New Mexico	missing	34.5199	-105.87	North America	2	2008	0--0--0	0.03	S	I100L NOT detected	indel(s) between 56th and 69th amino acid NOT detected	S	neg	S	neg	neg	S	neg	S	S-S-S-S-S	0	No	S	S	S	S	S
14673_1#79	GPS_US_2008228002	2008228002	63	2-5-36-12-17-21-14	15A	9	Dominant	Post-PCV7	NVT	NVT	ERR742404	USA	Tennessee	missing	35.5175	-86.5804	North America	1	2008	24--27--28	0.25	R	I100L NOT detected	indel(s) between 56th and 69th amino acid NOT detected	S	neg	S	ermB1	neg	R	tetM	R	R-S-S-R-R	3	Yes	R	S	S	R	R
14673_1#78	GPS_US_2009203640	2009203640	191	8-9-2-1-6-1-17	7F	15	Dominant	Post-PCV7	PCV13	PCV	ERR742403	USA	Minnesota	missing	46.7296	-94.6859	North America	11	2008	2--0--2	0.03	S	I100L NOT detected	indel(s) between 56th and 69th amino acid NOT detected	S	neg	S	neg	neg	S	neg	S	S-S-S-S-S	0	No	S	S	S	S	S
14673_1#77	GPS_US_2008235380	2008235380	191	8-9-2-1-6-1-17	7F	15	Dominant	Post-PCV7	PCV13	PCV	ERR742402	USA	Minnesota	missing	46.7296	-94.6859	North America	7	2008	2--0--2	0.03	S	I100L NOT detected	indel(s) between 56th and 69th amino acid NOT detected	S	neg	S	neg	neg	S	neg	S	S-S-S-S-S	0	No	S	S	S	S	S
14673_1#76	GPS_US_2008235379	2008235379	419	8-13-14-4-17-1-14	19A	4	Dominant	Post-PCV7	PCV13	PCV	ERR742401	USA	Minnesota	missing	46.7296	-94.6859	North America	7	2008	0--29--11	0.12	R	I100L detected	indel(s) between 56th and 69th amino acid detected	R	neg	S	neg	mef1	R	neg	S	R-R-S-R-S	3	Yes	R	R	S	R	S
14673_1#75	GPS_US_2008232504	2008232504	393	10-43-41-18-13-49-6	38	38	Intermediate	Post-PCV7	NVT	NVT	ERR742400	USA	Minnesota	missing	46.7296	-94.6859	North America	5	2008	2--4--0	0.03	S	I100L NOT detected	indel(s) between 56th and 69th amino acid NOT detected	S	neg	S	neg	neg	S	neg	S	S-S-S-S-S	0	No	S	S	S	S	S
14673_1#74	GPS_US_2008232452	2008232452	1480	7-9-15-11-93-1-70	8	98	Intermediate	Post-PCV7	NVT	NVT	ERR742399	USA	Minnesota	missing	46.7296	-94.6859	North America	4	2008	3--5--5	0.03	S	I100L NOT detected	indel(s) between 56th and 69th amino acid NOT detected	S	neg	S	neg	neg	S	neg	S	S-S-S-S-S	0	No	S	S	S	S	S
14673_1#71	GPS_US_5339_08	5339_08	12728	4-16-19-377-6-20-1	19A	1	Dominant	Post-PCV7	PCV13	PCV	ERR742396	USA	Georgia	missing	32.1656	-82.9001	North America	5	2008	13--11--26	8	R	I100L detected	indel(s) between 56th and 69th amino acid detected	R	neg	S	ermB1	mef1	R	tetM	R	R-R-S-R-R	4	Yes	R	R	S	R	R
14673_1#70	GPS_US_2008227157	2008227157	199	8-13-14-4-17-4-14	19A	4	Dominant	Post-PCV7	PCV13	PCV	ERR742395	USA	Oregon	missing	43.8041	-120.554	North America	11	2007	0--29--11	0.12	R	I100L NOT detected	indel(s) between 56th and 69th amino acid detected	I	neg	S	neg	neg	S	neg	S	R-I-S-S-S	2	No	R	I	S	S	S
14673_1#69	GPS_US_2008008731	2008008731	433	1-1-4-1-18-58-17	22F	19	Dominant	Post-PCV7	NVT	NVT	ERR742394	USA	Connecticut	missing	41.6032	-73.0877	North America	11	2007	1--2--2	0.03	S	I100L NOT detected	indel(s) between 56th and 69th amino acid NOT detected	S	neg	S	neg	neg	S	neg	S	S-S-S-S-S	0	No	S	S	S	S	S
14673_1#68	GPS_US_2008008385	2008008385	1390	10-13-1-43-98-1-20	6C	111	Intermediate	Post-PCV7	NVT	NVT	ERR742393	USA	California	missing	36.7783	-119.418	North America	9	2007	2--0--2	0.03	S	I100L NOT detected	indel(s) between 56th and 69th amino acid NOT detected	S	neg	S	neg	neg	S	neg	S	S-S-S-S-S	0	No	S	S	S	S	S
14673_1#67	GPS_US_2008004334	2008004334	320	4-16-19-15-6-20-1	19A	1	Dominant	Post-PCV7	PCV13	PCV	ERR742392	USA	Minnesota	missing	46.7296	-94.6859	North America	9	2007	13--11--16	4	R	I100L detected	indel(s) between 56th and 69th amino acid detected	R	neg	S	ermB1	mef1	R	tetM	R	R-R-S-R-R	4	Yes	R	R	S	R	R
14673_1#66	GPS_US_2008008309	2008008309	695	16-13-4-4-6-113-18	19A	27	Dominant	Post-PCV7	PCV13	PCV	ERR742391	USA	Connecticut	missing	41.6032	-73.0877	North America	6	2007	8--0--11	0.12	R	I100L NOT detected	indel(s) between 56th and 69th amino acid NOT detected	S	neg	S	neg	neg	S	neg	S	R-S-S-S-S	1	No	S	S	S	S	S
14673_1#65	GPS_US_8433_07	8433_07	218	10-20-14-1-6-1-29	12F	32	Dominant	Post-PCV7	NVT	NVT	ERR742390	USA	New Mexico	missing	34.5199	-105.87	North America	3	2007	0--0--2	0.03	S	I100L NOT detected	indel(s) between 56th and 69th amino acid NOT detected	S	neg	S	neg	neg	S	neg	S	S-S-S-S-S	0	No	S	S	S	S	S
14673_1#64	GPS_US_8290_07	8290_07	2346	4-4-2-5-4-1-1	19A	16	Dominant	Post-PCV7	PCV13	PCV	ERR742389	USA	Tennessee	missing	35.5175	-86.5804	North America	4	2007	15--12--18	4	R	I100L detected	indel(s) between 56th and 69th amino acid detected	R	cat1	R	ermB1	neg	R	tetM	R	R-R-R-R-R	5	Yes	R	R	R	R	R
14673_1#63	GPS_US_3491_08	3491_08	2365	16-13-4-5-6-197-14	19A	27	Dominant	Post-PCV7	PCV13	PCV	ERR742388	USA	Georgia	missing	32.1656	-82.9001	North America	11	2007	0--29--11	0.12	R	I100L NOT detected	indel(s) between 56th and 69th amino acid NOT detected	S	neg	S	neg	neg	S	neg	S	R-S-S-S-S	1	No	R	S	S	S	S
14673_1#62	GPS_US_3489_08	3489_08	320	4-16-19-15-6-20-1	19A	1	Dominant	Post-PCV7	PCV13	PCV	ERR742387	USA	Georgia	missing	32.1656	-82.9001	North America	11	2007	13--11--16	4	R	I100L detected	indel(s) between 56th and 69th amino acid detected	R	neg	S	ermB1	mef1	R	tetM	R	R-R-S-R-R	4	Yes	R	R	S	R	R
14673_1#61	GPS_US_7574_07	7574_07	10149	313-13-8-6-3-6-8	23B	5	Dominant	Post-PCV7	NVT	NVT	ERR742386	USA	New Mexico	missing	34.5199	-105.87	North America	3	2007	7--1--1	0.25	R	I100L detected	indel(s) between 56th and 69th amino acid detected	R	neg	S	neg	neg	S	neg	S	R-R-S-S-S	2	No	R	R	S	S	S
14673_1#60	GPS_US_7565_07	7565_07	180	7-15-2-10-6-1-22	3	12	Dominant	Post-PCV7	PCV13	PCV	ERR742385	USA	New Mexico	missing	34.5199	-105.87	North America	1	2007	2--3--2	0.03	S	I100L NOT detected	indel(s) between 56th and 69th amino acid NOT detected	S	neg	S	neg	neg	S	neg	S	S-S-S-S-S	0	No	S	S	S	S	S
14673_1#59	GPS_US_7090_07	7090_07	654	18-2-22-16-9-23-14	19F	119	Intermediate	Post-PCV7	PCV7	PCV	ERR742384	USA	California	missing	36.7783	-119.418	North America	12	2006	2--0--0	0.03	S	I100L NOT detected	indel(s) between 56th and 69th amino acid NOT detected	S	neg	S	neg	neg	S	neg	S	S-S-S-S-S	0	No	S	S	S	S	S
14673_1#58	GPS_US_8162_07	8162_07	393	10-43-41-18-13-49-6	38	38	Intermediate	Post-PCV7	NVT	NVT	ERR742383	USA	Georgia	missing	32.1656	-82.9001	North America	8	2007	2--4--0	0.03	S	I100L NOT detected	indel(s) between 56th and 69th amino acid NOT detected	S	neg	S	neg	neg	S	neg	S	S-S-S-S-S	0	No	S	S	S	S	S
14673_1#57	GPS_US_4268_07	4268_07	100	5-12-29-12-9-39-18	33F	3	Dominant	Post-PCV7	NVT	NVT	ERR742382	USA	Tennessee	missing	35.5175	-86.5804	North America	8	2006	2--0--6	0.03	S	I100L NOT detected	indel(s) between 56th and 69th amino acid detected	I	neg	S	neg	neg	S	neg	S	S-I-S-S-S	1	No	S	I	S	S	S
14673_1#56	GPS_US_6205_04	6205_04	12727	404-12-19-226-89-1-22	3	363	Rare	Post-PCV7	PCV13	PCV	ERR742381	USA	Colorado	missing	39.5501	-105.782	North America	missing	2003	0--0--2	0.03	S	I100L NOT detected	indel(s) between 56th and 69th amino acid NOT detected	S	neg	S	neg	neg	S	neg	S	S-S-S-S-S	0	No	S	S	S	S	S
14673_1#55	GPS_US_4116_07	4116_07	668	8-13-64-4-17-28-14	19A	4	Dominant	Post-PCV7	PCV13	PCV	ERR742380	USA	New York	missing	40.7128	-74.0059	North America	10	2006	0--29--11	0.12	R	I100L NOT detected	indel(s) between 56th and 69th amino acid NOT detected	S	neg	S	neg	neg	S	neg	S	R-S-S-S-S	1	No	R	S	S	S	S
14673_1#54	GPS_US_9693_04	9693_04	3065	8-10-2-16-1-96-1	15B/15C	11	Dominant	Post-PCV7	NVT	NVT	ERR742379	USA	Tennessee	missing	35.5175	-86.5804	North America	6	2004	2--0--157	0.03	S	I100L NOT detected	indel(s) between 56th and 69th amino acid detected	I	neg	S	neg	neg	S	neg	S	S-I-S-S-S	1	No	S	S	S	S	S
14673_1#53	GPS_US_9556_06	9556_06	227	12-5-13-5-17-4-20	1	31	Dominant	Post-PCV7	PCV13	PCV	ERR742378	USA	New Mexico	missing	34.5199	-105.87	North America	4	2006	23--0--2	0.03	S	I100L NOT detected	indel(s) between 56th and 69th amino acid NOT detected	S	neg	S	neg	neg	S	neg	S	S-S-S-S-S	0	No	S	S	S	S	S
14673_1#52	GPS_US_4011_07	4011_07	1451	10-16-19-15-6-20-1	19A	1	Dominant	Post-PCV7	PCV13	PCV	ERR742377	USA	Minnesota	missing	46.7296	-94.6859	North America	10	2006	13--11--16	4	R	I100L detected	indel(s) between 56th and 69th amino acid detected	R	neg	S	ermB1	mef1	R	tetM	R	R-R-S-R-R	4	Yes	R	R	S	R	R
14673_1#51	GPS_US_3850_07	3850_07	433	1-1-4-1-18-58-17	22F	19	Dominant	Post-PCV7	NVT	NVT	ERR742376	USA	Georgia	missing	32.1656	-82.9001	North America	12	2006	1--2--2	0.03	S	I100L NOT detected	indel(s) between 56th and 69th amino acid NOT detected	S	neg	S	neg	neg	S	neg	S	S-S-S-S-S	0	No	S	S	S	S	S
14673_1#50	GPS_US_8922_06	8922_06	199	8-13-14-4-17-4-14	19A	4	Dominant	Post-PCV7	PCV13	PCV	ERR742375	USA	Connecticut	missing	41.6032	-73.0877	North America	5	2006	0--29--11	0.12	R	I100L NOT detected	indel(s) between 56th and 69th amino acid NOT detected	S	neg	S	neg	neg	S	neg	S	R-S-S-S-S	1	No	R	S	S	S	S
14673_1#49	GPS_US_8445_06	8445_06	1756	8-20-14-4-17-4-14	19A	4	Dominant	Post-PCV7	PCV13	PCV	ERR742374	USA	Tennessee	missing	35.5175	-86.5804	North America	2	2006	0--29--11	0.12	R	I100L NOT detected	indel(s) between 56th and 69th amino acid NOT detected	S	neg	S	neg	neg	S	neg	S	R-S-S-S-S	1	No	R	S	S	S	S
14673_1#48	GPS_US_7992_06	7992_06	320	4-16-19-15-6-20-1	19A	1	Dominant	Post-PCV7	PCV13	PCV	ERR742373	USA	Maryland	missing	39.0458	-76.6413	North America	1	2006	13--11--16	4	R	I100L detected	indel(s) between 56th and 69th amino acid detected	R	neg	S	ermB1	mef1	R	tetM	R	R-R-S-R-R	4	Yes	R	R	S	R	R
14673_1#47	GPS_US_9284_06	9284_06	1379	1-5-9-12-94-28-20	6C	89	Intermediate	Post-PCV7	NVT	NVT	ERR742372	USA	Minnesota	missing	46.7296	-94.6859	North America	3	2006	2--0--3	0.03	S	I100L NOT detected	indel(s) between 56th and 69th amino acid NOT detected	S	neg	S	neg	neg	S	neg	S	S-S-S-S-S	0	No	S	S	S	S	S
14673_1#46	GPS_US_9429_06	9429_06	1339	6-11-1-67-15-72-14	19A	97	Intermediate	Post-PCV7	PCV13	PCV	ERR742371	USA	Georgia	missing	32.1656	-82.9001	North America	9	2006	27--30--8	2	R	I100L detected	indel(s) between 56th and 69th amino acid detected	R	neg	S	neg	mef1	R	neg	S	R-R-S-R-S	3	Yes	R	R	S	R	R
14673_1#45	GPS_US_6827_06	6827_06	180	7-15-2-10-6-1-22	3	12	Dominant	Post-PCV7	PCV13	PCV	ERR742370	USA	California	missing	36.7783	-119.418	North America	1	2006	2--0--2	0.03	S	I100L NOT detected	indel(s) between 56th and 69th amino acid NOT detected	S	cat1	R	ermB1	neg	R	tetM	R	S-S-R-R-R	3	Yes	S	S	R	R	R
14673_1#43	GPS_US_5773_06	5773_06	667	8-13-14-4-14-4-14	19A	4	Dominant	Post-PCV7	PCV13	PCV	ERR742369	USA	Colorado	missing	39.5501	-105.782	North America	12	2005	0--0--0	0.03	S	I100L NOT detected	indel(s) between 56th and 69th amino acid NOT detected	S	neg	S	neg	neg	S	neg	S	S-S-S-S-S	0	No	S	S	S	S	S
14673_1#39	GPS_US_4477_02	4477_02	201	8-13-14-4-9-4-14	19F	4	Dominant	Post-PCV7	PCV7	PCV	ERR742366	USA	Connecticut	missing	41.6032	-73.0877	North America	11	2001	0--0--0	0.03	S	I100L NOT detected	indel(s) between 56th and 69th amino acid NOT detected	S	neg	S	neg	mef1	R	neg	S	S-S-S-R-S	1	No	S	S	S	R	S
14673_1#38	GPS_US_6025_03	6025_03	156	7-11-10-1-6-8-1	9V	6	Dominant	Post-PCV7	PCV7	PCV	ERR742365	USA	California	missing	36.7783	-119.418	North America	2	2003	15--12--18	4	R	I100L detected	indel(s) between 56th and 69th amino acid NOT detected	I	neg	S	neg	mef1	R	neg	S	R-I-S-R-S	3	Yes	R	R	S	R	S
14673_1#37	GPS_US_6023_03	6023_03	654	18-2-22-16-9-23-14	19F	119	Intermediate	Post-PCV7	PCV7	PCV	ERR742364	USA	California	missing	36.7783	-119.418	North America	2	2003	2--0--0	0.03	S	I100L NOT detected	indel(s) between 56th and 69th amino acid NOT detected	S	neg	S	neg	neg	S	neg	S	S-S-S-S-S	0	No	S	S	S	S	S
14673_1#36	GPS_US_5135_03	5135_03	81	4-4-2-4-4-1-1	23F	16	Dominant	Post-PCV7	PCV7	PCV	ERR742363	USA	Maryland	missing	39.0458	-76.6413	North America	10	2001	15--12--18	4	R	I100L detected	indel(s) between 56th and 69th amino acid detected	R	cat1	R	neg	mef1	R	tetM	R	R-R-R-R-R	5	Yes	R	R	R	R	R
14673_1#33	GPS_US_5987_02	5987_02	138	7-5-8-5-10-6-14	6B	24	Intermediate	Post-PCV7	PCV7	PCV	ERR742362	USA	Maryland	missing	39.0458	-76.6413	North America	2	2002	0--16--155	0.12	R	I100L NOT detected	indel(s) between 56th and 69th amino acid NOT detected	S	neg	S	neg	neg	S	neg	S	R-S-S-S-S	1	No	S	S	S	S	S
14673_1#32	GPS_US_5636_02	5636_02	146	7-6-1-2-6-15-14	6B	23	Dominant	Post-PCV7	PCV7	PCV	ERR742361	USA	Oregon	missing	43.8041	-120.554	North America	2	2002	23--0--0	0.03	S	I100L detected	indel(s) between 56th and 69th amino acid NOT detected	I	neg	S	neg	neg	S	neg	S	S-I-S-S-S	1	No	S	R	S	S	S
14673_1#30	GPS_US_9173_04	9173_04	433	1-1-4-1-18-58-17	22F	19	Dominant	Post-PCV7	NVT	NVT	ERR742359	USA	Tennessee	missing	35.5175	-86.5804	North America	3	2004	1--2--2	0.03	S	I100L NOT detected	indel(s) between 56th and 69th amino acid NOT detected	S	neg	S	neg	neg	S	neg	S	S-S-S-S-S	0	No	S	S	S	S	S
14673_1#28	GPS_US_8724_03	8724_03	11873	7-15-2-10-6-676-22	3	12	Dominant	Post-PCV7	PCV13	PCV	ERR742358	USA	Minnesota	missing	46.7296	-94.6859	North America	1	2003	2--3--2	0.03	S	I100L NOT detected	indel(s) between 56th and 69th amino acid NOT detected	S	neg	S	neg	neg	S	neg	S	S-S-S-S-S	0	No	S	S	S	S	S
14673_1#22	GPS_US_0337_02	0337_02	124	7-5-1-8-14-11-14	14	39	Intermediate	Post-PCV7	PCV7	PCV	ERR742354	USA	Tennessee	missing	35.5175	-86.5804	North America	4	2001	23--26--34	0.03	S	I100L NOT detected	indel(s) between 56th and 69th amino acid NOT detected	S	neg	S	neg	neg	S	neg	S	S-S-S-S-S	0	No	S	S	S	S	S
14673_1#21	GPS_US_3978_02	3978_02	199	8-13-14-4-17-4-14	19A	4	Dominant	Post-PCV7	PCV13	PCV	ERR742353	USA	Georgia	missing	32.1656	-82.9001	North America	3	2002	8--62--8	0.5	R	I100L detected	indel(s) between 56th and 69th amino acid detected	R	neg	S	neg	mef1	R	neg	S	R-R-S-R-S	3	Yes	R	R	S	R	S
14673_1#20	GPS_US_6002_01	6002_01	72	2-13-2-4-9-4-1	24	16	Dominant	Post-PCV7	NVT	NVT	ERR742352	USA	California	missing	36.7783	-119.418	North America	6	2001	2--0--0	0.03	S	I100L NOT detected	indel(s) between 56th and 69th amino acid NOT detected	S	neg	S	neg	neg	S	neg	S	S-S-S-S-S	0	No	S	S	S	S	S
14673_1#18	GPS_US_0536_02	0536_02	220	10-20-14-1-9-1-29	12F	32	Dominant	Post-PCV7	NVT	NVT	ERR742351	USA	Georgia	missing	32.1656	-82.9001	North America	11	2001	0--0--2	0.03	S	I100L NOT detected	indel(s) between 56th and 69th amino acid NOT detected	S	neg	S	neg	neg	S	neg	S	S-S-S-S-S	0	No	S	S	S	S	S
14673_1#17	GPS_US_2009216553	2009216553	638	7-2-1-1-10-4-21	18B	50	Intermediate	Post-PCV7	NVT	NVT	ERR742350	USA	Minnesota	missing	46.7296	-94.6859	North America	6	2001	0--4--0	0.03	S	I100L NOT detected	indel(s) between 56th and 69th amino acid NOT detected	S	neg	S	neg	neg	S	neg	S	S-S-S-S-S	0	No	S	S	S	S	S
14673_1#16	GPS_US_2009216552	2009216552	3060	7-46-1-1-10-4-21	18C	50	Intermediate	Post-PCV7	PCV7	PCV	ERR742349	USA	Minnesota	missing	46.7296	-94.6859	North America	6	2001	2--4--0	0.03	S	I100L NOT detected	indel(s) between 56th and 69th amino acid NOT detected	S	neg	S	neg	neg	S	neg	S	S-S-S-S-S	0	No	S	S	S	S	S
14673_1#15	GPS_US_2009214582	2009214582	782	2-5-36-12-17-21-5	14	9	Dominant	Post-PCV7	PCV7	PCV	ERR742348	USA	Minnesota	missing	46.7296	-94.6859	North America	6	2002	24--53--77	0.25	R	I100L detected	indel(s) between 56th and 69th amino acid detected	R	neg	S	neg	neg	S	tetM	R	R-R-S-S-R	3	Yes	R	R	S	S	R
14673_1#14	GPS_US_2009216595	2009216595	433	1-1-4-1-18-58-17	22F	19	Dominant	Post-PCV7	NVT	NVT	ERR742347	USA	Minnesota	missing	46.7296	-94.6859	North America	10	2001	1--2--2	0.03	S	I100L NOT detected	indel(s) between 56th and 69th amino acid NOT detected	S	neg	S	neg	neg	S	neg	S	S-S-S-S-S	0	No	S	S	S	S	S
14673_1#13	GPS_US_2009202614	2009202614	2331	10-16-150-1-17-1-29	7F	32	Dominant	Post-PCV7	PCV13	PCV	ERR742346	USA	New Mexico	missing	34.5199	-105.87	North America	8	2008	2--0--2	0.03	S	I100L NOT detected	indel(s) between 56th and 69th amino acid NOT detected	S	neg	S	neg	neg	S	neg	S	S-S-S-S-S	0	No	S	S	S	S	S
14673_1#12	GPS_US_2009201416	2009201416	433	1-1-4-1-18-58-17	22F	19	Dominant	Post-PCV7	NVT	NVT	ERR742345	USA	Colorado	missing	39.5501	-105.782	North America	7	2008	1--2--2	0.03	S	I100L NOT detected	indel(s) between 56th and 69th amino acid NOT detected	S	neg	S	neg	neg	S	neg	S	S-S-S-S-S	0	No	S	S	S	S	S
14673_1#11	GPS_US_2009201154	2009201154	199	8-13-14-4-17-4-14	15B/15C	4	Dominant	Post-PCV7	NVT	NVT	ERR742344	USA	Connecticut	missing	41.6032	-73.0877	North America	8	2008	2--0--12	0.03	S	I100L NOT detected	indel(s) between 56th and 69th amino acid NOT detected	S	neg	S	neg	neg	S	neg	S	S-S-S-S-S	0	No	S	S	S	S	S
14673_1#10	GPS_US_2009206314	2009206314	433	1-1-4-1-18-58-17	22F	19	Dominant	Post-PCV7	NVT	NVT	ERR742343	USA	Minnesota	missing	46.7296	-94.6859	North America	10	2008	1--2--125	0.06	S	I100L NOT detected	indel(s) between 56th and 69th amino acid NOT detected	S	neg	S	neg	neg	S	neg	S	S-S-S-S-S	0	No	S	S	S	S	S
14673_1#1	GPS_US_2012224892	2012224892	162	7-11-10-1-6-8-14	15B/15C	6	Dominant	Post-PCV13	NVT	NVT	ERR742334	USA	Minnesota	missing	46.7296	-94.6859	North America	11	2012	1--0--0	0.03	S	I100L NOT detected	indel(s) between 56th and 69th amino acid NOT detected	S	neg	S	neg	neg	S	neg	S	S-S-S-S-S	0	No	S	S	S	S	S
14566_6#90	GPS_ZA_2037	30886/31074	10828	10-60-255-16-6-16-8	23F	330	Rare	Post-PCV7	PCV7	PCV	ERR730945	South Africa	Western Cape	missing	-33.2278	21.8569	Africa	1	2011	gps21--4--2	0.03	S	I100L NOT detected	indel(s) between 56th and 69th amino acid NOT detected	S	neg	S	neg	neg	S	neg	S	S-S-S-S-S	0	No	S	S	S	S	I
14566_6#88	GPS_ZA_2035	31640	805	15-29-4-21-15-1-14	23F	14	Dominant	Post-PCV7	PCV7	PCV	ERR730943	South Africa	Western Cape	missing	-33.2278	21.8569	Africa	4	2011	0--gps103--0	0.25	R	I100L detected	indel(s) between 56th and 69th amino acid detected	R	neg	S	neg	mef1	R	tetM	R	R-R-S-R-R	4	Yes	S	R	S	R	I
14566_6#85	GPS_ZA_2032	31139	6279	15-29-4-21-30-1-5	23F	14	Dominant	Post-PCV7	PCV7	PCV	ERR730940	South Africa	Gauteng	missing	-26.2708	28.1123	Africa	2	2011	gps6--gps22--gps17	0.25	R	I100L detected	indel(s) between 56th and 69th amino acid detected	R	neg	S	ermB1	neg	R	tetM	R	R-R-S-R-R	4	Yes	R	R	S	R	R
14566_6#82	GPS_ZA_2029	30769/30770	53	2-5-1-11-16-3-14	8	3	Dominant	Post-PCV7	NVT	NVT	ERR730937	South Africa	Eastern Cape	missing	-32.2968	26.4194	Africa	1	2011	3--6--5	0.03	S	I100L NOT detected	indel(s) between 56th and 69th amino acid NOT detected	S	neg	S	neg	neg	S	neg	S	S-S-S-S-S	0	No	S	S	S	S	I
14566_6#81	GPS_ZA_2028	30206	2652	4-5-4-5-5-3-8	14	18	Dominant	Post-PCV7	PCV7	PCV	ERR730936	South Africa	Western Cape	missing	-33.2278	21.8569	Africa	11	2010	15--12--gps10	2	R	I100L detected	indel(s) between 56th and 69th amino acid detected	R	neg	S	ermB1	neg	R	tetM	R	R-R-S-R-R	4	Yes	R	R	S	R	R
14566_6#80	GPS_ZA_2027	31624	393	10-43-41-18-13-49-6	38	38	Intermediate	Post-PCV7	NVT	NVT	ERR730935	South Africa	Gauteng	missing	-26.2708	28.1123	Africa	4	2011	2--4--0	0.03	S	I100L NOT detected	indel(s) between 56th and 69th amino acid NOT detected	S	neg	S	neg	neg	S	neg	S	S-S-S-S-S	0	No	S	S	S	S	I
14566_6#79	GPS_ZA_2026	31423	3406	7-9-15-11-178-58-70	8	98	Intermediate	Post-PCV7	NVT	NVT	ERR730934	South Africa	Gauteng	missing	-26.2708	28.1123	Africa	4	2011	3--2--5	0.03	S	I100L NOT detected	indel(s) between 56th and 69th amino acid NOT detected	S	neg	S	neg	neg	S	neg	S	S-S-S-S-S	0	No	S	S	S	S	I
14566_6#77	GPS_ZA_2024	31133	12570	11-9-4-13-531-637-805	6A	13	Dominant	Post-PCV7	PCV13	PCV	ERR730932	South Africa	Gauteng	missing	-26.2708	28.1123	Africa	3	2011	92--4--3	0.03	S	I100L detected	indel(s) between 56th and 69th amino acid NOT detected	I	neg	S	neg	neg	S	neg	S	S-I-S-S-S	1	No	S	R	S	S	I
14566_6#74	GPS_ZA_2021	30505	1094	6-62-5-30-88-8-6	6A	41	Dominant	Post-PCV7	PCV13	PCV	ERR730929	South Africa	Gauteng	missing	-26.2708	28.1123	Africa	12	2010	gps105--gps18--19	0.25	R	I100L detected	indel(s) between 56th and 69th amino acid detected	R	neg	S	neg	neg	S	neg	S	R-R-S-S-S	2	No	S	S	S	S	I
14566_6#73	GPS_ZA_2020	30166	5410	16-2-53-5-241-1-5	4	79	Intermediate	Post-PCV7	PCV7	PCV	ERR730928	South Africa	Free State	missing	-28.4541	26.7968	Africa	11	2010	gps8--gps24--gps21	0.25	R	I100L detected	indel(s) between 56th and 69th amino acid detected	R	neg	S	neg	neg	S	neg	S	R-R-S-S-S	2	No	R	R	S	S	I
14566_6#72	GPS_ZA_2019	31595	2062	1-5-53-32-14-20-199	19A	17	Dominant	Post-PCV7	PCV13	PCV	ERR730927	South Africa	Eastern Cape	missing	-32.2968	26.4194	Africa	4	2011	16--13--19	0.25	R	I100L detected	indel(s) between 56th and 69th amino acid NOT detected	I	neg	S	neg	neg	S	neg	S	R-I-S-S-S	2	No	R	R	S	S	I
14566_6#71	GPS_ZA_2018	31418	3983	8-5-7-12-15-16-6	9N	137	Intermediate	Post-PCV7	NVT	NVT	ERR730926	South Africa	Free State	missing	-28.4541	26.7968	Africa	3	2011	1--2--0	0.03	S	I100L NOT detected	indel(s) between 56th and 69th amino acid NOT detected	S	neg	S	neg	neg	S	neg	S	S-S-S-S-S	0	No	S	S	S	S	I
14566_6#70	GPS_ZA_2017	31253	53	2-5-1-11-16-3-14	8	3	Dominant	Post-PCV7	NVT	NVT	ERR730925	South Africa	Gauteng	missing	-26.2708	28.1123	Africa	2	2011	3--6--5	0.03	S	I100L NOT detected	indel(s) between 56th and 69th amino acid NOT detected	S	neg	S	neg	neg	S	neg	S	S-S-S-S-S	0	No	S	S	S	S	I
14566_6#7	GPS_ZA_1954	31344	2911	13-8-62-1-3-6-18	23B	169	Intermediate	Post-PCV7	NVT	NVT	ERR730862	South Africa	Gauteng	missing	-26.2708	28.1123	Africa	3	2011	0--0--0	0.03	S	I100L NOT detected	indel(s) between 56th and 69th amino acid detected	I	neg	S	neg	neg	S	neg	S	S-I-S-S-S	1	No	S	S	S	S	I
14566_6#67	GPS_ZA_2014	30798	392	7-5-1-1-6-31-14	17F	49	Intermediate	Post-PCV7	NVT	NVT	ERR730922	South Africa	Western Cape	missing	-33.2278	21.8569	Africa	1	2011	11--0--0	0.03	S	I100L NOT detected	indel(s) between 56th and 69th amino acid NOT detected	S	neg	S	neg	neg	S	neg	S	S-S-S-S-S	0	No	S	S	S	S	I
14566_6#66	GPS_ZA_2013	30562	11749	12-19-468-17-6-8-14	14	10	Dominant	Post-PCV7	PCV7	PCV	ERR730921	South Africa	Western Cape	missing	-33.2278	21.8569	Africa	12	2010	17--46--131	2	R	I100L detected	indel(s) between 56th and 69th amino acid detected	R	neg	S	ermB1	neg	R	tet(S/M)	R	R-R-S-R-R	4	Yes	R	R	S	R	R
14566_6#64	GPS_ZA_2011	31565	11723	8-2-4-3-27-634-14	16F	207	Intermediate	Post-PCV7	NVT	NVT	ERR730919	South Africa	Gauteng	missing	-26.2708	28.1123	Africa	4	2011	12--0--0	0.03	S	I100L NOT detected	indel(s) between 56th and 69th amino acid detected	I	neg	S	neg	neg	S	neg	S	S-I-S-S-S	1	No	S	S	S	S	I
14566_6#63	GPS_ZA_2010	31410	5410	16-2-53-5-241-1-5	4	79	Intermediate	Post-PCV7	PCV7	PCV	ERR730918	South Africa	Gauteng	missing	-26.2708	28.1123	Africa	3	2011	gps8--gps24--gps21	0.25	R	I100L detected	indel(s) between 56th and 69th amino acid detected	R	neg	S	neg	neg	S	neg	S	R-R-S-S-S	2	No	R	R	S	S	I
14566_6#62	GPS_ZA_2009	31251	6279	15-29-4-21-30-1-5	23F	14	Dominant	Post-PCV7	PCV7	PCV	ERR730917	South Africa	Gauteng	missing	-26.2708	28.1123	Africa	3	2011	gps6--gps22--gps17	0.25	R	I100L detected	indel(s) between 56th and 69th amino acid detected	R	neg	S	ermB1	neg	R	tetM	R	R-R-S-R-R	4	Yes	R	R	S	R	R
14566_6#6	GPS_ZA_1953	31171	63	2-5-36-12-17-21-14	14	9	Dominant	Post-PCV7	PCV7	PCV	ERR730861	South Africa	Gauteng	missing	-26.2708	28.1123	Africa	2	2011	24--27--28	0.25	R	I100L NOT detected	indel(s) between 56th and 69th amino acid detected	I	neg	S	neg	neg	S	tetM	R	R-I-S-S-R	3	Yes	R	I	S	S	R
14566_6#59	GPS_ZA_2006	30795	612	10-18-4-1-7-19-31	1	2	Dominant	Post-PCV7	PCV13	PCV	ERR730914	South Africa	Western Cape	missing	-33.2278	21.8569	Africa	1	2011	2--44--0	0.03	S	I100L NOT detected	indel(s) between 56th and 69th amino acid NOT detected	S	neg	S	neg	neg	S	neg	S	S-S-S-S-S	0	No	S	S	S	S	I
14566_6#58	GPS_ZA_2005	30300	11749	12-19-468-17-6-8-14	14	10	Dominant	Post-PCV7	PCV7	PCV	ERR730913	South Africa	Gauteng	missing	-26.2708	28.1123	Africa	11	2010	17--46--131	2	R	I100L detected	indel(s) between 56th and 69th amino acid detected	R	neg	S	ermB1	neg	R	tet(S/M)	R	R-R-S-R-R	4	Yes	R	R	S	R	R
14566_6#57	GPS_ZA_2004	30111	347	12-8-9-3-3-20-57	19F	21	Dominant	Post-PCV7	PCV7	PCV	ERR730912	South Africa	Gauteng	missing	-26.2708	28.1123	Africa	10	2010	gps4--gps20--gps13	0.25	R	I100L detected	indel(s) between 56th and 69th amino acid detected	R	neg	S	neg	neg	S	neg	S	R-R-S-S-S	2	No	R	R	S	S	I
14566_6#54	GPS_ZA_2001	31243	138	7-5-8-5-10-6-14	6B	24	Intermediate	Post-PCV7	PCV7	PCV	ERR730909	South Africa	Western Cape	missing	-33.2278	21.8569	Africa	3	2011	0--0--0	0.03	S	I100L NOT detected	indel(s) between 56th and 69th amino acid NOT detected	S	neg	S	neg	neg	S	neg	S	S-S-S-S-S	0	No	S	S	S	S	I
14566_6#53	GPS_ZA_2000	31115	2285	7-9-4-13-15-20-28	6A	13	Dominant	Post-PCV7	PCV13	PCV	ERR730908	South Africa	KwaZulu Natal	missing	-28.5306	30.8958	Africa	2	2011	0--4--3	0.03	S	I100L detected	indel(s) between 56th and 69th amino acid NOT detected	I	neg	S	neg	neg	S	neg	S	S-I-S-S-S	1	No	S	I	S	S	I
14566_6#51	GPS_ZA_1998	31444/31493	10068	1-5-23-18-42-3-18	33F	3	Dominant	Post-PCV7	NVT	NVT	ERR730906	South Africa	Gauteng	missing	-26.2708	28.1123	Africa	4	2011	2--0--2	0.03	S	I100L NOT detected	indel(s) between 56th and 69th amino acid NOT detected	S	neg	S	neg	neg	S	neg	S	S-S-S-S-S	0	No	S	S	S	S	I
14566_6#50	GPS_ZA_1997	26961	2421	2-62-1-25-6-20-5	6B	37	Dominant	Post-PCV7	PCV7	PCV	ERR730905	South Africa	Eastern Cape	missing	-32.2968	26.4194	Africa	3	2010	gps105--gps45--gps11	0.25	R	I100L detected	indel(s) between 56th and 69th amino acid detected	R	neg	S	neg	neg	S	neg	S	R-R-S-S-S	2	No	R	R	S	S	I
14566_6#49	GPS_ZA_1996	30108	2285	7-9-4-13-15-20-28	6A	13	Dominant	Post-PCV7	PCV13	PCV	ERR730904	South Africa	Gauteng	missing	-26.2708	28.1123	Africa	11	2010	0--4--3	0.03	S	I100L detected	indel(s) between 56th and 69th amino acid detected	R	neg	S	neg	neg	S	neg	S	S-R-S-S-S	1	No	S	R	S	S	I
14566_6#48	GPS_ZA_1995	31549	8326	1-8-9-4-241-1-27	15B/15C	90	Intermediate	Post-PCV7	NVT	NVT	ERR730903	South Africa	Northern Cape	missing	-29.0467	21.8569	Africa	4	2011	gps5--93--gps83	0.12	R	I100L detected	indel(s) between 56th and 69th amino acid detected	R	neg	S	neg	neg	S	neg	S	R-R-S-S-S	2	No	R	R	S	S	I
14566_6#47	GPS_ZA_1994	31373	10667	50-5-1-4-6-88-14	16F	33	Dominant	Post-PCV7	NVT	NVT	ERR730902	South Africa	Western Cape	missing	-33.2278	21.8569	Africa	3	2011	1--0--19	0.06	S	I100L detected	indel(s) between 56th and 69th amino acid detected	R	neg	S	neg	neg	S	neg	S	S-R-S-S-S	1	No	S	R	S	S	I
14566_6#44	GPS_ZA_1991	30937	271	4-16-19-15-6-20-26	19F	1	Dominant	Post-PCV7	PCV7	PCV	ERR730899	South Africa	Western Cape	missing	-33.2278	21.8569	Africa	2	2011	13--11--gps172	4	R	I100L detected	indel(s) between 56th and 69th amino acid detected	R	neg	S	ermB1	mef1	R	tetM	R	R-R-S-R-R	4	Yes	R	R	S	R	R
14566_6#42	GPS_ZA_1989	29868/30140	162	7-11-10-1-6-8-14	9V	6	Dominant	Post-PCV7	PCV7	PCV	ERR730897	South Africa	Eastern Cape	missing	-32.2968	26.4194	Africa	9	2010	1--0--19	0.06	S	I100L detected	indel(s) between 56th and 69th amino acid detected	R	neg	S	neg	neg	S	neg	S	S-R-S-S-S	1	No	S	R	S	S	I
14566_6#40	GPS_ZA_1987	31509	5647	15-5-54-1-197-1-168	13	52	Intermediate	Post-PCV7	NVT	NVT	ERR730895	South Africa	KwaZulu Natal	missing	-28.5306	30.8958	Africa	4	2011	gps16--0--0	0.03	S	I100L NOT detected	indel(s) between 56th and 69th amino acid NOT detected	S	neg	S	neg	neg	S	neg	S	S-S-S-S-S	0	No	S	S	S	S	I
14566_6#4	GPS_ZA_1951	30830	8766	6-62-5-30-88-26-6	6A	41	Dominant	Post-PCV7	PCV13	PCV	ERR730859	South Africa	Western Cape	missing	-33.2278	21.8569	Africa	1	2011	gps118--gps18--19	0.25	R	I100L detected	indel(s) between 56th and 69th amino acid detected	R	neg	S	neg	neg	S	neg	S	R-R-S-S-S	2	No	R	R	S	S	I
14566_6#38	GPS_ZA_1985	31210	217	10-18-4-1-7-19-9	1	2	Dominant	Post-PCV7	PCV13	PCV	ERR730893	South Africa	Gauteng	missing	-26.2708	28.1123	Africa	3	2011	2--44--0	0.03	S	I100L NOT detected	indel(s) between 56th and 69th amino acid detected	I	neg	S	neg	neg	S	neg	S	S-I-S-S-S	1	No	S	I	S	S	I
14566_6#36	GPS_ZA_1983	30914	1094	6-62-5-30-88-8-6	6A	41	Dominant	Post-PCV7	PCV13	PCV	ERR730891	South Africa	Gauteng	missing	-26.2708	28.1123	Africa	1	2011	gps105--gps18--19	0.25	R	I100L detected	indel(s) between 56th and 69th amino acid detected	R	neg	S	neg	neg	S	neg	S	R-R-S-S-S	2	No	R	R	S	S	I
14566_6#35	GPS_ZA_1982	31287/31288	230	12-19-2-17-6-22-14	14	10	Dominant	Post-PCV7	PCV7	PCV	ERR730890	South Africa	Mpumalanga	missing	-25.5653	30.5279	Africa	3	2011	17--46--131	2	R	I100L detected	indel(s) between 56th and 69th amino acid detected	R	neg	S	ermB1	neg	R	tet(S/M)	R	R-R-S-R-R	4	Yes	R	R	S	R	R
14566_6#34	GPS_ZA_1981	29842/29977	1094	6-62-5-30-88-8-6	6A	41	Dominant	Post-PCV7	PCV13	PCV	ERR730889	South Africa	Gauteng	missing	-26.2708	28.1123	Africa	10	2010	gps105--gps18--19	0.25	R	I100L detected	indel(s) between 56th and 69th amino acid detected	R	neg	S	neg	neg	S	neg	S	R-R-S-S-S	2	No	R	R	S	S	I
14566_6#32	GPS_ZA_1979	31497	2062	1-5-53-32-14-20-199	19A	17	Dominant	Post-PCV7	PCV13	PCV	ERR730887	South Africa	Gauteng	missing	-26.2708	28.1123	Africa	4	2011	gps22--13--19	0.25	R	I100L detected	indel(s) between 56th and 69th amino acid detected	R	neg	S	neg	neg	S	neg	S	R-R-S-S-S	2	No	R	R	S	S	I
14566_6#30	GPS_ZA_1977	31206	156	7-11-10-1-6-8-1	9V	6	Dominant	Post-PCV7	PCV7	PCV	ERR730885	South Africa	Gauteng	missing	-26.2708	28.1123	Africa	3	2011	15--12--18	4	R	I100L detected	indel(s) between 56th and 69th amino acid detected	R	neg	S	neg	neg	S	neg	S	R-R-S-S-S	2	No	R	R	S	S	I
14566_6#29	GPS_ZA_1976	31086	8687	1-32-97-5-10-88-18	15B/15C	25	Dominant	Post-PCV7	NVT	NVT	ERR730884	South Africa	Gauteng	missing	-26.2708	28.1123	Africa	2	2011	2--0--gps149	0.06	S	I100L detected	indel(s) between 56th and 69th amino acid detected	R	neg	S	neg	neg	S	neg	S	S-R-S-S-S	1	No	S	R	S	S	I
14566_6#27	GPS_ZA_1974	31138/31140	989	12-5-89-8-6-112-14	12F	26	Dominant	Post-PCV7	NVT	NVT	ERR730882	South Africa	Gauteng	missing	-26.2708	28.1123	Africa	2	2011	12--4--3	0.03	S	I100L NOT detected	indel(s) between 56th and 69th amino acid detected	I	cat1	R	neg	neg	S	tetM	R	S-I-R-S-R	3	Yes	S	I	R	S	R
14566_6#25	GPS_ZA_1972	30052	10827	7-8-9-50-9-1-14	19F	90	Intermediate	Post-PCV7	PCV7	PCV	ERR730880	South Africa	Western Cape	missing	-33.2278	21.8569	Africa	10	2010	gps5--gps21--gps44	0.25	R	I100L detected	indel(s) between 56th and 69th amino acid NOT detected	I	neg	S	neg	neg	S	neg	S	R-I-S-S-S	2	No	R	R	S	S	I
14566_6#24	GPS_ZA_1971	31486	4956	7-8-146-15-25-20-6	7C	93	Intermediate	Post-PCV7	NVT	NVT	ERR730879	South Africa	Gauteng	missing	-26.2708	28.1123	Africa	4	2011	0--0--0	0.03	S	I100L NOT detected	indel(s) between 56th and 69th amino acid NOT detected	S	neg	S	neg	neg	S	neg	S	S-S-S-S-S	0	No	S	S	S	S	I
14566_6#2	GPS_ZA_1949	30240	2421	2-62-1-25-6-20-5	6B	37	Dominant	Post-PCV7	PCV7	PCV	ERR730857	South Africa	Northern Cape	missing	-29.0467	21.8569	Africa	10	2010	gps105--gps45--gps11	0.25	R	I100L detected	indel(s) between 56th and 69th amino acid detected	R	neg	S	neg	neg	S	neg	S	R-R-S-S-S	2	No	R	R	S	S	I
14566_6#18	GPS_ZA_1965	30254	2652	4-5-4-5-5-3-8	14	18	Dominant	Post-PCV7	PCV7	PCV	ERR730873	South Africa	KwaZulu Natal	missing	-28.5306	30.8958	Africa	11	2010	15--12--gps10	2	R	I100L detected	indel(s) between 56th and 69th amino acid detected	R	neg	S	ermB1	neg	R	tetM	R	R-R-S-R-R	4	Yes	R	R	S	R	R
14566_6#16	GPS_ZA_1963	31470	2062	1-5-53-32-14-20-199	19A	17	Dominant	Post-PCV7	PCV13	PCV	ERR730871	South Africa	Western Cape	missing	-33.2278	21.8569	Africa	4	2011	16--13--19	0.25	R	I100L detected	indel(s) between 56th and 69th amino acid NOT detected	I	neg	S	neg	neg	S	neg	S	R-I-S-S-S	2	No	R	R	S	S	I
14566_6#15	GPS_ZA_1962	31354	4087	7-9-4-5-15-20-18	6A	13	Dominant	Post-PCV7	PCV13	PCV	ERR730870	South Africa	Gauteng	missing	-26.2708	28.1123	Africa	3	2011	0--4--0	0.03	S	I100L NOT detected	indel(s) between 56th and 69th amino acid detected	I	neg	S	neg	neg	S	neg	S	S-I-S-S-S	1	No	S	I	S	S	I
14566_6#14	GPS_ZA_1961	31193	1094	6-62-5-30-88-8-6	6A	41	Dominant	Post-PCV7	PCV13	PCV	ERR730869	South Africa	Free State	missing	-28.4541	26.7968	Africa	3	2011	gps105--gps18--19	0.25	R	I100L detected	indel(s) between 56th and 69th amino acid detected	R	neg	S	neg	neg	S	neg	S	R-R-S-S-S	2	No	R	R	S	S	I
14566_6#11	GPS_ZA_1958	31013/31016	2059	15-29-4-21-30-27-1	23F	14	Dominant	Post-PCV7	PCV7	PCV	ERR730866	South Africa	Western Cape	missing	-33.2278	21.8569	Africa	2	2011	gps2--12--19	0.25	R	I100L detected	indel(s) between 56th and 69th amino acid detected	R	neg	S	neg	mef1	R	tetM	R	R-R-S-R-R	4	Yes	R	R	S	R	R
14566_6#10	GPS_ZA_1957	30251	1094	6-62-5-30-88-8-6	6A	41	Dominant	Post-PCV7	PCV13	PCV	ERR730865	South Africa	KwaZulu Natal	missing	-28.5306	30.8958	Africa	11	2010	gps105--gps18--19	0.25	R	I100L detected	indel(s) between 56th and 69th amino acid detected	R	neg	S	neg	neg	S	neg	S	R-R-S-S-S	2	No	R	R	S	S	I
14566_6#1	GPS_ZA_1948	30017	5326	50-9-15-1-36-3-31	16F	114	Intermediate	Post-PCV7	NVT	NVT	ERR730856	South Africa	Gauteng	missing	-26.2708	28.1123	Africa	10	2010	12--4--0	0.03	S	I100L detected	indel(s) between 56th and 69th amino acid NOT detected	I	neg	S	neg	neg	S	neg	S	S-I-S-S-S	1	No	S	R	S	S	I
14566_5#95	GPS_ZA_1852	27695	230	12-19-2-17-6-22-14	14	10	Dominant	Post-PCV7	PCV7	PCV	ERR730855	South Africa	Gauteng	missing	-26.2708	28.1123	Africa	5	2010	17--46--131	2	R	I100L detected	indel(s) between 56th and 69th amino acid detected	R	neg	S	ermB1	neg	R	tet(S/M)	R	R-R-S-R-R	4	Yes	R	R	S	R	R
14566_5#93	GPS_ZA_1850	27420	2062	1-5-53-32-14-20-199	19A	17	Dominant	Post-PCV7	PCV13	PCV	ERR730853	South Africa	Western Cape	missing	-33.2278	21.8569	Africa	5	2010	16--13--19	0.25	R	I100L detected	indel(s) between 56th and 69th amino acid NOT detected	I	neg	S	neg	neg	S	neg	S	R-I-S-S-S	2	No	R	R	S	S	I
14566_5#92	GPS_ZA_1849	28641	1094	6-62-5-30-88-8-6	6A	41	Dominant	Post-PCV7	PCV13	PCV	ERR730852	South Africa	KwaZulu Natal	missing	-28.5306	30.8958	Africa	7	2010	gps105--gps18--gps64	0.25	R	I100L detected	indel(s) between 56th and 69th amino acid detected	R	neg	S	neg	mef1	R	neg	S	R-R-S-R-S	3	Yes	R	R	S	R	I
14566_5#90	GPS_ZA_1847	28166	63	2-5-36-12-17-21-14	14	9	Dominant	Post-PCV7	PCV7	PCV	ERR730850	South Africa	Western Cape	missing	-33.2278	21.8569	Africa	6	2010	24--27--gps171	0.25	R	I100L detected	indel(s) between 56th and 69th amino acid detected	R	neg	S	ermB1	neg	R	tetM	R	R-R-S-R-R	4	Yes	R	R	S	R	R
14566_5#9	GPS_ZA_1766	28134/28136	10826	8-11-255-47-3-346-9	29	145	Intermediate	Post-PCV7	NVT	NVT	ERR730769	South Africa	Gauteng	missing	-26.2708	28.1123	Africa	6	2010	0--6--27	0.03	S	I100L detected	indel(s) between 56th and 69th amino acid detected	R	neg	S	neg	neg	S	neg	S	S-R-S-S-S	1	No	S	R	S	S	I
14566_5#89	GPS_ZA_1846	27963	7084	2-5-1-2-292-220-27	6B	37	Dominant	Post-PCV7	PCV7	PCV	ERR730849	South Africa	Gauteng	missing	-26.2708	28.1123	Africa	6	2010	gps105--gps40--gps15	0.25	R	I100L detected	indel(s) between 56th and 69th amino acid detected	R	neg	S	ermB1	neg	R	tetM	R	R-R-S-R-R	4	Yes	R	R	S	R	R
14566_5#85	GPS_ZA_1842	27395	1094	6-62-5-30-88-8-6	6A	41	Dominant	Post-PCV7	PCV13	PCV	ERR730845	South Africa	Western Cape	missing	-33.2278	21.8569	Africa	4	2010	gps105--gps18--19	0.25	R	I100L detected	indel(s) between 56th and 69th amino acid detected	R	neg	S	neg	neg	S	neg	S	R-R-S-S-S	2	No	R	R	S	S	I
14566_5#84	GPS_ZA_1841	28636	1096	7-9-4-33-15-20-28	6A	13	Dominant	Post-PCV7	PCV13	PCV	ERR730844	South Africa	KwaZulu Natal	missing	-28.5306	30.8958	Africa	7	2010	0--4--3	0.03	S	I100L detected	indel(s) between 56th and 69th amino acid detected	R	neg	S	neg	neg	S	neg	S	S-R-S-S-S	1	No	S	R	S	S	I
14566_5#79	GPS_ZA_1836	27633	8328	1-8-9-5-241-1-18	19F	90	Intermediate	Post-PCV7	PCV7	PCV	ERR730839	South Africa	Gauteng	missing	-26.2708	28.1123	Africa	5	2010	gps5--gps57--gps64	0.25	R	I100L detected	indel(s) between 56th and 69th amino acid detected	R	neg	S	neg	neg	S	neg	S	R-R-S-S-S	2	No	R	R	S	S	I
14566_5#77	GPS_ZA_1834	27370	347	12-8-9-3-3-20-57	19F	21	Dominant	Post-PCV7	PCV7	PCV	ERR730837	South Africa	Northern Cape	missing	-29.0467	21.8569	Africa	5	2010	gps4--gps9--gps13	0.25	R	I100L detected	indel(s) between 56th and 69th amino acid detected	R	neg	S	neg	neg	S	neg	S	R-R-S-S-S	2	No	R	R	S	S	I
14566_5#76	GPS_ZA_1833	28633	2285	7-9-4-13-15-20-28	6A	13	Dominant	Post-PCV7	PCV13	PCV	ERR730836	South Africa	Mpumalanga	missing	-25.5653	30.5279	Africa	7	2010	0--4--3	0.03	S	I100L NOT detected	indel(s) between 56th and 69th amino acid NOT detected	S	neg	S	neg	neg	S	neg	S	S-S-S-S-S	0	No	R	R	S	R	R
14566_5#75	GPS_ZA_1832	28279	347	12-8-9-3-3-20-57	19F	21	Dominant	Post-PCV7	PCV7	PCV	ERR730835	South Africa	Gauteng	missing	-26.2708	28.1123	Africa	6	2010	gps4--gps69--gps13	0.25	R	I100L detected	indel(s) between 56th and 69th amino acid detected	R	neg	S	neg	mef1	R	neg	S	R-R-S-R-S	3	Yes	R	R	S	R	I
14566_5#73	GPS_ZA_1830	27940	6393	2-270-1-6-6-20-18	6B	37	Dominant	Post-PCV7	PCV7	PCV	ERR730833	South Africa	Eastern Cape	missing	-32.2968	26.4194	Africa	6	2010	gps105--gps45--gps11	0.25	R	I100L detected	indel(s) between 56th and 69th amino acid detected	R	neg	S	neg	neg	S	neg	S	R-R-S-S-S	2	No	R	R	S	S	I
14566_5#72	GPS_ZA_1829	27100	2421	2-62-1-25-6-20-5	6B	37	Dominant	Post-PCV7	PCV7	PCV	ERR730832	South Africa	Western Cape	missing	-33.2278	21.8569	Africa	4	2010	gps105--gps45--gps11	0.25	R	I100L detected	indel(s) between 56th and 69th amino acid detected	R	neg	S	neg	neg	S	neg	S	R-R-S-S-S	2	No	R	R	S	S	I
14566_5#7	GPS_ZA_1764	27171/27174	180	7-15-2-10-6-1-22	3	12	Dominant	Post-PCV7	PCV13	PCV	ERR730767	South Africa	Eastern Cape	missing	-32.2968	26.4194	Africa	4	2010	2--3--2	0.03	S	I100L NOT detected	indel(s) between 56th and 69th amino acid NOT detected	S	neg	S	neg	neg	S	neg	S	S-S-S-S-S	0	No	S	S	S	S	I
14566_5#67	GPS_ZA_1824	28276	217	10-18-4-1-7-19-9	1	2	Dominant	Post-PCV7	PCV13	PCV	ERR730827	South Africa	Gauteng	missing	-26.2708	28.1123	Africa	6	2010	2--44--0	0.03	S	I100L NOT detected	indel(s) between 56th and 69th amino acid NOT detected	S	neg	S	neg	neg	S	neg	S	S-S-S-S-S	0	No	S	S	S	S	I
14566_5#65	GPS_ZA_1822	27920	10823	10-25-9-10-6-4-168	19F	205	Intermediate	Post-PCV7	PCV7	PCV	ERR730825	South Africa	Northern Cape	missing	-29.0467	21.8569	Africa	6	2010	0--gps102--gps22	0.12	R	I100L detected	indel(s) between 56th and 69th amino acid detected	R	neg	S	neg	neg	S	neg	S	R-R-S-S-S	2	No	S	R	S	S	I
14566_5#64	GPS_ZA_1821	27089	6236	8-13-11-4-15-20-168	18C	68	Intermediate	Post-PCV7	PCV7	PCV	ERR730824	South Africa	Western Cape	missing	-33.2278	21.8569	Africa	4	2010	12--0--0	0.03	S	I100L NOT detected	indel(s) between 56th and 69th amino acid NOT detected	S	neg	S	neg	neg	S	neg	S	S-S-S-S-S	0	No	S	S	S	S	I
14566_5#61	GPS_ZA_1818	27368	undeterminable	12-8-34-3-3-U-14	19F	21	Dominant	Post-PCV7	PCV7	PCV	ERR730821	South Africa	Free State	missing	-28.4541	26.7968	Africa	5	2010	gps4--gps101--gps13	0.25	R	I100L detected	indel(s) between 56th and 69th amino acid detected	R	neg	S	neg	neg	S	neg	S	R-R-S-S-S	2	No	R	R	S	S	I
14566_5#59	GPS_ZA_1816	28267	347	12-8-9-3-3-20-57	19F	21	Dominant	Post-PCV7	PCV7	PCV	ERR730819	South Africa	Gauteng	missing	-26.2708	28.1123	Africa	4	2010	gps4--gps20--gps13	0.25	R	I100L detected	indel(s) between 56th and 69th amino acid detected	R	neg	S	neg	neg	S	neg	S	R-R-S-S-S	2	No	R	R	S	S	I
14566_5#57	GPS_ZA_1814	27919	2062	1-5-53-32-14-20-199	19A	17	Dominant	Post-PCV7	PCV13	PCV	ERR730817	South Africa	Northern Cape	missing	-29.0467	21.8569	Africa	6	2010	16--13--19	0.25	R	I100L detected	indel(s) between 56th and 69th amino acid NOT detected	I	neg	S	neg	neg	S	neg	S	R-I-S-S-S	2	No	R	R	S	S	I
14566_5#56	GPS_ZA_1813	27086	2062	1-5-53-32-14-20-199	19A	17	Dominant	Post-PCV7	PCV13	PCV	ERR730816	South Africa	Western Cape	missing	-33.2278	21.8569	Africa	4	2010	16--13--19	0.25	R	I100L detected	indel(s) between 56th and 69th amino acid NOT detected	I	neg	S	neg	neg	S	neg	S	R-I-S-S-S	2	No	R	R	S	S	I
14566_5#55	GPS_ZA_1812	27413/27433	4941	6-62-5-5-88-8-6	6A	41	Dominant	Post-PCV7	PCV13	PCV	ERR730815	South Africa	Gauteng	missing	-26.2708	28.1123	Africa	5	2010	gps105--gps18--19	0.25	R	I100L NOT detected	indel(s) between 56th and 69th amino acid detected	I	neg	S	neg	neg	S	neg	S	R-I-S-S-S	2	No	R	I	S	S	I
14566_5#54	GPS_ZA_1811	27527	2062	1-5-53-32-14-20-199	19A	17	Dominant	Post-PCV7	PCV13	PCV	ERR730814	South Africa	Western Cape	missing	-33.2278	21.8569	Africa	5	2010	gps22--13--19	0.25	R	I100L detected	indel(s) between 56th and 69th amino acid detected	R	neg	S	neg	neg	S	neg	S	R-R-S-S-S	2	No	R	R	S	S	I
14566_5#49	GPS_ZA_1806	27917	5659	16-12-9-1-248-33-33	5	8	Dominant	Post-PCV7	PCV13	PCV	ERR730809	South Africa	Northern Cape	missing	-29.0467	21.8569	Africa	6	2010	23--0--gps16	0.06	S	I100L detected	indel(s) between 56th and 69th amino acid NOT detected	I	neg	S	neg	neg	S	neg	S	S-I-S-S-S	1	No	S	R	S	S	I
14566_5#47	GPS_ZA_1804	27354/27543	420	15-38-19-5-36-20-6	19F	1	Dominant	Post-PCV7	PCV7	PCV	ERR730807	South Africa	Gauteng	missing	-26.2708	28.1123	Africa	4	2010	15--gps16--8	4	R	I100L detected	indel(s) between 56th and 69th amino acid detected	R	neg	S	neg	neg	S	neg	S	R-R-S-S-S	2	No	R	R	S	S	I
14566_5#44	GPS_ZA_1801	28533	271	4-16-19-15-6-20-26	19F	1	Dominant	Post-PCV7	PCV7	PCV	ERR730804	South Africa	Northern Cape	missing	-29.0467	21.8569	Africa	7	2010	13--16--47	2	R	I100L detected	indel(s) between 56th and 69th amino acid detected	R	neg	S	ermB1	mef1	R	tetM	R	R-R-S-R-R	4	Yes	R	R	S	R	R
14566_5#43	GPS_ZA_1800	28257	172	7-13-8-6-25-6-8	19F	5	Dominant	Post-PCV7	PCV7	PCV	ERR730803	South Africa	Gauteng	missing	-26.2708	28.1123	Africa	7	2010	gps5--1--gps64	0.25	R	I100L detected	indel(s) between 56th and 69th amino acid detected	R	neg	S	neg	neg	S	neg	S	R-R-S-S-S	2	No	R	R	S	S	I
14566_5#42	GPS_ZA_1799	28064	10822	4-16-19-15-6-20-165	19F	1	Dominant	Post-PCV7	PCV7	PCV	ERR730802	South Africa	Gauteng	missing	-26.2708	28.1123	Africa	6	2010	13--gps11--36	4	R	I100L detected	indel(s) between 56th and 69th amino acid detected	R	neg	S	ermB1	mef1	R	tetM	R	R-R-S-R-R	4	Yes	R	R	S	R	R
14566_5#41	GPS_ZA_1798	27614	2059	15-29-4-21-30-27-1	23F	14	Dominant	Post-PCV7	PCV7	PCV	ERR730801	South Africa	Eastern Cape	missing	-32.2968	26.4194	Africa	5	2010	gps2--12--19	0.25	R	I100L detected	indel(s) between 56th and 69th amino acid detected	R	neg	S	neg	mef1	R	tetM	R	R-R-S-R-R	4	Yes	R	R	S	R	R
14566_5#40	GPS_ZA_1797	27874	6279	15-29-4-21-30-1-5	23F	14	Dominant	Post-PCV7	PCV7	PCV	ERR730800	South Africa	KwaZulu Natal	missing	-28.5306	30.8958	Africa	6	2010	gps6--gps22--gps17	0.25	R	I100L NOT detected	indel(s) between 56th and 69th amino acid NOT detected	S	cat1	R	ermB1	neg	R	tetM	R	R-S-R-R-R	4	Yes	R	I	R	R	R
14566_5#39	GPS_ZA_1796	27310/27322	1094	6-62-5-30-88-8-6	6B	41	Dominant	Post-PCV7	PCV7	PCV	ERR730799	South Africa	Western Cape	missing	-33.2278	21.8569	Africa	4	2010	gps105--gps18--19	0.25	R	I100L detected	indel(s) between 56th and 69th amino acid detected	R	neg	S	neg	neg	S	neg	S	R-R-S-S-S	2	No	R	R	S	S	I
14566_5#34	GPS_ZA_1791	28046	2319	1-8-9-4-6-4-6	23A	7	Dominant	Post-PCV7	NVT	NVT	ERR730794	South Africa	Gauteng	missing	-26.2708	28.1123	Africa	6	2010	2--0--6	0.03	S	I100L NOT detected	indel(s) between 56th and 69th amino acid NOT detected	S	neg	S	neg	neg	S	neg	S	S-S-S-S-S	0	No	S	S	S	S	I
14566_5#32	GPS_ZA_1789	27842	2652	4-5-4-5-5-3-8	14	18	Dominant	Post-PCV7	PCV7	PCV	ERR730792	South Africa	Western Cape	missing	-33.2278	21.8569	Africa	6	2010	15--12--gps10	2	R	I100L detected	indel(s) between 56th and 69th amino acid detected	R	neg	S	ermB1	neg	R	tetM	R	R-R-S-R-R	4	Yes	R	R	S	R	R
14566_5#3	GPS_ZA_1760	28198	12568	7-9-541-33-15-20-28	6A	13	Dominant	Post-PCV7	PCV13	PCV	ERR730763	South Africa	Gauteng	missing	-26.2708	28.1123	Africa	6	2010	0--4--3	0.03	S	I100L detected	indel(s) between 56th and 69th amino acid detected	R	neg	S	neg	neg	S	neg	S	S-R-S-S-S	1	No	S	R	S	S	I
14566_5#28	GPS_ZA_1785	28456	5004	10-5-36-12-17-21-14	14	9	Dominant	Post-PCV7	PCV7	PCV	ERR730788	South Africa	Mpumalanga	missing	-25.5653	30.5279	Africa	7	2010	24--27--gps15	0.25	R	I100L detected	indel(s) between 56th and 69th amino acid detected	R	neg	S	neg	neg	S	tetM	R	R-R-S-S-R	3	Yes	R	R	S	S	I
14566_5#27	GPS_ZA_1784	28233	1094	6-62-5-30-88-8-6	6B	41	Dominant	Post-PCV7	PCV7	PCV	ERR730787	South Africa	Western Cape	missing	-33.2278	21.8569	Africa	6	2010	gps105--gps18--19	0.25	R	I100L detected	indel(s) between 56th and 69th amino acid detected	R	neg	S	neg	neg	S	neg	S	R-R-S-S-S	2	No	R	R	S	S	I
14566_5#26	GPS_ZA_1783	28019	6279	15-29-4-21-30-1-5	23F	14	Dominant	Post-PCV7	PCV7	PCV	ERR730786	South Africa	Gauteng	missing	-26.2708	28.1123	Africa	6	2010	gps6--gps22--gps17	0.25	R	I100L NOT detected	indel(s) between 56th and 69th amino acid detected	I	cat1	R	ermB1	neg	R	tetM	R	R-I-R-R-R	5	Yes	R	I	R	R	R
14566_5#25	GPS_ZA_1782	28644/28645	8714	2-8-11-16-15-19-309	33D	30	Dominant	Post-PCV7	NVT	NVT	ERR730785	South Africa	KwaZulu Natal	missing	-28.5306	30.8958	Africa	7	2010	2--0--0	0.03	S	I100L NOT detected	indel(s) between 56th and 69th amino acid NOT detected	S	neg	S	neg	neg	S	neg	S	S-S-S-S-S	0	No	S	S	S	S	I
14566_5#23	GPS_ZA_1780	27238/27240	1094	6-62-5-30-88-8-6	6A	41	Dominant	Post-PCV7	PCV13	PCV	ERR730783	South Africa	Gauteng	missing	-26.2708	28.1123	Africa	4	2010	gps105--gps18--19	0.25	R	I100L detected	indel(s) between 56th and 69th amino acid detected	R	neg	S	neg	neg	S	neg	S	R-R-S-S-S	2	No	R	R	S	S	I
14566_5#22	GPS_ZA_1779	27468	5408	8-5-36-3-6-345-5	9V	22	Dominant	Post-PCV7	PCV7	PCV	ERR730782	South Africa	Gauteng	missing	-26.2708	28.1123	Africa	5	2010	1--2--0	0.03	S	I100L detected	indel(s) between 56th and 69th amino acid NOT detected	I	neg	S	neg	neg	S	neg	S	S-I-S-S-S	1	No	S	R	S	S	I
14566_5#15	GPS_ZA_1772	27215/27424	8687	1-32-97-5-10-88-18	15B/15C	25	Dominant	Post-PCV7	NVT	NVT	ERR730775	South Africa	Gauteng	missing	-26.2708	28.1123	Africa	4	2010	2--0--gps46	0.06	S	I100L detected	indel(s) between 56th and 69th amino acid detected	R	neg	S	neg	neg	S	neg	S	S-R-S-S-S	1	No	S	R	S	S	I
14566_5#12	GPS_ZA_1769	28450	230	12-19-2-17-6-22-14	14	10	Dominant	Post-PCV7	PCV7	PCV	ERR730772	South Africa	KwaZulu Natal	missing	-28.5306	30.8958	Africa	7	2010	17--46--131	2	R	I100L detected	indel(s) between 56th and 69th amino acid detected	R	neg	S	ermB1	neg	R	tet(S/M)	R	R-R-S-R-R	4	Yes	R	R	S	R	R
14566_5#11	GPS_ZA_1768	28215	393	10-43-41-18-13-49-6	38	38	Intermediate	Post-PCV7	NVT	NVT	ERR730771	South Africa	KwaZulu Natal	missing	-28.5306	30.8958	Africa	6	2010	2--4--0	0.03	S	I100L NOT detected	indel(s) between 56th and 69th amino acid NOT detected	S	neg	S	neg	neg	S	neg	S	S-S-S-S-S	0	No	S	S	S	S	I
14566_5#10	GPS_ZA_1767	27993	8835	10-16-54-1-9-3-75	17F	61	Intermediate	Post-PCV7	NVT	NVT	ERR730770	South Africa	KwaZulu Natal	missing	-28.5306	30.8958	Africa	6	2010	2--0--gps34	0.06	S	I100L NOT detected	indel(s) between 56th and 69th amino acid NOT detected	S	neg	S	neg	neg	S	neg	S	S-S-S-S-S	0	No	S	S	S	S	I
14566_5#1	GPS_ZA_1758	27970/28268	10820	6-62-4-30-88-3-6	6A	41	Dominant	Post-PCV7	PCV13	PCV	ERR730761	South Africa	Gauteng	missing	-26.2708	28.1123	Africa	6	2010	gps105--gps18--19	0.25	R	I100L detected	indel(s) between 56th and 69th amino acid detected	R	neg	S	neg	neg	S	neg	S	R-R-S-S-S	2	No	R	R	S	S	I
14566_4#95	GPS_ZA_1662	21908/21911	4893	2-5-2-16-1-26-1	18C	11	Dominant	Pre-PCV	PCV7	PCV	ERR730760	South Africa	Gauteng	missing	-26.2708	28.1123	Africa	3	2009	2--0--2	0.03	S	I100L NOT detected	indel(s) between 56th and 69th amino acid detected	I	neg	S	neg	neg	S	neg	S	S-I-S-S-S	1	No	NA	S	NA	NA	NA
14566_4#94	GPS_ZA_1661	25280	10819	2-8-29-4-10-1-5	22F	448	Rare	Pre-PCV	NVT	NVT	ERR730759	South Africa	KwaZulu Natal	missing	-28.5306	30.8958	Africa	10	2009	11--gps100--0	0.03	S	I100L NOT detected	indel(s) between 56th and 69th amino acid NOT detected	S	neg	S	neg	neg	S	neg	S	S-S-S-S-S	0	No	NA	S	NA	NA	NA
14566_4#92	GPS_ZA_1659	22275	6279	15-29-4-21-30-1-5	23F	14	Dominant	Pre-PCV	PCV7	PCV	ERR730757	South Africa	KwaZulu Natal	missing	-28.5306	30.8958	Africa	4	2009	gps6--gps22--131	0.03	S	I100L detected	indel(s) between 56th and 69th amino acid detected	R	neg	S	ermB1	neg	R	tetM	R	S-R-S-R-R	3	Yes	R	R	S	R	R
14566_4#88	GPS_ZA_1655	25028/25030	5027	12-8-4-1-11-14-168	7F	56	Intermediate	Pre-PCV	PCV13	PCV	ERR730753	South Africa	Gauteng	missing	-26.2708	28.1123	Africa	10	2009	gps35--0--0	0.06	S	I100L NOT detected	indel(s) between 56th and 69th amino acid detected	I	neg	S	neg	neg	S	neg	S	S-I-S-S-S	1	No	NA	I	NA	NA	NA
14566_4#85	GPS_ZA_1652	24992	1221	7-5-1-5-15-12-14	4	70	Intermediate	Pre-PCV	PCV7	PCV	ERR730750	South Africa	Western Cape	missing	-33.2278	21.8569	Africa	10	2009	2--4--3	0.03	S	I100L NOT detected	indel(s) between 56th and 69th amino acid NOT detected	S	neg	S	neg	neg	S	neg	S	S-S-S-S-S	0	No	NA	S	NA	NA	NA
14566_4#80	GPS_ZA_1647	24974/25025	420	15-38-19-5-36-20-6	19F	1	Dominant	Pre-PCV	PCV7	PCV	ERR730745	South Africa	Gauteng	missing	-26.2708	28.1123	Africa	10	2009	15--gps16--8	4	R	I100L detected	indel(s) between 56th and 69th amino acid detected	R	neg	S	neg	neg	S	neg	S	R-R-S-S-S	2	No	R	R	S	S	I
14566_4#79	GPS_ZA_1646	21273/21274	172	7-13-8-6-25-6-8	23F	5	Dominant	Pre-PCV	PCV7	PCV	ERR730744	South Africa	Gauteng	missing	-26.2708	28.1123	Africa	2	2009	17--1--gps15	1	R	I100L detected	indel(s) between 56th and 69th amino acid detected	R	neg	S	neg	neg	S	neg	S	R-R-S-S-S	2	No	R	R	S	S	S
14566_4#78	GPS_ZA_1645	25240	230	12-19-2-17-6-22-14	14	10	Dominant	Pre-PCV	PCV7	PCV	ERR730743	South Africa	Gauteng	missing	-26.2708	28.1123	Africa	10	2009	17--46--131	2	R	I100L detected	indel(s) between 56th and 69th amino acid detected	R	neg	S	ermB1	neg	R	tet(S/M)	R	R-R-S-R-R	4	Yes	R	R	S	R	R
14566_4#75	GPS_ZA_1642	24803	10818	15-29-4-21-30-1-344	6B	14	Dominant	Pre-PCV	PCV7	PCV	ERR730740	South Africa	Gauteng	missing	-26.2708	28.1123	Africa	9	2009	15--gps2--20	0.25	R	I100L detected	indel(s) between 56th and 69th amino acid detected	R	neg	S	neg	mef1	R	tetM	R	R-R-S-R-R	4	Yes	R	R	S	R	R
14566_4#74	GPS_ZA_1641	24617	6277	7-8-9-3-3-20-57	19F	21	Dominant	Pre-PCV	PCV7	PCV	ERR730739	South Africa	Western Cape	missing	-33.2278	21.8569	Africa	9	2009	gps4--gps20--gps13	0.25	R	I100L detected	indel(s) between 56th and 69th amino acid detected	R	neg	S	neg	neg	S	neg	S	R-R-S-S-S	2	No	R	R	S	S	I
14566_4#73	GPS_ZA_1640	18071	217	10-18-4-1-7-19-9	1	2	Dominant	Pre-PCV	PCV13	PCV	ERR730738	South Africa	Free State	missing	-28.4541	26.7968	Africa	7	2008	2--44--0	0.03	S	I100L NOT detected	indel(s) between 56th and 69th amino acid NOT detected	S	neg	S	neg	neg	S	neg	S	S-S-S-S-S	0	No	NA	S	NA	NA	NA
14566_4#7	GPS_ZA_1574	25289	2062	1-5-53-32-14-20-199	19A	17	Dominant	Pre-PCV	PCV13	PCV	ERR730672	South Africa	North West	missing	-26.6639	25.2838	Africa	10	2009	gps5--13--19	0.25	R	I100L NOT detected	indel(s) between 56th and 69th amino acid detected	I	neg	S	neg	neg	S	neg	S	R-I-S-S-S	2	No	R	I	S	S	I
14566_4#68	GPS_ZA_1635	21935	8835	10-16-54-1-9-3-75	17F	61	Intermediate	Pre-PCV	NVT	NVT	ERR730733	South Africa	Eastern Cape	missing	-32.2968	26.4194	Africa	3	2009	2--0--gps34	0.06	S	I100L NOT detected	indel(s) between 56th and 69th amino acid NOT detected	S	neg	S	neg	neg	S	neg	S	S-S-S-S-S	0	No	NA	S	NA	NA	NA
14566_4#65	GPS_ZA_1632	18058	12566	6-62-5-358-88-8-6	6A	41	Dominant	Pre-PCV	PCV13	PCV	ERR730730	South Africa	Western Cape	missing	-33.2278	21.8569	Africa	7	2008	gps105--gps18--19	0.25	R	I100L detected	indel(s) between 56th and 69th amino acid detected	R	neg	S	neg	neg	S	neg	S	R-R-S-S-S	2	No	R	I	NA	NA	NA
14566_4#63	GPS_ZA_1630	25500	217	10-18-4-1-7-19-9	1	2	Dominant	Pre-PCV	PCV13	PCV	ERR730728	South Africa	Gauteng	missing	-26.2708	28.1123	Africa	11	2009	2--44--0	0.03	S	I100L NOT detected	indel(s) between 56th and 69th amino acid NOT detected	S	neg	S	neg	neg	S	neg	S	S-S-S-S-S	0	No	NA	S	NA	NA	NA
14566_4#62	GPS_ZA_1629	25232	1094	6-62-5-30-88-8-6	6A	41	Dominant	Pre-PCV	PCV13	PCV	ERR730727	South Africa	KwaZulu Natal	missing	-28.5306	30.8958	Africa	10	2009	gps105--gps18--19	0.25	R	I100L detected	indel(s) between 56th and 69th amino acid detected	R	neg	S	neg	neg	S	neg	S	R-R-S-S-S	2	No	R	R	S	S	I
14566_4#61	GPS_ZA_1628	24950	2062	1-5-53-32-14-20-199	19A	17	Dominant	Pre-PCV	PCV13	PCV	ERR730726	South Africa	Western Cape	missing	-33.2278	21.8569	Africa	10	2009	16--13--19	0.25	R	I100L detected	indel(s) between 56th and 69th amino acid NOT detected	I	neg	S	neg	neg	S	neg	S	R-I-S-S-S	2	No	R	R	S	S	I
14566_4#6	GPS_ZA_1573	25118	242	15-29-4-21-30-1-14	14	14	Dominant	Pre-PCV	PCV7	PCV	ERR730671	South Africa	Gauteng	missing	-26.2708	28.1123	Africa	10	2009	17--46--131	2	R	I100L NOT detected	indel(s) between 56th and 69th amino acid detected	I	cat1	R	ermB1	neg	R	tetM	R	R-I-R-R-R	5	Yes	R	R	R	R	R
14566_4#56	GPS_ZA_1623	23259/23260	2062	1-5-53-32-14-20-199	19A	17	Dominant	Pre-PCV	PCV13	PCV	ERR730721	South Africa	Gauteng	missing	-26.2708	28.1123	Africa	6	2009	16--13--19	0.25	R	I100L detected	indel(s) between 56th and 69th amino acid NOT detected	I	neg	S	neg	neg	S	neg	S	R-I-S-S-S	2	No	R	R	S	S	I
14566_4#54	GPS_ZA_1621	25224	347	12-8-9-3-3-20-57	19F	21	Dominant	Pre-PCV	PCV7	PCV	ERR730719	South Africa	KwaZulu Natal	missing	-28.5306	30.8958	Africa	10	2009	gps4--gps20--gps13	0.25	R	I100L detected	indel(s) between 56th and 69th amino acid detected	R	neg	S	neg	neg	S	neg	S	R-R-S-S-S	2	No	R	R	S	S	I
14566_4#52	GPS_ZA_1619	21641	393	10-43-41-18-13-49-6	38	38	Intermediate	Pre-PCV	NVT	NVT	ERR730717	South Africa	Eastern Cape	missing	-32.2968	26.4194	Africa	3	2009	2--4--0	0.03	S	I100L NOT detected	indel(s) between 56th and 69th amino acid NOT detected	S	neg	S	neg	neg	S	neg	S	S-S-S-S-S	0	No	NA	S	NA	NA	NA
14566_4#51	GPS_ZA_1618	24736	1447	6-13-8-6-25-6-8	6A	5	Dominant	Pre-PCV	PCV13	PCV	ERR730716	South Africa	Gauteng	missing	-26.2708	28.1123	Africa	9	2009	gps105--1--19	0.25	R	I100L detected	indel(s) between 56th and 69th amino acid detected	R	neg	S	neg	mef1	R	neg	S	R-R-S-R-S	3	Yes	R	R	S	R	I
14566_4#50	GPS_ZA_1617	24666/24915	172	7-13-8-6-25-6-8	19F	5	Dominant	Pre-PCV	PCV7	PCV	ERR730715	South Africa	Gauteng	missing	-26.2708	28.1123	Africa	9	2009	gps5--1--gps64	0.25	R	I100L detected	indel(s) between 56th and 69th amino acid detected	R	neg	S	neg	neg	S	neg	S	R-R-S-S-S	2	No	R	R	S	S	I
14566_4#5	GPS_ZA_1572	22409	1094	6-62-5-30-88-8-6	6A	41	Dominant	Pre-PCV	PCV13	PCV	ERR730670	South Africa	Western Cape	missing	-33.2278	21.8569	Africa	5	2009	gps105--gps18--19	0.25	R	I100L detected	indel(s) between 56th and 69th amino acid detected	R	neg	S	neg	neg	S	neg	S	R-R-S-S-S	2	No	R	R	S	S	I
14566_4#49	GPS_ZA_1616	18097	217	10-18-4-1-7-19-9	1	2	Dominant	Pre-PCV	PCV13	PCV	ERR730714	South Africa	Gauteng	missing	-26.2708	28.1123	Africa	7	2008	2--44--0	0.03	S	I100L NOT detected	indel(s) between 56th and 69th amino acid NOT detected	S	neg	S	neg	neg	S	neg	S	S-S-S-S-S	0	No	NA	S	NA	NA	NA
14566_4#48	GPS_ZA_1615	23133/23134	230	12-19-2-17-6-22-14	14	10	Dominant	Pre-PCV	PCV7	PCV	ERR730713	South Africa	Western Cape	missing	-33.2278	21.8569	Africa	6	2009	17--46--8	2	R	I100L detected	indel(s) between 56th and 69th amino acid NOT detected	I	neg	S	neg	neg	S	tetM	R	R-I-S-S-R	3	Yes	R	R	S	S	R
14566_4#47	GPS_ZA_1614	25446	7052	7-43-47-16-6-14-17	15B/15C	48	Intermediate	Pre-PCV	NVT	NVT	ERR730712	South Africa	KwaZulu Natal	missing	-28.5306	30.8958	Africa	11	2009	gps28--18--171	0.25	R	I100L detected	indel(s) between 56th and 69th amino acid NOT detected	I	neg	S	neg	neg	S	neg	S	R-I-S-S-S	2	No	R	R	S	S	I
14566_4#45	GPS_ZA_1612	24873	3207	7-6-1-2-6-1-285	6B	129	Intermediate	Pre-PCV	PCV7	PCV	ERR730710	South Africa	Gauteng	missing	-26.2708	28.1123	Africa	9	2009	gps104--gps26--gps25	0.12	R	I100L detected	indel(s) between 56th and 69th amino acid detected	R	neg	S	neg	neg	S	tetM	R	R-R-S-S-R	3	Yes	R	R	S	S	R
14566_4#42	GPS_ZA_1609	24628/24629	2652	4-5-4-5-5-3-8	14	18	Dominant	Pre-PCV	PCV7	PCV	ERR730707	South Africa	Gauteng	missing	-26.2708	28.1123	Africa	9	2009	15--12--gps10	2	R	I100L detected	indel(s) between 56th and 69th amino acid detected	R	neg	S	ermB1	neg	R	tetM	R	R-R-S-R-R	4	Yes	R	R	S	R	R
14566_4#40	GPS_ZA_1607	23028/23031	230	12-19-2-17-6-22-14	14	10	Dominant	Pre-PCV	PCV7	PCV	ERR730705	South Africa	Gauteng	missing	-26.2708	28.1123	Africa	6	2009	17--46--35	0.5	R	I100L detected	indel(s) between 56th and 69th amino acid NOT detected	I	neg	S	neg	neg	S	tetM	R	R-I-S-S-R	3	Yes	R	R	S	S	R
14566_4#36	GPS_ZA_1603	21571	6393	2-270-1-6-6-20-18	6B	37	Dominant	Pre-PCV	PCV7	PCV	ERR730701	South Africa	Gauteng	missing	-26.2708	28.1123	Africa	2	2009	gps105--gps45--36	0.5	R	I100L detected	indel(s) between 56th and 69th amino acid detected	R	neg	S	neg	neg	S	neg	S	R-R-S-S-S	2	No	R	R	S	S	I
14566_4#35	GPS_ZA_1602	24712	6236	8-13-11-4-15-20-168	18C	68	Intermediate	Pre-PCV	PCV7	PCV	ERR730700	South Africa	Western Cape	missing	-33.2278	21.8569	Africa	9	2009	12--0--0	0.03	S	I100L NOT detected	indel(s) between 56th and 69th amino acid NOT detected	S	neg	S	neg	neg	S	neg	S	S-S-S-S-S	0	No	NA	S	NA	NA	NA
14566_4#34	GPS_ZA_1601	24601/24646	8379	2-38-1-25-6-20-5	6B	37	Dominant	Pre-PCV	PCV7	PCV	ERR730699	South Africa	Northern Cape	missing	-29.0467	21.8569	Africa	9	2009	gps105--gps45--gps11	0.25	R	I100L NOT detected	indel(s) between 56th and 69th amino acid detected	I	neg	S	neg	neg	S	neg	S	R-I-S-S-S	2	No	R	I	S	S	I
14566_4#33	GPS_ZA_1600	18126	2059	15-29-4-21-30-27-1	23F	14	Dominant	Pre-PCV	PCV7	PCV	ERR730698	South Africa	Eastern Cape	missing	-32.2968	26.4194	Africa	7	2008	gps2--12--19	0.25	R	I100L detected	indel(s) between 56th and 69th amino acid detected	R	neg	S	neg	mef1	R	tetM	R	R-R-S-R-R	4	Yes	R	R	NA	R	R
14566_4#3	GPS_ZA_1570	24672	1094	6-62-5-30-88-8-6	6A	41	Dominant	Pre-PCV	PCV13	PCV	ERR730668	South Africa	KwaZulu Natal	missing	-28.5306	30.8958	Africa	9	2009	gps105--gps18--19	0.25	R	I100L detected	indel(s) between 56th and 69th amino acid detected	R	neg	S	ermB1	neg	R	tetM	R	R-R-S-R-R	4	Yes	R	R	S	R	R
14566_4#29	GPS_ZA_1596	22647	2062	1-5-53-32-14-20-199	19A	17	Dominant	Pre-PCV	PCV13	PCV	ERR730694	South Africa	Gauteng	missing	-26.2708	28.1123	Africa	5	2009	gps5--13--19	0.25	R	I100L NOT detected	indel(s) between 56th and 69th amino acid detected	I	neg	S	neg	neg	S	neg	S	R-I-S-S-S	2	No	R	I	S	S	I
14566_4#28	GPS_ZA_1595	21172	10816	15-8-4-21-30-27-1	23F	14	Dominant	Pre-PCV	PCV7	PCV	ERR730693	South Africa	Western Cape	missing	-33.2278	21.8569	Africa	2	2009	gps2--12--19	0.25	R	I100L detected	indel(s) between 56th and 69th amino acid detected	R	neg	S	neg	mef1	R	tetM	R	R-R-S-R-R	4	Yes	R	I	S	R	R
14566_4#25	GPS_ZA_1592	18191	2062	1-5-53-32-14-20-199	19A	17	Dominant	Pre-PCV	PCV13	PCV	ERR730690	South Africa	Gauteng	missing	-26.2708	28.1123	Africa	7	2008	gps5--13--19	0.25	R	I100L NOT detected	indel(s) between 56th and 69th amino acid detected	I	neg	S	neg	neg	S	neg	S	R-I-S-S-S	2	No	R	S	NA	NA	NA
14566_4#22	GPS_ZA_1589	25154	217	10-18-4-1-7-19-9	1	2	Dominant	Pre-PCV	PCV13	PCV	ERR730687	South Africa	Free State	missing	-28.4541	26.7968	Africa	10	2009	2--44--gps169	0.03	S	I100L NOT detected	indel(s) between 56th and 69th amino acid NOT detected	S	neg	S	neg	neg	S	neg	S	S-S-S-S-S	0	No	NA	S	NA	NA	NA
14566_4#18	GPS_ZA_1585	17840	2062	1-5-53-32-14-20-199	19A	17	Dominant	Pre-PCV	PCV13	PCV	ERR730683	South Africa	Western Cape	missing	-33.2278	21.8569	Africa	6	2008	16--13--19	0.25	R	I100L detected	indel(s) between 56th and 69th amino acid NOT detected	I	neg	S	neg	neg	S	neg	S	R-I-S-S-S	2	No	S	R	NA	NA	NA
14566_4#17	GPS_ZA_1584	18189	2062	1-5-53-32-14-20-199	19A	17	Dominant	Pre-PCV	PCV13	PCV	ERR730682	South Africa	Gauteng	missing	-26.2708	28.1123	Africa	7	2008	gps5--13--19	0.25	R	I100L NOT detected	indel(s) between 56th and 69th amino acid detected	I	neg	S	neg	neg	S	neg	S	R-I-S-S-S	2	No	R	S	NA	NA	NA
14566_4#16	GPS_ZA_1583	22730/22731	2062	1-5-53-32-14-20-199	19A	17	Dominant	Pre-PCV	PCV13	PCV	ERR730681	South Africa	Gauteng	missing	-26.2708	28.1123	Africa	5	2009	gps22--13--19	0.25	R	I100L NOT detected	indel(s) between 56th and 69th amino acid detected	I	neg	S	neg	neg	S	neg	S	R-I-S-S-S	2	No	R	I	S	S	I
14566_4#15	GPS_ZA_1582	25291	10619	93-38-1-10-3-20-6	19F	21	Dominant	Pre-PCV	PCV7	PCV	ERR730680	South Africa	Gauteng	missing	-26.2708	28.1123	Africa	10	2009	15--gps99--gps168	4	R	I100L detected	indel(s) between 56th and 69th amino acid detected	R	neg	S	neg	neg	S	neg	S	R-R-S-S-S	2	No	R	R	S	S	I
14566_4#14	GPS_ZA_1581	25150	10582	12-8-9-5-6-20-5	6A	242	Rare	Pre-PCV	PCV13	PCV	ERR730679	South Africa	Gauteng	missing	-26.2708	28.1123	Africa	10	2009	0--0--gps70	0.06	S	I100L detected	indel(s) between 56th and 69th amino acid NOT detected	I	neg	S	neg	neg	S	neg	S	S-I-S-S-S	1	No	S	I	S	S	I
14566_4#13	GPS_ZA_1580	22452	5410	16-2-53-5-241-1-5	4	79	Intermediate	Pre-PCV	PCV7	PCV	ERR730678	South Africa	KwaZulu Natal	missing	-28.5306	30.8958	Africa	5	2009	gps8--gps24--gps21	0.25	R	I100L NOT detected	indel(s) between 56th and 69th amino acid detected	I	neg	S	neg	neg	S	neg	S	R-I-S-S-S	2	No	R	I	S	S	I
14566_4#12	GPS_ZA_1579	24857	5073	51-9-4-13-15-20-28	6A	13	Dominant	Pre-PCV	PCV13	PCV	ERR730677	South Africa	Gauteng	missing	-26.2708	28.1123	Africa	9	2009	0--4--gps64	0.06	S	I100L NOT detected	indel(s) between 56th and 69th amino acid detected	I	neg	S	neg	neg	S	neg	S	S-I-S-S-S	1	No	S	I	S	S	I
14566_4#11	GPS_ZA_1578	24689	1447	6-13-8-6-25-6-8	6A	5	Dominant	Pre-PCV	PCV13	PCV	ERR730676	South Africa	Eastern Cape	missing	-32.2968	26.4194	Africa	9	2009	gps105--1--19	0.25	R	I100L detected	indel(s) between 56th and 69th amino acid detected	R	neg	S	neg	mef1	R	neg	S	R-R-S-R-S	3	Yes	R	R	S	R	I
14566_4#10	GPS_ZA_1577	14846	6266	1-22-53-32-14-20-199	19A	17	Dominant	Pre-PCV	PCV13	PCV	ERR730675	South Africa	Western Cape	missing	-33.2278	21.8569	Africa	10	2007	gps5--13--19	0.25	R	I100L detected	indel(s) between 56th and 69th amino acid detected	R	neg	S	neg	neg	S	neg	S	R-R-S-S-S	2	No	R	R	NA	NA	NA
14555_4#95	GPS_ZA_2137	32501	230	12-19-2-17-6-22-14	14	10	Dominant	Post-PCV7	PCV7	PCV	ERR730665	South Africa	Gauteng	missing	-26.2708	28.1123	Africa	7	2011	17--46--131	2	R	I100L detected	indel(s) between 56th and 69th amino acid detected	R	neg	S	ermB1	neg	R	tet(S/M)	R	R-R-S-R-R	4	Yes	R	R	S	R	R
14555_4#94	GPS_ZA_2136	32271	8337	15-29-4-21-30-1-79	23F	14	Dominant	Post-PCV7	PCV7	PCV	ERR730664	South Africa	KwaZulu Natal	missing	-28.5306	30.8958	Africa	6	2011	0--gps59--0	0.03	S	I100L detected	indel(s) between 56th and 69th amino acid detected	R	neg	S	neg	mef1	R	tetM	R	S-R-S-R-R	3	Yes	S	R	S	R	R
14555_4#91	GPS_ZA_2133	31954	2062	1-5-53-32-14-20-199	19A	17	Dominant	Post-PCV7	PCV13	PCV	ERR730661	South Africa	Mpumalanga	missing	-25.5653	30.5279	Africa	5	2011	gps51--13--19	0.25	R	I100L detected	indel(s) between 56th and 69th amino acid detected	R	neg	S	neg	neg	S	neg	S	R-R-S-S-S	2	No	R	R	S	S	I
14555_4#90	GPS_ZA_2132	31761	2062	1-5-53-32-14-20-199	19A	17	Dominant	Post-PCV7	PCV13	PCV	ERR730660	South Africa	Gauteng	missing	-26.2708	28.1123	Africa	5	2011	gps22--13--19	0.25	R	I100L detected	indel(s) between 56th and 69th amino acid detected	R	neg	S	neg	neg	S	neg	S	R-R-S-S-S	2	No	R	R	S	S	I
14555_4#89	GPS_ZA_2131	30970	217	10-18-4-1-7-19-9	1	2	Dominant	Post-PCV7	PCV13	PCV	ERR730659	South Africa	Free State	missing	-28.4541	26.7968	Africa	2	2011	2--44--0	0.03	S	I100L NOT detected	indel(s) between 56th and 69th amino acid NOT detected	S	neg	S	neg	neg	S	neg	S	S-S-S-S-S	0	No	S	S	S	S	I
14555_4#88	GPS_ZA_2130	31925	8337	15-29-4-21-30-1-79	23F	14	Dominant	Post-PCV7	PCV7	PCV	ERR730658	South Africa	Western Cape	missing	-33.2278	21.8569	Africa	5	2011	0--gps59--0	0.03	S	I100L detected	indel(s) between 56th and 69th amino acid detected	R	neg	S	neg	mef1	R	tetM	R	S-R-S-R-R	3	Yes	S	R	S	R	R
14555_4#87	GPS_ZA_2129	32469	8713	15-13-54-2-197-16-6	6B	52	Intermediate	Post-PCV7	PCV7	PCV	ERR730657	South Africa	North West	missing	-26.6639	25.2838	Africa	7	2011	gps110--12--19	0.25	R	I100L NOT detected	indel(s) between 56th and 69th amino acid NOT detected	S	neg	S	neg	neg	S	neg	S	R-S-S-S-S	1	No	R	S	S	S	I
14555_4#83	GPS_ZA_2125	31681	458	2-32-9-47-6-21-17	3	51	Intermediate	Post-PCV7	PCV13	PCV	ERR730653	South Africa	Gauteng	missing	-26.2708	28.1123	Africa	5	2011	0--26--2	0.03	S	I100L NOT detected	indel(s) between 56th and 69th amino acid NOT detected	S	neg	S	neg	neg	S	neg	S	S-S-S-S-S	0	No	S	S	S	S	I
14555_4#80	GPS_ZA_2122	15044	5808	1-5-1-5-6-3-5	15B/15C	200	Intermediate	Pre-PCV	NVT	NVT	ERR730650	South Africa	Gauteng	missing	-26.2708	28.1123	Africa	11	2007	gps112--15--77	0.25	R	I100L detected	indel(s) between 56th and 69th amino acid NOT detected	I	neg	S	neg	neg	S	neg	S	R-I-S-S-S	2	No	R	S	NA	NA	NA
14555_4#8	GPS_ZA_2050	32509	2062	1-5-53-32-14-20-199	19A	17	Dominant	Post-PCV7	PCV13	PCV	ERR730614	South Africa	Western Cape	missing	-33.2278	21.8569	Africa	7	2011	16--13--19	0.25	R	I100L detected	indel(s) between 56th and 69th amino acid NOT detected	I	neg	S	neg	neg	S	neg	S	R-I-S-S-S	2	No	R	R	S	S	I
14555_4#79	GPS_ZA_2121	32448	217	10-18-4-1-7-19-9	1	2	Dominant	Post-PCV7	PCV13	PCV	ERR730649	South Africa	Mpumalanga	missing	-25.5653	30.5279	Africa	7	2011	2--44--0	0.03	S	I100L NOT detected	indel(s) between 56th and 69th amino acid NOT detected	S	neg	S	neg	neg	S	neg	S	S-S-S-S-S	0	No	S	I	S	S	I
14555_4#77	GPS_ZA_2119	31915	347	12-8-9-3-3-20-57	19F	21	Dominant	Post-PCV7	PCV7	PCV	ERR730647	South Africa	Free State	missing	-28.4541	26.7968	Africa	5	2011	gps4--gps20--gps13	0.25	R	I100L detected	indel(s) between 56th and 69th amino acid detected	R	neg	S	neg	neg	S	neg	S	R-R-S-S-S	2	No	R	R	S	S	I
14555_4#76	GPS_ZA_2118	32891	289	16-12-9-1-41-33-33	5	8	Dominant	Post-PCV7	PCV13	PCV	ERR730646	South Africa	Gauteng	missing	-26.2708	28.1123	Africa	8	2011	23--0--2	0.03	S	I100L detected	indel(s) between 56th and 69th amino acid detected	R	neg	S	neg	neg	S	neg	S	S-R-S-S-S	1	No	S	R	S	S	I
14555_4#75	GPS_ZA_2117	31671	2062	1-5-53-32-14-20-199	19A	17	Dominant	Post-PCV7	PCV13	PCV	ERR730645	South Africa	Gauteng	missing	-26.2708	28.1123	Africa	4	2011	16--13--19	0.25	R	I100L detected	indel(s) between 56th and 69th amino acid NOT detected	I	neg	S	neg	neg	S	neg	S	R-I-S-S-S	2	No	R	R	S	S	I
14555_4#73	GPS_ZA_2115	30780	63	2-5-36-12-17-21-14	14	9	Dominant	Post-PCV7	PCV7	PCV	ERR730643	South Africa	Limpopo	missing	-23.4013	29.4179	Africa	1	2011	24--27--28	0.25	R	I100L NOT detected	indel(s) between 56th and 69th amino acid detected	I	neg	S	neg	neg	S	tetM	R	R-I-S-S-R	3	Yes	R	I	R	S	R
14555_4#72	GPS_ZA_2114	32730	1094	6-62-5-30-88-8-6	6A	41	Dominant	Post-PCV7	PCV13	PCV	ERR730642	South Africa	Free State	missing	-28.4541	26.7968	Africa	7	2011	gps105--gps18--19	0.25	R	I100L detected	indel(s) between 56th and 69th amino acid detected	R	neg	S	neg	neg	S	neg	S	R-R-S-S-S	2	No	R	R	S	S	I
14555_4#70	GPS_ZA_2112	32228	7052	7-43-47-16-6-14-17	15B/15C	48	Intermediate	Post-PCV7	NVT	NVT	ERR730640	South Africa	Free State	missing	-28.4541	26.7968	Africa	6	2011	gps28--18--171	0.25	R	I100L detected	indel(s) between 56th and 69th amino acid NOT detected	I	neg	S	neg	neg	S	neg	S	R-I-S-S-S	2	No	R	R	S	S	I
14555_4#7	GPS_ZA_2049	32276	12233	8-5-36-5-6-4-394	9N	125	Intermediate	Post-PCV7	NVT	NVT	ERR730613	South Africa	Western Cape	missing	-33.2278	21.8569	Africa	6	2011	1--0--19	0.06	S	I100L detected	indel(s) between 56th and 69th amino acid NOT detected	I	neg	S	neg	neg	S	neg	S	S-I-S-S-S	1	No	S	R	S	S	I
14555_4#69	GPS_ZA_2111	31894	1096	7-9-4-33-15-20-28	6A	13	Dominant	Post-PCV7	PCV13	PCV	ERR730639	South Africa	Gauteng	missing	-26.2708	28.1123	Africa	5	2011	0--4--3	0.03	S	I100L NOT detected	indel(s) between 56th and 69th amino acid detected	I	neg	S	neg	neg	S	neg	S	S-I-S-S-S	1	No	S	I	S	S	I
14555_4#67	GPS_ZA_2109	31758	2062	1-5-53-32-14-20-199	19A	17	Dominant	Post-PCV7	PCV13	PCV	ERR730637	South Africa	Gauteng	missing	-26.2708	28.1123	Africa	5	2011	16--13--19	0.25	R	I100L detected	indel(s) between 56th and 69th amino acid NOT detected	I	neg	S	neg	neg	S	neg	S	R-I-S-S-S	2	No	R	I	S	S	I
14555_4#61	GPS_ZA_2103	32927/32948	5647	15-5-54-1-197-1-168	13	52	Intermediate	Post-PCV7	NVT	NVT	ERR730631	South Africa	Gauteng	missing	-26.2708	28.1123	Africa	8	2011	gps16--0--0	0.03	S	I100L NOT detected	indel(s) between 56th and 69th amino acid NOT detected	S	neg	S	neg	neg	S	neg	S	S-S-S-S-S	0	No	S	S	S	S	I
14555_4#6	GPS_ZA_2048	32086	386	32-28-1-1-15-52-14	6B	47	Dominant	Post-PCV7	PCV7	PCV	ERR730612	South Africa	KwaZulu Natal	missing	-28.5306	30.8958	Africa	6	2011	2--53--77	0.12	R	I100L NOT detected	indel(s) between 56th and 69th amino acid detected	I	neg	S	ermB1	neg	R	tetM	R	R-I-S-R-R	4	Yes	R	I	S	R	I
14555_4#59	GPS_ZA_2101	31852	2062	1-5-53-32-14-20-199	19A	17	Dominant	Post-PCV7	PCV13	PCV	ERR730629	South Africa	Western Cape	missing	-33.2278	21.8569	Africa	5	2011	16--13--19	0.25	R	I100L detected	indel(s) between 56th and 69th amino acid NOT detected	I	neg	S	neg	neg	S	neg	S	R-I-S-S-S	2	No	R	R	S	S	I
14555_4#58	GPS_ZA_2100	31656	2062	1-5-53-32-14-20-199	19A	17	Dominant	Post-PCV7	PCV13	PCV	ERR730628	South Africa	Gauteng	missing	-26.2708	28.1123	Africa	4	2011	16--13--19	0.25	R	I100L detected	indel(s) between 56th and 69th amino acid NOT detected	I	neg	S	neg	neg	S	neg	S	R-I-S-S-S	2	No	R	R	S	S	I
14555_4#55	GPS_ZA_2097	32340	4893	2-5-2-16-1-26-1	18C	11	Dominant	Post-PCV7	PCV7	PCV	ERR730625	South Africa	Eastern Cape	missing	-32.2968	26.4194	Africa	6	2011	2--0--0	0.03	S	I100L NOT detected	indel(s) between 56th and 69th amino acid detected	I	neg	S	neg	neg	S	neg	S	S-I-S-S-S	1	No	S	S	S	S	I
14555_4#53	GPS_ZA_2095	32794/32878	53	2-5-1-11-16-3-14	8	3	Dominant	Post-PCV7	NVT	NVT	ERR730623	South Africa	Gauteng	missing	-26.2708	28.1123	Africa	8	2011	3--6--5	0.03	S	I100L NOT detected	indel(s) between 56th and 69th amino acid NOT detected	S	neg	S	neg	neg	S	neg	S	S-S-S-S-S	0	No	S	S	S	S	I
14555_4#51	GPS_ZA_2093	31833	2062	1-5-53-32-14-20-199	19A	17	Dominant	Post-PCV7	PCV13	PCV	ERR730621	South Africa	Western Cape	missing	-33.2278	21.8569	Africa	5	2011	16--13--19	0.25	R	I100L detected	indel(s) between 56th and 69th amino acid NOT detected	I	neg	S	neg	neg	S	neg	S	R-I-S-S-S	2	No	R	R	S	S	I
14555_4#50	GPS_ZA_2092	31639	2062	1-5-53-32-14-20-199	19A	17	Dominant	Post-PCV7	PCV13	PCV	ERR736941	South Africa	Western Cape	missing	-33.2278	21.8569	Africa	4	2011	16--13--19	0.25	R	I100L detected	indel(s) between 56th and 69th amino acid NOT detected	I	neg	S	neg	neg	S	neg	S	R-I-S-S-S	2	No	R	R	S	S	I
14555_4#49	GPS_ZA_2091	26522	2421	2-62-1-25-6-20-5	6B	37	Dominant	Post-PCV7	PCV7	PCV	ERR730620	South Africa	Eastern Cape	missing	-32.2968	26.4194	Africa	1	2010	gps105--gps45--gps11	0.25	R	I100L detected	indel(s) between 56th and 69th amino acid detected	R	neg	S	neg	neg	S	neg	S	R-R-S-S-S	2	No	R	I	S	S	I
14555_4#47	GPS_ZA_2089	32336	217	10-18-4-1-7-19-9	1	2	Dominant	Post-PCV7	PCV13	PCV	ERR736939	South Africa	Gauteng	missing	-26.2708	28.1123	Africa	6	2011	2--44--0	0.03	S	I100L NOT detected	indel(s) between 56th and 69th amino acid detected	I	cat1	R	neg	neg	S	tetM	R	S-I-R-S-R	3	Yes	S	I	R	S	R
14555_4#44	GPS_ZA_2086	32426	416	1-13-14-4-17-51-14	19A	4	Dominant	Post-PCV7	PCV13	PCV	ERR730619	South Africa	Western Cape	missing	-33.2278	21.8569	Africa	7	2011	0--0--0	0.03	S	I100L NOT detected	indel(s) between 56th and 69th amino acid NOT detected	S	neg	S	neg	neg	S	neg	S	S-S-S-S-S	0	No	S	S	S	S	I
14555_4#43	GPS_ZA_2085	31825	2416	43-60-1-1-11-14-19	12F	56	Intermediate	Post-PCV7	NVT	NVT	ERR730618	South Africa	Gauteng	missing	-26.2708	28.1123	Africa	5	2011	2--4--0	0.03	S	I100L NOT detected	indel(s) between 56th and 69th amino acid NOT detected	S	neg	S	neg	neg	S	neg	S	S-S-S-S-S	0	No	S	S	S	S	I
14555_4#39	GPS_ZA_2081	32319	5659	16-12-9-1-248-33-33	5	8	Dominant	Post-PCV7	PCV13	PCV	ERR736934	South Africa	Gauteng	missing	-26.2708	28.1123	Africa	6	2011	23--0--gps16	0.06	S	I100L NOT detected	indel(s) between 56th and 69th amino acid NOT detected	S	neg	S	neg	neg	S	neg	S	S-S-S-S-S	0	No	S	S	S	S	I
14555_4#38	GPS_ZA_2080	32175	7050	16-12-9-1-11-33-33	5	8	Dominant	Post-PCV7	PCV13	PCV	ERR736933	South Africa	KwaZulu Natal	missing	-28.5306	30.8958	Africa	6	2011	23--0--gps9	0.06	S	I100L detected	indel(s) between 56th and 69th amino acid detected	R	neg	S	neg	neg	S	neg	S	S-R-S-S-S	1	No	S	R	S	S	I
14555_4#37	GPS_ZA_2079	32547/32548	989	12-5-89-8-6-112-14	12F	26	Dominant	Post-PCV7	NVT	NVT	ERR736932	South Africa	Gauteng	missing	-26.2708	28.1123	Africa	7	2011	12--4--3	0.03	S	I100L NOT detected	indel(s) between 56th and 69th amino acid detected	I	cat1	R	neg	neg	S	tetM	R	S-I-R-S-R	3	Yes	S	I	R	S	R
14555_4#33	GPS_ZA_2075	24942	458	2-32-9-47-6-21-17	3	51	Intermediate	Pre-PCV	PCV13	PCV	ERR736928	South Africa	KwaZulu Natal	missing	-28.5306	30.8958	Africa	9	2009	0--26--2	0.03	S	I100L NOT detected	indel(s) between 56th and 69th amino acid NOT detected	S	neg	S	neg	neg	S	neg	S	S-S-S-S-S	0	No	NA	S	NA	NA	NA
14555_4#32	GPS_ZA_2074	32593	11677	1-5-53-32-14-641-199	19A	17	Dominant	Post-PCV7	PCV13	PCV	ERR736927	South Africa	Gauteng	missing	-26.2708	28.1123	Africa	7	2011	gps5--13--19	0.25	R	I100L NOT detected	indel(s) between 56th and 69th amino acid detected	I	neg	S	neg	neg	S	neg	S	R-I-S-S-S	2	No	R	I	S	S	I
14555_4#31	GPS_ZA_2073	32317	2062	1-5-53-32-14-20-199	19A	17	Dominant	Post-PCV7	PCV13	PCV	ERR736926	South Africa	Eastern Cape	missing	-32.2968	26.4194	Africa	6	2011	16--13--gps72	0.25	R	I100L detected	indel(s) between 56th and 69th amino acid NOT detected	I	neg	S	neg	neg	S	neg	S	R-I-S-S-S	2	No	R	R	S	S	I
14555_4#30	GPS_ZA_2072	32164	1094	6-62-5-30-88-8-6	6A	41	Dominant	Post-PCV7	PCV13	PCV	ERR736925	South Africa	KwaZulu Natal	missing	-28.5306	30.8958	Africa	6	2011	gps105--gps18--19	0.25	R	I100L detected	indel(s) between 56th and 69th amino acid detected	R	neg	S	neg	neg	S	neg	S	R-R-S-S-S	2	No	R	R	S	S	I
14555_4#3	GPS_ZA_2045	31762	2285	7-9-4-13-15-20-28	6B	13	Dominant	Post-PCV7	PCV7	PCV	ERR736905	South Africa	Gauteng	missing	-26.2708	28.1123	Africa	5	2011	2--4--gps105	0.03	S	I100L NOT detected	indel(s) between 56th and 69th amino acid NOT detected	S	neg	S	neg	neg	S	neg	S	S-S-S-S-S	0	No	S	S	S	S	I
14555_4#29	GPS_ZA_2071	32517/32693	5412	2-9-54-5-205-288-15	6A	223	Rare	Post-PCV7	PCV13	PCV	ERR736924	South Africa	Gauteng	missing	-26.2708	28.1123	Africa	7	2011	gps19--151--gps54	0.25	R	I100L detected	indel(s) between 56th and 69th amino acid detected	R	neg	S	neg	neg	S	neg	S	R-R-S-S-S	2	No	R	R	S	S	I
14555_4#28	GPS_ZA_2070	32387	8776	12-60-4-10-6-20-6	6B	192	Intermediate	Post-PCV7	PCV7	PCV	ERR736923	South Africa	Gauteng	missing	-26.2708	28.1123	Africa	6	2011	gps105--gps18--19	0.25	R	I100L NOT detected	indel(s) between 56th and 69th amino acid NOT detected	S	neg	S	neg	neg	S	neg	S	R-S-S-S-S	1	No	R	S	S	S	I
14555_4#21	GPS_ZA_2063	32512/32513	7313	7-25-4-1-15-1-14	6A	13	Dominant	Post-PCV7	PCV13	PCV	ERR736918	South Africa	Western Cape	missing	-33.2278	21.8569	Africa	7	2011	2--4--3	0.03	S	I100L NOT detected	indel(s) between 56th and 69th amino acid NOT detected	S	neg	S	neg	neg	S	neg	S	S-S-S-S-S	0	No	S	S	S	R	I
14555_4#2	GPS_ZA_2044	31242	138	7-5-8-5-10-6-14	6B	24	Intermediate	Post-PCV7	PCV7	PCV	ERR736904	South Africa	Western Cape	missing	-33.2278	21.8569	Africa	3	2011	0--0--0	0.03	S	I100L NOT detected	indel(s) between 56th and 69th amino acid NOT detected	S	neg	S	neg	neg	S	neg	S	S-S-S-S-S	0	No	R	R	S	S	I
14555_4#19	GPS_ZA_2061	31782	1094	6-62-5-30-88-8-6	6A	41	Dominant	Post-PCV7	PCV13	PCV	ERR736916	South Africa	Western Cape	missing	-33.2278	21.8569	Africa	5	2011	gps105--gps18--19	0.25	R	I100L detected	indel(s) between 56th and 69th amino acid detected	R	neg	S	neg	neg	S	neg	S	R-R-S-S-S	2	No	R	R	S	S	I
14555_4#15	GPS_ZA_2057	32286	7733	7-5-4-4-15-465-28	6B	297	Rare	Post-PCV7	PCV7	PCV	ERR736912	South Africa	Gauteng	missing	-26.2708	28.1123	Africa	6	2011	2--4--gps15	0.12	R	I100L NOT detected	indel(s) between 56th and 69th amino acid NOT detected	S	neg	S	ermB1	neg	R	tetM	R	R-S-S-R-R	3	Yes	S	I	S	R	R
14555_4#11	GPS_ZA_2053	31780	458	2-32-9-47-6-21-17	3	51	Intermediate	Post-PCV7	PCV13	PCV	ERR736908	South Africa	Western Cape	missing	-33.2278	21.8569	Africa	5	2011	0--26--2	0.03	S	I100L NOT detected	indel(s) between 56th and 69th amino acid NOT detected	S	neg	S	neg	neg	S	neg	S	S-S-S-S-S	0	No	S	S	S	S	I
14555_4#10	GPS_ZA_2052	31355	63	2-5-36-12-17-21-14	14	9	Dominant	Post-PCV7	PCV7	PCV	ERR736907	South Africa	Gauteng	missing	-26.2708	28.1123	Africa	3	2011	24--27--28	0.25	R	I100L NOT detected	indel(s) between 56th and 69th amino acid detected	I	neg	S	neg	neg	S	tetM	R	R-I-S-S-R	3	Yes	R	R	S	R	R
14555_3#95	GPS_ZA_1377	16192	63	2-5-36-12-17-21-14	14	9	Dominant	Pre-PCV	PCV7	PCV	ERR736902	South Africa	KwaZulu Natal	missing	-28.5306	30.8958	Africa	1	2008	24--27--19	0.25	R	I100L NOT detected	indel(s) between 56th and 69th amino acid detected	I	neg	S	neg	neg	S	tetM	R	R-I-S-S-R	3	Yes	S	I	NA	NA	R
14555_3#94	GPS_ZA_1376	15901	271	4-16-19-15-6-20-26	19F	1	Dominant	Pre-PCV	PCV7	PCV	ERR736901	South Africa	Gauteng	missing	-26.2708	28.1123	Africa	1	2008	13--49--8	4	R	I100L detected	indel(s) between 56th and 69th amino acid detected	R	neg	S	ermB1	mef1	R	tetM	R	R-R-S-R-R	4	Yes	R	R	NA	R	S
14555_3#92	GPS_ZA_1374	14929	2285	7-9-4-13-15-20-28	6B	13	Dominant	Pre-PCV	PCV7	PCV	ERR730610	South Africa	Gauteng	missing	-26.2708	28.1123	Africa	10	2007	2--4--gps23	0.12	R	I100L detected	indel(s) between 56th and 69th amino acid NOT detected	I	neg	S	neg	neg	S	neg	S	R-I-S-S-S	2	No	NA	S	NA	NA	NA
14555_3#91	GPS_ZA_1373	15050	217	10-18-4-1-7-19-9	1	2	Dominant	Pre-PCV	PCV13	PCV	ERR730609	South Africa	Limpopo	missing	-23.4013	29.4179	Africa	10	2007	2--44--0	0.03	S	I100L NOT detected	indel(s) between 56th and 69th amino acid NOT detected	S	neg	S	neg	neg	S	neg	S	S-S-S-S-S	0	No	NA	S	NA	NA	NA
14555_3#89	GPS_ZA_1371	9895	2909	2-62-1-25-6-20-6	6B	37	Dominant	Pre-PCV	PCV7	PCV	ERR730607	South Africa	Gauteng	missing	-26.2708	28.1123	Africa	11	2006	gps105--gps18--gps11	0.25	R	I100L NOT detected	indel(s) between 56th and 69th amino acid detected	I	neg	S	neg	neg	S	neg	S	R-I-S-S-S	2	No	R	I	NA	NA	NA
14555_3#87	GPS_ZA_1369	16143	7084	2-5-1-2-292-220-27	6B	37	Dominant	Pre-PCV	PCV7	PCV	ERR730605	South Africa	Western Cape	missing	-33.2278	21.8569	Africa	2	2008	gps105--gps40--114	0.5	R	I100L detected	indel(s) between 56th and 69th amino acid detected	R	neg	S	neg	neg	S	neg	S	R-R-S-S-S	2	No	R	R	NA	NA	NA
14555_3#83	GPS_ZA_1365	14967	1094	6-62-5-30-88-8-6	6A	41	Dominant	Pre-PCV	PCV13	PCV	ERR730601	South Africa	KwaZulu Natal	missing	-28.5306	30.8958	Africa	10	2007	gps105--gps18--19	0.25	R	I100L detected	indel(s) between 56th and 69th amino acid detected	R	neg	S	neg	neg	S	neg	S	R-R-S-S-S	2	No	R	R	R	NA	R
14555_3#82	GPS_ZA_1364	14745	271	4-16-19-15-6-20-26	19F	1	Dominant	Pre-PCV	PCV7	PCV	ERR730600	South Africa	Eastern Cape	missing	-32.2968	26.4194	Africa	9	2007	13--49--8	4	R	I100L detected	indel(s) between 56th and 69th amino acid detected	R	neg	S	ermB1	mef1	R	tetM	R	R-R-S-R-R	4	Yes	R	R	NA	R	I
14555_3#81	GPS_ZA_1363	9846	5073	51-9-4-13-15-20-28	6A	13	Dominant	Pre-PCV	PCV13	PCV	ERR730599	South Africa	Western Cape	missing	-33.2278	21.8569	Africa	10	2006	0--4--0	0.03	S	I100L NOT detected	indel(s) between 56th and 69th amino acid detected	I	neg	S	neg	neg	S	neg	S	S-I-S-S-S	1	No	NA	R	NA	NA	NA
14555_3#8	GPS_ZA_1290	16216	5604	5-15-4-1-6-218-6	25F	155	Intermediate	Pre-PCV	NVT	NVT	ERR730526	South Africa	Gauteng	missing	-26.2708	28.1123	Africa	2	2008	0--0--23	0.03	S	I100L NOT detected	indel(s) between 56th and 69th amino acid detected	I	neg	S	neg	neg	S	tetM	R	S-I-S-S-R	2	No	NA	S	NA	NA	R
14555_3#76	GPS_ZA_1358	14358	2185	1-10-9-43-5-1-6	6C	178	Intermediate	Pre-PCV	NVT	NVT	ERR730594	South Africa	Eastern Cape	missing	-32.2968	26.4194	Africa	8	2007	2--0--2	0.03	S	I100L NOT detected	indel(s) between 56th and 69th amino acid detected	I	neg	S	neg	neg	S	neg	S	S-I-S-S-S	1	No	S	I	S	S	I
14555_3#75	GPS_ZA_1357	14924	185	7-22-1-2-5-1-14	6B	77	Intermediate	Pre-PCV	PCV7	PCV	ERR730593	South Africa	Free State	missing	-28.4541	26.7968	Africa	10	2007	19--gps42--gps90	0.25	R	I100L detected	indel(s) between 56th and 69th amino acid NOT detected	I	neg	S	neg	neg	S	neg	S	R-I-S-S-S	2	No	R	R	NA	NA	NA
14555_3#74	GPS_ZA_1356	14715	217	10-18-4-1-7-19-9	1	2	Dominant	Pre-PCV	PCV13	PCV	ERR730592	South Africa	KwaZulu Natal	missing	-28.5306	30.8958	Africa	10	2007	2--44--0	0.03	S	I100L NOT detected	indel(s) between 56th and 69th amino acid NOT detected	S	neg	S	neg	neg	S	neg	S	S-S-S-S-S	0	No	NA	S	NA	NA	NA
14555_3#73	GPS_ZA_1355	9805	445	2-5-29-5-42-3-18	22F	3	Dominant	Pre-PCV	NVT	NVT	ERR730591	South Africa	Gauteng	missing	-26.2708	28.1123	Africa	10	2006	0--0--0	0.03	S	I100L NOT detected	indel(s) between 56th and 69th amino acid NOT detected	S	neg	S	neg	neg	S	neg	S	S-S-S-S-S	0	No	NA	S	NA	NA	NA
14555_3#71	GPS_ZA_1353	16128	230	12-19-2-17-6-22-14	14	10	Dominant	Pre-PCV	PCV7	PCV	ERR730589	South Africa	Gauteng	missing	-26.2708	28.1123	Africa	2	2008	17--46--131	2	R	I100L detected	indel(s) between 56th and 69th amino acid detected	R	neg	S	ermB1	neg	R	tet(S/M)	R	R-R-S-R-R	4	Yes	R	R	NA	R	R
14555_3#70	GPS_ZA_1352	16778/16779	7738	7-22-1-2-5-1-510	6B	77	Intermediate	Pre-PCV	PCV7	PCV	ERR730588	South Africa	Western Cape	missing	-33.2278	21.8569	Africa	4	2008	19--gps42--gps63	0.25	R	I100L detected	indel(s) between 56th and 69th amino acid NOT detected	I	neg	S	neg	neg	S	neg	S	R-I-S-S-S	2	No	R	I	NA	NA	NA
14555_3#66	GPS_ZA_1348	14646	6277	7-8-9-3-3-20-57	19F	21	Dominant	Pre-PCV	PCV7	PCV	ERR730584	South Africa	Free State	missing	-28.4541	26.7968	Africa	10	2007	gps4--gps20--gps13	0.25	R	I100L detected	indel(s) between 56th and 69th amino acid detected	R	neg	S	neg	neg	S	neg	S	R-R-S-S-S	2	No	R	R	NA	NA	NA
14555_3#65	GPS_ZA_1347	9799	12562	15-29-4-21-30-1-797	23F	14	Dominant	Pre-PCV	PCV7	PCV	ERR730583	South Africa	Free State	missing	-28.4541	26.7968	Africa	10	2006	0--0--0	0.03	S	I100L detected	indel(s) between 56th and 69th amino acid detected	R	neg	S	neg	mef1	R	tetM	R	S-R-S-R-R	3	Yes	NA	R	NA	R	R
14555_3#63	GPS_ZA_1345	16120	2062	1-5-53-32-14-20-199	19A	17	Dominant	Pre-PCV	PCV13	PCV	ERR730581	South Africa	Western Cape	missing	-33.2278	21.8569	Africa	2	2008	16--13--19	0.25	R	I100L detected	indel(s) between 56th and 69th amino acid NOT detected	I	neg	S	neg	neg	S	neg	S	R-I-S-S-S	2	No	R	R	NA	NA	NA
14555_3#59	GPS_ZA_1341	14889	53	2-5-1-11-16-3-14	8	3	Dominant	Pre-PCV	NVT	NVT	ERR730577	South Africa	Gauteng	missing	-26.2708	28.1123	Africa	10	2007	3--6--5	0.03	S	I100L NOT detected	indel(s) between 56th and 69th amino acid NOT detected	S	neg	S	neg	neg	S	neg	S	S-S-S-S-S	0	No	NA	S	NA	NA	NA
14555_3#58	GPS_ZA_1340	14579	8713	15-13-54-2-197-16-6	6B	52	Intermediate	Pre-PCV	PCV7	PCV	ERR730576	South Africa	Gauteng	missing	-26.2708	28.1123	Africa	10	2007	gps110--12--19	0.25	R	I100L NOT detected	indel(s) between 56th and 69th amino acid NOT detected	S	neg	S	neg	neg	S	neg	S	R-S-S-S-S	1	No	R	S	NA	NA	NA
14555_3#57	GPS_ZA_1339	9787	185	7-22-1-2-5-1-14	6B	77	Intermediate	Pre-PCV	PCV7	PCV	ERR730575	South Africa	Free State	missing	-28.4541	26.7968	Africa	10	2006	19--gps42--gps63	0.25	R	I100L NOT detected	indel(s) between 56th and 69th amino acid NOT detected	S	neg	S	neg	neg	S	neg	S	R-S-S-S-S	1	No	R	R	NA	NA	NA
14555_3#54	GPS_ZA_1336	16385/16481	172	7-13-8-6-25-6-8	23F	5	Dominant	Pre-PCV	PCV7	PCV	ERR730572	South Africa	Gauteng	missing	-26.2708	28.1123	Africa	3	2008	17--1--gps15	1	R	I100L detected	indel(s) between 56th and 69th amino acid detected	R	neg	S	neg	neg	S	neg	S	R-R-S-S-S	2	No	R	R	NA	NA	NA
14555_3#53	GPS_ZA_1335	14971	63	2-5-36-12-17-21-14	14	9	Dominant	Pre-PCV	PCV7	PCV	ERR730571	South Africa	KwaZulu Natal	missing	-28.5306	30.8958	Africa	10	2007	24--27--28	0.25	R	I100L NOT detected	indel(s) between 56th and 69th amino acid detected	I	neg	S	neg	neg	S	tetM	R	R-I-S-S-R	3	Yes	R	I	NA	NA	R
14555_3#52	GPS_ZA_1334	9911	7307	7-22-1-2-5-1-27	6B	77	Intermediate	Pre-PCV	PCV7	PCV	ERR730570	South Africa	Gauteng	missing	-26.2708	28.1123	Africa	11	2006	16--gps40--gps104	0.5	R	I100L detected	indel(s) between 56th and 69th amino acid NOT detected	I	neg	S	neg	neg	S	neg	S	R-I-S-S-S	2	No	R	R	NA	NA	NA
14555_3#50	GPS_ZA_1332	14572	271	4-16-19-15-6-20-26	19F	1	Dominant	Pre-PCV	PCV7	PCV	ERR730568	South Africa	Gauteng	missing	-26.2708	28.1123	Africa	10	2007	13--gps98--gps24	2	R	I100L detected	indel(s) between 56th and 69th amino acid detected	R	neg	S	ermB1	mef1	R	tetM	R	R-R-S-R-R	4	Yes	R	R	NA	R	S
14555_3#5	GPS_ZA_1287	14533	5073	51-9-4-13-15-20-28	6A	13	Dominant	Pre-PCV	PCV13	PCV	ERR730523	South Africa	Eastern Cape	missing	-32.2968	26.4194	Africa	9	2007	0--4--0	0.03	S	I100L NOT detected	indel(s) between 56th and 69th amino acid detected	I	neg	S	neg	neg	S	neg	S	S-I-S-S-S	1	No	NA	I	NA	NA	NA
14555_3#49	GPS_ZA_1331	9764	1492	1-5-4-5-5-3-5	14	18	Dominant	Pre-PCV	PCV7	PCV	ERR730567	South Africa	KwaZulu Natal	missing	-28.5306	30.8958	Africa	10	2006	153--gps22--gps78	0.25	R	I100L detected	indel(s) between 56th and 69th amino acid detected	R	neg	S	ermB1	neg	R	tetM	R	R-R-S-R-R	4	Yes	R	R	NA	R	R
14555_3#47	GPS_ZA_1329	16070	2909	2-62-1-25-6-20-6	6B	37	Dominant	Pre-PCV	PCV7	PCV	ERR730565	South Africa	KwaZulu Natal	missing	-28.5306	30.8958	Africa	1	2008	gps105--gps18--gps11	0.25	R	I100L detected	indel(s) between 56th and 69th amino acid detected	R	neg	S	neg	neg	S	neg	S	R-R-S-S-S	2	No	R	I	NA	NA	NA
14555_3#46	GPS_ZA_1328	16359/16369	242	15-29-4-21-30-1-14	23F	14	Dominant	Pre-PCV	PCV7	PCV	ERR730564	South Africa	Western Cape	missing	-33.2278	21.8569	Africa	2	2008	0--0--0	0.03	S	I100L detected	indel(s) between 56th and 69th amino acid detected	R	neg	S	neg	mef1	R	tetM	R	S-R-S-R-R	3	Yes	NA	R	NA	R	R
14555_3#45	GPS_ZA_1327	14754	6268	1-5-53-32-14-352-199	19A	17	Dominant	Pre-PCV	PCV13	PCV	ERR730563	South Africa	Mpumalanga	missing	-25.5653	30.5279	Africa	10	2007	gps105--13--19	0.25	R	I100L detected	indel(s) between 56th and 69th amino acid detected	R	neg	S	neg	neg	S	neg	S	R-R-S-S-S	2	No	R	R	NA	NA	NA
14555_3#44	GPS_ZA_1326	9780	2156	5-6-1-2-6-3-14	6B	23	Dominant	Pre-PCV	PCV7	PCV	ERR730562	South Africa	Mpumalanga	missing	-25.5653	30.5279	Africa	10	2006	34--92--56	2	R	I100L detected	indel(s) between 56th and 69th amino acid detected	R	cat1	R	ermB1	neg	R	tetM	R	R-R-R-R-R	5	Yes	R	R	R	R	R
14555_3#42	GPS_ZA_1324	14547	230	12-19-2-17-6-22-14	14	10	Dominant	Pre-PCV	PCV7	PCV	ERR730560	South Africa	Limpopo	missing	-23.4013	29.4179	Africa	10	2007	17--46--131	2	R	I100L detected	indel(s) between 56th and 69th amino acid detected	R	neg	S	ermB1	neg	R	tet(S/M)	R	R-R-S-R-R	4	Yes	R	R	NA	R	R
14555_3#41	GPS_ZA_1323	9762	63	2-5-36-12-17-21-14	14	9	Dominant	Pre-PCV	PCV7	PCV	ERR730559	South Africa	KwaZulu Natal	missing	-28.5306	30.8958	Africa	10	2006	24--27--28	0.25	R	I100L NOT detected	indel(s) between 56th and 69th amino acid detected	I	neg	S	neg	neg	S	tetM_promoter_deleted	S	R-I-S-S-S	2	No	S	I	NA	NA	NA
14555_3#40	GPS_ZA_1322	14491	5659	16-12-9-1-248-33-33	5	8	Dominant	Pre-PCV	PCV13	PCV	ERR730558	South Africa	Gauteng	missing	-26.2708	28.1123	Africa	9	2007	23--0--gps16	0.06	S	I100L NOT detected	indel(s) between 56th and 69th amino acid NOT detected	S	neg	S	neg	neg	S	neg	S	S-S-S-S-S	0	No	R	S	NA	NA	NA
14555_3#4	GPS_ZA_1286	15056	1094	6-62-5-30-88-8-6	6A	41	Dominant	Pre-PCV	PCV13	PCV	ERR730522	South Africa	Western Cape	missing	-33.2278	21.8569	Africa	10	2007	gps105--gps18--19	0.25	R	I100L detected	indel(s) between 56th and 69th amino acid detected	R	neg	S	neg	neg	S	neg	S	R-R-S-S-S	2	No	R	R	NA	NA	NA
14555_3#39	GPS_ZA_1321	16056	230	12-19-2-17-6-22-14	14	10	Dominant	Pre-PCV	PCV7	PCV	ERR730557	South Africa	North West	missing	-26.6639	25.2838	Africa	1	2008	17--46--131	2	R	I100L detected	indel(s) between 56th and 69th amino acid detected	R	neg	S	ermB1	neg	R	tet(S/M)	R	R-R-S-R-R	4	Yes	R	R	NA	R	R
14555_3#38	GPS_ZA_1320	15808/16064	10815	2-62-1-1-6-1-27	6B	37	Dominant	Pre-PCV	PCV7	PCV	ERR730556	South Africa	Western Cape	missing	-33.2278	21.8569	Africa	1	2008	2--0--3	0.03	S	I100L NOT detected	indel(s) between 56th and 69th amino acid NOT detected	S	neg	S	neg	neg	S	neg	S	S-S-S-S-S	0	No	NA	S	NA	NA	NA
14555_3#37	GPS_ZA_1319	14735	230	12-19-2-17-6-22-14	14	10	Dominant	Pre-PCV	PCV7	PCV	ERR730555	South Africa	Gauteng	missing	-26.2708	28.1123	Africa	10	2007	17--46--131	2	R	I100L detected	indel(s) between 56th and 69th amino acid detected	R	neg	S	ermB1	neg	R	tet(S/M)	R	R-R-S-R-R	4	Yes	R	R	NA	R	R
14555_3#34	GPS_ZA_1316	14446	217	10-18-4-1-7-19-9	1	2	Dominant	Pre-PCV	PCV13	PCV	ERR730552	South Africa	Gauteng	missing	-26.2708	28.1123	Africa	9	2007	2--44--0	0.03	S	I100L NOT detected	indel(s) between 56th and 69th amino acid NOT detected	S	neg	S	neg	neg	S	neg	S	S-S-S-S-S	0	No	NA	S	NA	NA	NA
14555_3#33	GPS_ZA_1315	9708	172	7-13-8-6-25-6-8	23F	5	Dominant	Pre-PCV	PCV7	PCV	ERR730551	South Africa	Western Cape	missing	-33.2278	21.8569	Africa	10	2006	17--1--gps15	1	R	I100L detected	indel(s) between 56th and 69th amino acid detected	R	neg	S	neg	neg	S	neg	S	R-R-S-S-S	2	No	R	R	NA	NA	NA
14555_3#32	GPS_ZA_1314	10308	2062	1-5-53-32-14-20-199	19A	17	Dominant	Pre-PCV	PCV13	PCV	ERR730550	South Africa	Free State	missing	-28.4541	26.7968	Africa	12	2006	gps22--13--19	0.25	R	I100L detected	indel(s) between 56th and 69th amino acid detected	R	neg	S	neg	neg	S	neg	S	R-R-S-S-S	2	No	R	R	NA	NA	NA
14555_3#30	GPS_ZA_1312	15799/15834	473	7-25-4-4-15-20-28	6A	13	Dominant	Pre-PCV	PCV13	PCV	ERR730548	South Africa	Gauteng	missing	-26.2708	28.1123	Africa	1	2008	36--34--44	0.5	R	I100L NOT detected	indel(s) between 56th and 69th amino acid NOT detected	S	neg	S	neg	mef1	R	neg	S	R-S-S-R-S	2	No	R	S	NA	R	NA
14555_3#3	GPS_ZA_1285	14753	217	10-18-4-1-7-19-9	1	2	Dominant	Pre-PCV	PCV13	PCV	ERR730521	South Africa	Mpumalanga	missing	-25.5653	30.5279	Africa	10	2007	2--44--0	0.03	S	I100L NOT detected	indel(s) between 56th and 69th amino acid NOT detected	S	neg	S	neg	neg	S	neg	S	S-S-S-S-S	0	No	NA	S	NA	NA	NA
14555_3#29	GPS_ZA_1311	14733	4087	7-9-4-5-15-20-18	6A	13	Dominant	Pre-PCV	PCV13	PCV	ERR730547	South Africa	Eastern Cape	missing	-32.2968	26.4194	Africa	10	2007	0--4--3	0.03	S	I100L NOT detected	indel(s) between 56th and 69th amino acid detected	I	neg	S	neg	neg	S	neg	S	S-I-S-S-S	1	No	NA	S	NA	NA	NA
14555_3#25	GPS_ZA_1307	9702	217	10-18-4-1-7-19-9	1	2	Dominant	Pre-PCV	PCV13	PCV	ERR730543	South Africa	Gauteng	missing	-26.2708	28.1123	Africa	10	2006	2--44--0	0.03	S	I100L NOT detected	indel(s) between 56th and 69th amino acid NOT detected	S	neg	S	neg	neg	S	neg	S	S-S-S-S-S	0	No	NA	S	NA	NA	NA
14555_3#24	GPS_ZA_1306	16235	217	10-18-4-1-7-19-9	1	2	Dominant	Pre-PCV	PCV13	PCV	ERR730542	South Africa	Gauteng	missing	-26.2708	28.1123	Africa	2	2008	2--44--0	0.03	S	I100L NOT detected	indel(s) between 56th and 69th amino acid NOT detected	S	neg	S	neg	neg	S	neg	S	S-S-S-S-S	0	No	NA	S	NA	NA	NA
14555_3#23	GPS_ZA_1305	15923	12561	7-9-4-5-529-20-18	6A	13	Dominant	Pre-PCV	PCV13	PCV	ERR730541	South Africa	Western Cape	missing	-33.2278	21.8569	Africa	1	2008	0--4--3	0.03	S	I100L NOT detected	indel(s) between 56th and 69th amino acid detected	I	neg	S	neg	neg	S	neg	S	S-I-S-S-S	1	No	NA	S	NA	NA	NA
14555_3#21	GPS_ZA_1303	14711	5624	8-8-36-5-6-4-394	9N	125	Intermediate	Pre-PCV	NVT	NVT	ERR730539	South Africa	Gauteng	missing	-26.2708	28.1123	Africa	10	2007	1--0--0	0.03	S	I100L detected	indel(s) between 56th and 69th amino acid NOT detected	I	neg	S	neg	neg	S	neg	S	S-I-S-S-S	1	No	NA	R	NA	NA	NA
14555_3#2	GPS_ZA_1284	10231/10234	8714	2-8-11-16-15-19-309	33D	30	Dominant	Pre-PCV	NVT	NVT	ERR730520	South Africa	Gauteng	missing	-26.2708	28.1123	Africa	12	2006	2--0--0	0.03	S	I100L NOT detected	indel(s) between 56th and 69th amino acid NOT detected	S	neg	S	neg	neg	S	neg	S	S-S-S-S-S	0	No	NA	S	NA	NA	NA
14555_3#19	GPS_ZA_1301	14772	1094	6-62-5-30-88-8-6	6A	41	Dominant	Pre-PCV	PCV13	PCV	ERR730537	South Africa	Western Cape	missing	-33.2278	21.8569	Africa	10	2007	gps105--gps18--19	0.25	R	I100L detected	indel(s) between 56th and 69th amino acid detected	R	neg	S	neg	neg	S	neg	S	R-R-S-S-S	2	No	R	I	NA	NA	NA
14555_3#18	GPS_ZA_1300	14394	6279	15-29-4-21-30-1-5	23F	14	Dominant	Pre-PCV	PCV7	PCV	ERR730536	South Africa	Gauteng	missing	-26.2708	28.1123	Africa	9	2007	gps117--gps22--131	2	R	I100L NOT detected	indel(s) between 56th and 69th amino acid detected	I	cat1	R	ermB1	neg	R	tetM	R	R-I-R-R-R	5	Yes	R	I	R	R	R
14555_3#17	GPS_ZA_1299	9697	242	15-29-4-21-30-1-14	23F	14	Dominant	Pre-PCV	PCV7	PCV	ERR730535	South Africa	Free State	missing	-28.4541	26.7968	Africa	10	2006	0--0--0	0.03	S	I100L detected	indel(s) between 56th and 69th amino acid detected	R	neg	S	neg	mef1	R	tetM	R	S-R-S-R-R	3	Yes	NA	R	NA	R	R
14555_3#16	GPS_ZA_1298	16221	10814	4-5-4-5-5-3-542	14	18	Dominant	Pre-PCV	PCV7	PCV	ERR730534	South Africa	Gauteng	missing	-26.2708	28.1123	Africa	2	2008	15--gps16--gps10	4	R	I100L detected	indel(s) between 56th and 69th amino acid detected	R	neg	S	ermB1	neg	R	tetM	R	R-R-S-R-R	4	Yes	R	R	NA	R	R
14555_3#15	GPS_ZA_1297	15914	4087	7-9-4-5-15-20-18	6A	13	Dominant	Pre-PCV	PCV13	PCV	ERR730533	South Africa	Free State	missing	-28.4541	26.7968	Africa	1	2008	0--4--3	0.03	S	I100L NOT detected	indel(s) between 56th and 69th amino acid NOT detected	S	neg	S	neg	neg	S	neg	S	S-S-S-S-S	0	No	NA	S	NA	NA	NA
14555_3#11	GPS_ZA_1293	14766	2062	1-5-53-32-14-20-199	19F	17	Dominant	Pre-PCV	PCV7	PCV	ERR730529	South Africa	Eastern Cape	missing	-32.2968	26.4194	Africa	10	2007	24--13--19	0.12	R	I100L detected	indel(s) between 56th and 69th amino acid detected	R	neg	S	neg	neg	S	neg	S	R-R-S-S-S	2	No	S	R	NA	NA	NA
14555_3#10	GPS_ZA_1292	10286	12559	2-5-539-12-17-21-14	14	9	Dominant	Pre-PCV	PCV7	PCV	ERR730528	South Africa	Gauteng	missing	-26.2708	28.1123	Africa	12	2006	24--gps54--19	0.25	R	I100L NOT detected	indel(s) between 56th and 69th amino acid detected	I	neg	S	neg	neg	S	tetM	R	R-I-S-S-R	3	Yes	R	R	NA	NA	R
14520_7#74	GPS_GM_0877	PSP5009	3404	16-12-9-1-176-33-33	5	8	Dominant	Post-PCV13	PCV13	PCV	ERR730497	The Gambia	Central River Region	Bansang	13.4347	-14.6573	Africa	7	2013	23--0--2	0.03	S	I100L detected	indel(s) between 56th and 69th amino acid detected	R	neg	S	neg	neg	S	neg	S	S-R-S-S-S	1	No	NA	NA	NA	NA	NA
14520_6#52	GPS_GM_0760	PI0035	3339	16-12-9-1-41-33-9	5	8	Dominant	Post-PCV7	PCV13	PCV	ERR730380	The Gambia	Banjul	Banjul	13.4549	-16.579	Africa	6	2010	23--44--gps6	0.03	S	I100L detected	indel(s) between 56th and 69th amino acid detected	R	neg	S	neg	neg	S	neg	S	S-R-S-S-S	1	No	NA	NA	S	S	S
14412_2#94	GPS_ZA_1946	29671	7052	7-43-47-16-6-14-17	15B/15C	48	Intermediate	Post-PCV7	NVT	NVT	ERR714726	South Africa	KwaZulu Natal	missing	-28.5306	30.8958	Africa	9	2010	gps28--18--171	0.25	R	I100L detected	indel(s) between 56th and 69th amino acid NOT detected	I	neg	S	neg	neg	S	neg	S	R-I-S-S-S	2	No	R	R	S	S	I
14412_2#92	GPS_ZA_1944	29138	12558	1-540-10-5-6-718-6	9V	54	Intermediate	Post-PCV7	PCV7	PCV	ERR714724	South Africa	Eastern Cape	missing	-32.2968	26.4194	Africa	8	2010	1--0--0	0.03	S	I100L detected	indel(s) between 56th and 69th amino acid NOT detected	I	neg	S	neg	neg	S	neg	S	S-I-S-S-S	1	No	S	R	S	S	I
14412_2#91	GPS_ZA_1943	29270	361	7-13-8-6-6-6-8	35B/35D	5	Dominant	Post-PCV7	NVT	NVT	ERR714723	South Africa	Free State	missing	-28.4541	26.7968	Africa	9	2010	7--1--gps26	0.25	R	I100L NOT detected	indel(s) between 56th and 69th amino acid detected	I	neg	S	neg	neg	S	neg	S	R-I-S-S-S	2	No	R	I	S	S	I
14412_2#89	GPS_ZA_1941	20278	1094	6-62-5-30-88-8-6	6A	41	Dominant	Pre-PCV	PCV13	PCV	ERR714721	South Africa	Gauteng	missing	-26.2708	28.1123	Africa	11	2008	gps105--12--19	0.25	R	I100L detected	indel(s) between 56th and 69th amino acid detected	R	neg	S	neg	neg	S	neg	S	R-R-S-S-S	2	No	S	S	NA	NA	NA
14412_2#88	GPS_ZA_1940	30006	10800	50-8-1-5-6-88-14	16F	33	Dominant	Post-PCV7	NVT	NVT	ERR714720	South Africa	KwaZulu Natal	missing	-28.5306	30.8958	Africa	10	2010	1--0--0	0.03	S	I100L NOT detected	indel(s) between 56th and 69th amino acid NOT detected	S	neg	S	neg	neg	S	neg	S	S-S-S-S-S	0	No	S	S	S	S	I
14412_2#85	GPS_ZA_1937	29457	8687	1-32-97-5-10-88-18	15B/15C	25	Dominant	Post-PCV7	NVT	NVT	ERR714717	South Africa	Western Cape	missing	-33.2278	21.8569	Africa	9	2010	2--0--gps46	0.06	S	I100L detected	indel(s) between 56th and 69th amino acid detected	R	neg	S	neg	neg	S	neg	S	S-R-S-S-S	1	No	S	R	S	S	I
14412_2#84	GPS_ZA_1936	29002	4084	2-8-62-16-6-112-309	33D	30	Dominant	Post-PCV7	NVT	NVT	ERR714716	South Africa	Northern Cape	missing	-29.0467	21.8569	Africa	8	2010	2--0--0	0.03	S	I100L detected	indel(s) between 56th and 69th amino acid detected	R	neg	S	neg	neg	S	neg	S	S-R-S-S-S	1	No	S	R	S	S	I
14412_2#83	GPS_ZA_1935	29261	8687	1-32-97-5-10-88-18	15B/15C	25	Dominant	Post-PCV7	NVT	NVT	ERR714715	South Africa	KwaZulu Natal	missing	-28.5306	30.8958	Africa	8	2010	2--0--gps46	0.06	S	I100L detected	indel(s) between 56th and 69th amino acid detected	R	neg	S	neg	neg	S	neg	S	S-R-S-S-S	1	No	S	R	S	S	I
14412_2#81	GPS_ZA_1933	27210	53	2-5-1-11-16-3-14	8	3	Dominant	Post-PCV7	NVT	NVT	ERR714713	South Africa	Northern Cape	missing	-29.0467	21.8569	Africa	4	2010	0--6--5	0.03	S	I100L NOT detected	indel(s) between 56th and 69th amino acid NOT detected	S	neg	S	neg	neg	S	neg	S	S-S-S-S-S	0	No	S	S	S	S	I
14412_2#78	GPS_ZA_1930	29661	2185	1-10-9-43-5-1-6	6C	178	Intermediate	Post-PCV7	NVT	NVT	ERR714710	South Africa	KwaZulu Natal	missing	-28.5306	30.8958	Africa	9	2010	2--0--2	0.03	S	I100L NOT detected	indel(s) between 56th and 69th amino acid detected	I	neg	S	neg	neg	S	neg	S	S-I-S-S-S	1	No	S	S	S	S	I
14412_2#77	GPS_ZA_1929	29416	8774	2-8-62-16-238-112-309	35B/35D	30	Dominant	Post-PCV7	NVT	NVT	ERR714709	South Africa	Gauteng	missing	-26.2708	28.1123	Africa	9	2010	0--0--0	0.03	S	I100L detected	indel(s) between 56th and 69th amino acid detected	R	neg	S	neg	neg	S	neg	S	S-R-S-S-S	1	No	S	R	S	S	I
14412_2#73	GPS_ZA_1925	27195	2285	7-9-4-13-15-20-28	6A	13	Dominant	Post-PCV7	PCV13	PCV	ERR714705	South Africa	Western Cape	missing	-33.2278	21.8569	Africa	4	2010	2--4--gps23	0.12	R	I100L detected	indel(s) between 56th and 69th amino acid detected	R	neg	S	neg	neg	S	neg	S	R-R-S-S-S	2	No	S	R	S	S	I
14412_2#72	GPS_ZA_1924	29934	11749	12-19-468-17-6-8-14	14	10	Dominant	Post-PCV7	PCV7	PCV	ERR714704	South Africa	Eastern Cape	missing	-32.2968	26.4194	Africa	10	2010	17--46--131	2	R	I100L detected	indel(s) between 56th and 69th amino acid detected	R	neg	S	ermB1	neg	R	tet(S/M)	R	R-R-S-R-R	4	Yes	R	R	S	R	R
14412_2#71	GPS_ZA_1923	29814	2062	1-5-53-32-14-20-199	19A	17	Dominant	Post-PCV7	PCV13	PCV	ERR714703	South Africa	Gauteng	missing	-26.2708	28.1123	Africa	10	2010	16--13--19	0.25	R	I100L detected	indel(s) between 56th and 69th amino acid NOT detected	I	neg	S	neg	neg	S	neg	S	R-I-S-S-S	2	No	R	R	S	S	I
14412_2#70	GPS_ZA_1922	29636	230	12-19-2-17-6-22-14	14	10	Dominant	Post-PCV7	PCV7	PCV	ERR714702	South Africa	Gauteng	missing	-26.2708	28.1123	Africa	8	2010	17--46--131	2	R	I100L detected	indel(s) between 56th and 69th amino acid detected	R	neg	S	ermB1	neg	R	tet(S/M)	R	R-R-S-R-R	4	Yes	R	R	S	R	R
14412_2#7	GPS_ZA_1859	29677	9937	224-5-4-5-15-339-1	19F	159	Intermediate	Post-PCV7	PCV7	PCV	ERR714639	South Africa	KwaZulu Natal	missing	-28.5306	30.8958	Africa	9	2010	19--gps21--gps14	0.5	R	I100L detected	indel(s) between 56th and 69th amino acid detected	R	neg	S	neg	neg	S	neg	S	R-R-S-S-S	2	No	R	R	S	S	I
14412_2#67	GPS_ZA_1919	29226	2062	1-5-53-32-14-20-199	19A	17	Dominant	Post-PCV7	PCV13	PCV	ERR714699	South Africa	Eastern Cape	missing	-32.2968	26.4194	Africa	8	2010	16--13--19	0.25	R	I100L detected	indel(s) between 56th and 69th amino acid NOT detected	I	neg	S	neg	neg	S	neg	S	R-I-S-S-S	2	No	R	R	S	S	I
14412_2#65	GPS_ZA_1917	27191	420	15-38-19-5-36-20-6	19F	1	Dominant	Post-PCV7	PCV7	PCV	ERR714697	South Africa	Western Cape	missing	-33.2278	21.8569	Africa	4	2010	15--gps16--8	4	R	I100L detected	indel(s) between 56th and 69th amino acid detected	R	neg	S	neg	neg	S	neg	S	R-R-S-S-S	2	No	R	R	S	S	I
14412_2#63	GPS_ZA_1915	29782	6530	1-11-10-5-6-1-6	9V	54	Intermediate	Post-PCV7	PCV7	PCV	ERR714695	South Africa	Mpumalanga	missing	-25.5653	30.5279	Africa	10	2010	1--0--0	0.03	S	I100L NOT detected	indel(s) between 56th and 69th amino acid detected	I	neg	S	neg	neg	S	neg	S	S-I-S-S-S	1	No	S	I	S	S	I
14412_2#61	GPS_ZA_1913	29410	271	4-16-19-15-6-20-26	19F	1	Dominant	Post-PCV7	PCV7	PCV	ERR714693	South Africa	Mpumalanga	missing	-25.5653	30.5279	Africa	9	2010	13--16--gps24	2	R	I100L detected	indel(s) between 56th and 69th amino acid detected	R	neg	S	ermB1	mef1	R	tetM	R	R-R-S-R-R	4	Yes	R	R	S	R	R
14412_2#6	GPS_ZA_1858	29472	2062	1-5-53-32-14-20-199	19A	17	Dominant	Post-PCV7	PCV13	PCV	ERR714638	South Africa	Free State	missing	-28.4541	26.7968	Africa	9	2010	gps22--13--19	0.25	R	I100L detected	indel(s) between 56th and 69th amino acid detected	R	neg	S	neg	neg	S	neg	S	R-R-S-S-S	2	No	R	R	S	S	I
14412_2#57	GPS_ZA_1909	27178	2062	1-5-53-32-14-20-199	19A	17	Dominant	Post-PCV7	PCV13	PCV	ERR714689	South Africa	Western Cape	missing	-33.2278	21.8569	Africa	4	2010	16--13--19	0.25	R	I100L detected	indel(s) between 56th and 69th amino acid NOT detected	I	neg	S	neg	neg	S	neg	S	R-I-S-S-S	2	No	R	R	S	S	I
14412_2#56	GPS_ZA_1908	29922	10543	50-8-1-6-6-88-8	16F	33	Dominant	Post-PCV7	NVT	NVT	ERR714688	South Africa	KwaZulu Natal	missing	-28.5306	30.8958	Africa	10	2010	1--1--gps101	0.25	R	I100L NOT detected	indel(s) between 56th and 69th amino acid NOT detected	S	neg	S	neg	neg	S	neg	S	R-S-S-S-S	1	No	R	I	S	S	I
14412_2#55	GPS_ZA_1907	29775	1094	6-62-5-30-88-8-6	6A	41	Dominant	Post-PCV7	PCV13	PCV	ERR714687	South Africa	Western Cape	missing	-33.2278	21.8569	Africa	10	2010	gps105--gps18--19	0.25	R	I100L detected	indel(s) between 56th and 69th amino acid detected	R	neg	S	neg	neg	S	neg	S	R-R-S-S-S	2	No	R	R	S	S	I
14412_2#54	GPS_ZA_1906	29575	7084	2-5-1-2-292-220-27	6B	37	Dominant	Post-PCV7	PCV7	PCV	ERR714686	South Africa	North West	missing	-26.6639	25.2838	Africa	9	2010	38--gps40--gps103	2	R	I100L detected	indel(s) between 56th and 69th amino acid detected	R	neg	S	ermB1	neg	R	tetM	R	R-R-S-R-R	4	Yes	R	R	S	R	R
14412_2#51	GPS_ZA_1903	28989	1096	7-9-4-33-15-20-28	6A	13	Dominant	Post-PCV7	PCV13	PCV	ERR714683	South Africa	Gauteng	missing	-26.2708	28.1123	Africa	8	2010	2--4--3	0.03	S	I100L NOT detected	indel(s) between 56th and 69th amino acid detected	I	neg	S	neg	neg	S	neg	S	S-I-S-S-S	1	No	S	I	S	S	I
14412_2#50	GPS_ZA_1902	29627/29743	10798	12-8-9-3-3-20-27	19F	21	Dominant	Post-PCV7	PCV7	PCV	ERR714682	South Africa	Gauteng	missing	-26.2708	28.1123	Africa	9	2010	gps4--gps40--8	0.5	R	I100L detected	indel(s) between 56th and 69th amino acid detected	R	neg	S	neg	neg	S	neg	S	R-R-S-S-S	2	No	R	R	S	S	I
14412_2#49	GPS_ZA_1901	27173	100	5-12-29-12-9-39-18	33F	3	Dominant	Post-PCV7	NVT	NVT	ERR714681	South Africa	Western Cape	missing	-33.2278	21.8569	Africa	4	2010	2--0--6	0.03	S	I100L NOT detected	indel(s) between 56th and 69th amino acid detected	I	neg	S	neg	neg	S	neg	S	S-I-S-S-S	1	No	S	R	S	S	I
14412_2#47	GPS_ZA_1899	29774	2059	15-29-4-21-30-27-1	23F	14	Dominant	Post-PCV7	PCV7	PCV	ERR714679	South Africa	Gauteng	missing	-26.2708	28.1123	Africa	9	2010	gps2--12--19	0.25	R	I100L detected	indel(s) between 56th and 69th amino acid detected	R	neg	S	neg	mef1	R	tetM	R	R-R-S-R-R	4	Yes	R	R	S	R	R
14412_2#46	GPS_ZA_1898	29541	230	12-19-2-17-6-22-14	14	10	Dominant	Post-PCV7	PCV7	PCV	ERR714678	South Africa	Gauteng	missing	-26.2708	28.1123	Africa	9	2010	17--46--131	2	R	I100L detected	indel(s) between 56th and 69th amino acid detected	R	neg	S	ermB1	neg	R	tet(S/M)	R	R-R-S-R-R	4	Yes	R	R	S	R	R
14412_2#44	GPS_ZA_1896	28778	7370	16-2-4-5-241-1-5	4	79	Intermediate	Post-PCV7	PCV7	PCV	ERR714676	South Africa	Gauteng	missing	-26.2708	28.1123	Africa	8	2010	gps8--gps24--gps21	0.25	R	I100L NOT detected	indel(s) between 56th and 69th amino acid detected	I	neg	S	neg	neg	S	neg	S	R-I-S-S-S	2	No	R	I	S	S	I
14412_2#43	GPS_ZA_1895	28969	10797	1-11-4-5-6-111-5	9V	54	Intermediate	Post-PCV7	PCV7	PCV	ERR714675	South Africa	Western Cape	missing	-33.2278	21.8569	Africa	8	2010	gps47--gps21--gps88	0.12	R	I100L NOT detected	indel(s) between 56th and 69th amino acid NOT detected	S	neg	S	neg	neg	S	neg	S	R-S-S-S-S	1	No	R	I	S	S	I
14412_2#42	GPS_ZA_1894	29494/29537	10796	15-62-4-21-30-1-5	23F	14	Dominant	Post-PCV7	PCV7	PCV	ERR714674	South Africa	Gauteng	missing	-26.2708	28.1123	Africa	9	2010	gps6--gps22--gps17	0.25	R	I100L NOT detected	indel(s) between 56th and 69th amino acid NOT detected	S	neg	S	ermB1	neg	R	tetM	R	R-S-S-R-R	3	Yes	R	I	S	R	R
14412_2#39	GPS_ZA_1891	29772	7084	2-5-1-2-292-220-27	6B	37	Dominant	Post-PCV7	PCV7	PCV	ERR714671	South Africa	Gauteng	missing	-26.2708	28.1123	Africa	9	2010	gps105--gps40--gps15	0.25	R	I100L detected	indel(s) between 56th and 69th amino acid detected	R	neg	S	neg	neg	S	neg	S	R-R-S-S-S	2	No	R	R	S	S	I
14412_2#37	GPS_ZA_1889	29380	10068	1-5-23-18-42-3-18	33A	3	Dominant	Post-PCV7	NVT	NVT	ERR714669	South Africa	Gauteng	missing	-26.2708	28.1123	Africa	8	2010	2--0--2	0.03	S	I100L NOT detected	indel(s) between 56th and 69th amino acid NOT detected	S	neg	S	neg	neg	S	neg	S	S-S-S-S-S	0	No	S	S	S	S	I
14412_2#34	GPS_ZA_1886	29254/29255	217	10-18-4-1-7-19-9	1	2	Dominant	Post-PCV7	PCV13	PCV	ERR714666	South Africa	KwaZulu Natal	missing	-28.5306	30.8958	Africa	9	2010	2--44--0	0.03	S	I100L NOT detected	indel(s) between 56th and 69th amino acid NOT detected	S	neg	S	neg	neg	S	neg	S	S-S-S-S-S	0	No	S	S	S	S	I
14412_2#33	GPS_ZA_1885	27159	10795	224-5-41-5-15-339-8	19F	159	Intermediate	Post-PCV7	PCV7	PCV	ERR714665	South Africa	Gauteng	missing	-26.2708	28.1123	Africa	4	2010	19--1--gps14	0.5	R	I100L detected	indel(s) between 56th and 69th amino acid detected	R	neg	S	neg	neg	S	neg	S	R-R-S-S-S	2	No	R	R	S	S	I
14412_2#32	GPS_ZA_1884	29884	1094	6-62-5-30-88-8-6	6A	41	Dominant	Post-PCV7	PCV13	PCV	ERR714664	South Africa	Western Cape	missing	-33.2278	21.8569	Africa	10	2010	gps105--gps18--19	0.25	R	I100L detected	indel(s) between 56th and 69th amino acid detected	R	neg	S	neg	neg	S	neg	S	R-R-S-S-S	2	No	R	R	S	S	I
14412_2#3	GPS_ZA_1855	28750	217	10-18-4-1-7-19-9	1	2	Dominant	Post-PCV7	PCV13	PCV	ERR714635	South Africa	North West	missing	-26.6639	25.2838	Africa	8	2010	2--44--0	0.03	S	I100L NOT detected	indel(s) between 56th and 69th amino acid NOT detected	S	neg	S	neg	neg	S	neg	S	S-S-S-S-S	0	No	S	S	S	S	I
14412_2#29	GPS_ZA_1881	29235	10623	12-5-1-1-17-33-11	17F	243	Rare	Post-PCV7	NVT	NVT	ERR714661	South Africa	Eastern Cape	missing	-32.2968	26.4194	Africa	9	2010	0--0--0	0.03	S	I100L NOT detected	indel(s) between 56th and 69th amino acid detected	I	neg	S	neg	neg	S	neg	S	S-I-S-S-S	1	No	S	S	S	S	I
14412_2#22	GPS_ZA_1874	29499	8326	1-8-9-4-241-1-27	19F	90	Intermediate	Post-PCV7	PCV7	PCV	ERR714654	South Africa	Gauteng	missing	-26.2708	28.1123	Africa	9	2010	gps5--93--gps64	0.12	R	I100L detected	indel(s) between 56th and 69th amino acid detected	R	neg	S	neg	neg	S	neg	S	R-R-S-S-S	2	No	R	R	S	S	I
14412_2#20	GPS_ZA_1872	29349	172	7-13-8-6-25-6-8	23F	5	Dominant	Post-PCV7	PCV7	PCV	ERR714652	South Africa	Western Cape	missing	-33.2278	21.8569	Africa	9	2010	17--gps91--43	2	R	I100L detected	indel(s) between 56th and 69th amino acid detected	R	neg	S	neg	neg	S	neg	S	R-R-S-S-S	2	No	R	R	S	S	I
14412_2#18	GPS_ZA_1870	20823	2062	1-5-53-32-14-20-199	19A	17	Dominant	Pre-PCV	PCV13	PCV	ERR714650	South Africa	Mpumalanga	missing	-25.5653	30.5279	Africa	12	2008	gps22--13--19	0.25	R	I100L detected	indel(s) between 56th and 69th amino acid detected	R	neg	S	neg	neg	S	neg	S	R-R-S-S-S	2	No	R	I	NA	NA	NA
14412_2#15	GPS_ZA_1867	29681	10794	7-8-9-3-3-20-5	19F	21	Dominant	Post-PCV7	PCV7	PCV	ERR714647	South Africa	KwaZulu Natal	missing	-28.5306	30.8958	Africa	10	2010	gps4--gps22--gps13	0.25	R	I100L detected	indel(s) between 56th and 69th amino acid detected	R	neg	S	neg	neg	S	neg	S	R-R-S-S-S	2	No	R	R	S	S	I
14412_2#13	GPS_ZA_1865	29141	230	12-19-2-17-6-22-14	14	10	Dominant	Post-PCV7	PCV7	PCV	ERR714645	South Africa	Eastern Cape	missing	-32.2968	26.4194	Africa	8	2010	17--46--131	2	R	I100L detected	indel(s) between 56th and 69th amino acid detected	R	neg	S	ermB1	neg	R	tet(S/M)	R	R-R-S-R-R	4	Yes	R	R	S	R	R
14412_2#11	GPS_ZA_1863	29679/29734	8714	2-8-11-16-15-19-309	33D	30	Dominant	Post-PCV7	NVT	NVT	ERR714643	South Africa	KwaZulu Natal	missing	-28.5306	30.8958	Africa	9	2010	2--0--0	0.03	S	I100L NOT detected	indel(s) between 56th and 69th amino acid NOT detected	S	neg	S	neg	neg	S	neg	S	S-S-S-S-S	0	No	S	S	S	S	I
14412_1#95	GPS_ZA_1757	20471	2652	4-5-4-5-5-3-8	14	18	Dominant	Pre-PCV	PCV7	PCV	ERR714632	South Africa	North West	missing	-26.6639	25.2838	Africa	11	2008	15--12--gps10	2	R	I100L detected	indel(s) between 56th and 69th amino acid detected	R	neg	S	ermB1	neg	R	tetM	R	R-R-S-R-R	4	Yes	R	R	NA	R	R
14412_1#94	GPS_ZA_1756	20152	4368	7-9-1-10-9-1-14	6B	181	Intermediate	Pre-PCV	PCV7	PCV	ERR714631	South Africa	Gauteng	missing	-26.2708	28.1123	Africa	8	2008	2--0--gps23	0.12	R	I100L NOT detected	indel(s) between 56th and 69th amino acid detected	I	neg	S	neg	neg	S	neg	S	R-I-S-S-S	2	No	NA	S	NA	NA	NA
14412_1#86	GPS_ZA_1748	20150	6239	10-2-34-16-15-14-145	18C	67	Intermediate	Pre-PCV	PCV7	PCV	ERR714623	South Africa	Gauteng	missing	-26.2708	28.1123	Africa	7	2008	23--2--187	0.03	S	I100L NOT detected	indel(s) between 56th and 69th amino acid NOT detected	S	neg	S	neg	neg	S	neg	S	S-S-S-S-S	0	No	NA	S	NA	NA	NA
14412_1#85	GPS_ZA_1747	19941	242	15-29-4-21-30-1-14	6B	14	Dominant	Pre-PCV	PCV7	PCV	ERR714622	South Africa	Gauteng	missing	-26.2708	28.1123	Africa	10	2008	15--12--18	4	R	I100L NOT detected	indel(s) between 56th and 69th amino acid detected	I	neg	S	neg	mef1	R	tetM	R	R-I-S-R-R	4	Yes	R	I	NA	R	R
14412_1#81	GPS_ZA_1743	19955	6279	15-29-4-21-30-1-5	6B	14	Dominant	Pre-PCV	PCV7	PCV	ERR714618	South Africa	Free State	missing	-28.4541	26.7968	Africa	10	2008	15--gps22--gps140	0.5	R	I100L NOT detected	indel(s) between 56th and 69th amino acid detected	I	neg	S	neg	mef1	R	tetM	R	R-I-S-R-R	4	Yes	R	S	NA	R	NA
14412_1#8	GPS_ZA_1670	20479	5410	16-2-53-5-241-1-5	4	79	Intermediate	Pre-PCV	PCV7	PCV	ERR714545	South Africa	Gauteng	missing	-26.2708	28.1123	Africa	11	2008	gps8--gps24--gps21	0.25	R	I100L NOT detected	indel(s) between 56th and 69th amino acid detected	I	neg	S	neg	neg	S	neg	S	R-I-S-S-S	2	No	R	S	NA	NA	NA
14412_1#78	GPS_ZA_1740	20142	230	12-19-2-17-6-22-14	14	10	Dominant	Pre-PCV	PCV7	PCV	ERR714615	South Africa	Gauteng	missing	-26.2708	28.1123	Africa	11	2008	17--46--131	2	R	I100L detected	indel(s) between 56th and 69th amino acid detected	R	neg	S	ermB1	neg	R	tet(S/M)	R	R-R-S-R-R	4	Yes	R	I	NA	R	R
14412_1#77	GPS_ZA_1739	16030	172	7-13-8-6-25-6-8	23F	5	Dominant	Pre-PCV	PCV7	PCV	ERR714614	South Africa	Gauteng	missing	-26.2708	28.1123	Africa	1	2008	17--1--gps15	1	R	I100L detected	indel(s) between 56th and 69th amino acid detected	R	neg	S	neg	neg	S	neg	S	R-R-S-S-S	2	No	R	I	NA	NA	NA
14412_1#75	GPS_ZA_1737	10790	2909	2-62-1-25-6-20-6	6B	37	Dominant	Pre-PCV	PCV7	PCV	ERR714612	South Africa	KwaZulu Natal	missing	-28.5306	30.8958	Africa	1	2007	gps105--gps18--gps11	0.25	R	I100L detected	indel(s) between 56th and 69th amino acid detected	R	neg	S	neg	neg	S	neg	S	R-R-S-S-S	2	No	R	I	NA	NA	NA
14412_1#73	GPS_ZA_1735	19951	347	12-8-9-3-3-20-57	19F	21	Dominant	Pre-PCV	PCV7	PCV	ERR714610	South Africa	Mpumalanga	missing	-25.5653	30.5279	Africa	10	2008	gps4--gps20--gps13	0.25	R	I100L detected	indel(s) between 56th and 69th amino acid detected	R	neg	S	neg	neg	S	neg	S	R-R-S-S-S	2	No	R	I	NA	NA	NA
14412_1#72	GPS_ZA_1734	20674	2062	1-5-53-32-14-20-199	19A	17	Dominant	Pre-PCV	PCV13	PCV	ERR714609	South Africa	Gauteng	missing	-26.2708	28.1123	Africa	12	2008	gps5--13--19	0.25	R	I100L NOT detected	indel(s) between 56th and 69th amino acid detected	I	neg	S	neg	neg	S	neg	S	R-I-S-S-S	2	No	R	I	NA	NA	NA
14412_1#70	GPS_ZA_1732	20141	217	10-18-4-1-7-19-9	1	2	Dominant	Pre-PCV	PCV13	PCV	ERR714607	South Africa	Gauteng	missing	-26.2708	28.1123	Africa	11	2008	2--44--0	0.03	S	I100L NOT detected	indel(s) between 56th and 69th amino acid NOT detected	S	neg	S	neg	neg	S	neg	S	S-S-S-S-S	0	No	NA	S	NA	NA	NA
14412_1#7	GPS_ZA_1669	20159	420	15-38-19-5-36-20-6	19F	1	Dominant	Pre-PCV	PCV7	PCV	ERR714544	South Africa	Mpumalanga	missing	-25.5653	30.5279	Africa	11	2008	15--gps16--8	4	R	I100L detected	indel(s) between 56th and 69th amino acid detected	R	neg	S	neg	neg	S	neg	S	R-R-S-S-S	2	No	R	R	NA	NA	NA
14412_1#69	GPS_ZA_1731	19917	420	15-38-19-5-36-20-6	19F	1	Dominant	Pre-PCV	PCV7	PCV	ERR714606	South Africa	Gauteng	missing	-26.2708	28.1123	Africa	10	2008	15--gps16--8	4	R	I100L detected	indel(s) between 56th and 69th amino acid detected	R	neg	S	neg	neg	S	neg	S	R-R-S-S-S	2	No	R	R	NA	NA	NA
14412_1#65	GPS_ZA_1727	9236	36	1-8-4-1-1-4-6	23F	7	Dominant	Pre-PCV	PCV7	PCV	ERR714602	South Africa	Western Cape	missing	-33.2278	21.8569	Africa	9	2006	0--0--2	0.03	S	I100L NOT detected	indel(s) between 56th and 69th amino acid NOT detected	S	neg	S	neg	neg	S	neg	S	S-S-S-S-S	0	No	NA	S	NA	NA	NA
14412_1#63	GPS_ZA_1725	20257	6258	1-5-53-32-14-20-14	19A	17	Dominant	Pre-PCV	PCV13	PCV	ERR714600	South Africa	Gauteng	missing	-26.2708	28.1123	Africa	11	2008	16--gps21--19	0.25	R	I100L detected	indel(s) between 56th and 69th amino acid NOT detected	I	neg	S	neg	neg	S	neg	S	R-I-S-S-S	2	No	R	R	NA	NA	NA
14412_1#61	GPS_ZA_1723	19900	4965	7-13-2-16-15-1-17	15A	69	Intermediate	Pre-PCV	NVT	NVT	ERR714598	South Africa	Western Cape	missing	-33.2278	21.8569	Africa	10	2008	0--4--2	0.03	S	I100L NOT detected	indel(s) between 56th and 69th amino acid NOT detected	S	neg	S	neg	neg	S	neg	S	S-S-S-S-S	0	No	NA	S	NA	NA	NA
14412_1#60	GPS_ZA_1722	19828	6239	10-2-34-16-15-14-145	18C	67	Intermediate	Pre-PCV	PCV7	PCV	ERR714597	South Africa	Western Cape	missing	-33.2278	21.8569	Africa	10	2008	23--2--187	0.03	S	I100L detected	indel(s) between 56th and 69th amino acid NOT detected	I	neg	S	neg	neg	S	neg	S	S-I-S-S-S	1	No	NA	S	NA	NA	NA
14412_1#6	GPS_ZA_1668	19946	6245	5-13-11-4-15-4-19	18B	68	Intermediate	Pre-PCV	NVT	NVT	ERR714543	South Africa	Free State	missing	-28.4541	26.7968	Africa	10	2008	12--4--2	0.03	S	I100L NOT detected	indel(s) between 56th and 69th amino acid NOT detected	S	neg	S	neg	neg	S	neg	S	S-S-S-S-S	0	No	NA	S	NA	NA	NA
14412_1#54	GPS_ZA_1716	20099	217	10-18-4-1-7-19-9	1	2	Dominant	Pre-PCV	PCV13	PCV	ERR714591	South Africa	KwaZulu Natal	missing	-28.5306	30.8958	Africa	10	2008	2--44--0	0.03	S	I100L NOT detected	indel(s) between 56th and 69th amino acid NOT detected	S	neg	S	neg	neg	S	neg	S	S-S-S-S-S	0	No	NA	S	NA	NA	NA
14412_1#53	GPS_ZA_1715	19886	9067	10-18-4-1-7-525-9	1	2	Dominant	Pre-PCV	PCV13	PCV	ERR714590	South Africa	Gauteng	missing	-26.2708	28.1123	Africa	10	2008	2--44--0	0.03	S	I100L NOT detected	indel(s) between 56th and 69th amino acid NOT detected	S	neg	S	neg	neg	S	neg	S	S-S-S-S-S	0	No	NA	S	NA	NA	NA
14412_1#52	GPS_ZA_1714	19809	1203	10-41-47-63-6-14-2	19F	48	Intermediate	Pre-PCV	PCV7	PCV	ERR714589	South Africa	Northern Cape	missing	-29.0467	21.8569	Africa	10	2008	20--18--25	1	R	I100L NOT detected	indel(s) between 56th and 69th amino acid NOT detected	S	neg	S	neg	neg	S	neg	S	R-S-S-S-S	1	No	R	S	NA	NA	NA
14412_1#49	GPS_ZA_1711	18050	2062	1-5-53-32-14-20-199	19A	17	Dominant	Pre-PCV	PCV13	PCV	ERR714586	South Africa	Gauteng	missing	-26.2708	28.1123	Africa	7	2008	gps5--13--19	0.25	R	I100L NOT detected	indel(s) between 56th and 69th amino acid detected	I	neg	S	neg	neg	S	neg	S	R-I-S-S-S	2	No	R	I	NA	NA	NA
14412_1#48	GPS_ZA_1710	20550	63	2-5-36-12-17-21-14	14	9	Dominant	Pre-PCV	PCV7	PCV	ERR714585	South Africa	Free State	missing	-28.4541	26.7968	Africa	11	2008	24--gps54--19	0.25	R	I100L NOT detected	indel(s) between 56th and 69th amino acid detected	I	neg	S	neg	neg	S	tetM	R	R-I-S-S-R	3	Yes	R	I	NA	NA	R
14412_1#46	GPS_ZA_1708	20093	172	7-13-8-6-25-6-8	23F	5	Dominant	Pre-PCV	PCV7	PCV	ERR714583	South Africa	KwaZulu Natal	missing	-28.5306	30.8958	Africa	10	2008	17--1--gps15	1	R	I100L detected	indel(s) between 56th and 69th amino acid detected	R	neg	S	neg	neg	S	neg	S	R-R-S-S-S	2	No	R	I	NA	NA	NA
14412_1#45	GPS_ZA_1707	19885	7723	2-8-352-16-1-26-1	18C	11	Dominant	Pre-PCV	PCV7	PCV	ERR714582	South Africa	Gauteng	missing	-26.2708	28.1123	Africa	10	2008	2--0--2	0.03	S	I100L NOT detected	indel(s) between 56th and 69th amino acid detected	I	neg	S	neg	neg	S	neg	S	S-I-S-S-S	1	No	NA	S	NA	NA	NA
14412_1#41	GPS_ZA_1703	16601	63	2-5-36-12-17-21-14	14	9	Dominant	Pre-PCV	PCV7	PCV	ERR714578	South Africa	Gauteng	missing	-26.2708	28.1123	Africa	3	2008	24--27--gps144	0.25	R	I100L detected	indel(s) between 56th and 69th amino acid detected	R	neg	S	neg	neg	S	tetM	R	R-R-S-S-R	3	Yes	S	R	NA	NA	R
14412_1#37	GPS_ZA_1699	19884	5073	51-9-4-13-15-20-28	6A	13	Dominant	Pre-PCV	PCV13	PCV	ERR714574	South Africa	Gauteng	missing	-26.2708	28.1123	Africa	10	2008	0--4--0	0.03	S	I100L NOT detected	indel(s) between 56th and 69th amino acid NOT detected	S	neg	S	neg	neg	S	neg	S	S-S-S-S-S	0	No	NA	S	NA	NA	NA
14412_1#34	GPS_ZA_1696	8959	2909	2-62-1-25-6-20-6	6B	37	Dominant	Pre-PCV	PCV7	PCV	ERR714571	South Africa	Gauteng	missing	-26.2708	28.1123	Africa	9	2006	gps105--gps18--gps11	0.25	R	I100L detected	indel(s) between 56th and 69th amino acid detected	R	neg	S	neg	neg	S	neg	S	R-R-S-S-S	2	No	S	R	NA	NA	NA
14412_1#33	GPS_ZA_1695	16599	10065	8-10-2-30-15-26-118	15A	11	Dominant	Pre-PCV	NVT	NVT	ERR714570	South Africa	Gauteng	missing	-26.2708	28.1123	Africa	3	2008	2--0--3	0.03	S	I100L NOT detected	indel(s) between 56th and 69th amino acid NOT detected	S	neg	S	neg	neg	S	neg	S	S-S-S-S-S	0	No	R	R	NA	NA	NA
14412_1#32	GPS_ZA_1694	20541	8817	8-5-36-3-6-1-1	11A	22	Dominant	Pre-PCV	NVT	NVT	ERR714569	South Africa	Western Cape	missing	-33.2278	21.8569	Africa	7	2008	1--0--0	0.03	S	I100L NOT detected	indel(s) between 56th and 69th amino acid NOT detected	S	neg	S	neg	neg	S	neg	S	S-S-S-S-S	0	No	NA	S	NA	NA	NA
14412_1#30	GPS_ZA_1692	20047	10792	43-60-9-1-11-10-19	7F	56	Intermediate	Pre-PCV	PCV13	PCV	ERR714567	South Africa	Gauteng	missing	-26.2708	28.1123	Africa	11	2008	2--4--0	0.03	S	I100L NOT detected	indel(s) between 56th and 69th amino acid NOT detected	S	neg	S	neg	neg	S	neg	S	S-S-S-S-S	0	No	NA	S	NA	NA	NA
14412_1#29	GPS_ZA_1691	19880	7738	7-22-1-2-5-1-510	6B	77	Intermediate	Pre-PCV	PCV7	PCV	ERR714566	South Africa	Gauteng	missing	-26.2708	28.1123	Africa	10	2008	19--gps42--gps63	0.25	R	I100L detected	indel(s) between 56th and 69th amino acid NOT detected	I	neg	S	neg	neg	S	neg	S	R-I-S-S-S	2	No	R	S	NA	NA	NA
14412_1#24	GPS_ZA_1686	20518	4893	2-5-2-16-1-26-1	18C	11	Dominant	Pre-PCV	PCV7	PCV	ERR714561	South Africa	Gauteng	missing	-26.2708	28.1123	Africa	11	2008	2--0--0	0.03	S	I100L NOT detected	indel(s) between 56th and 69th amino acid detected	I	neg	S	neg	neg	S	neg	S	S-I-S-S-S	1	No	NA	S	NA	NA	NA
14412_1#23	GPS_ZA_1685	20207	445	2-5-29-5-42-3-18	22F	3	Dominant	Pre-PCV	NVT	NVT	ERR714560	South Africa	Gauteng	missing	-26.2708	28.1123	Africa	11	2008	0--0--0	0.03	S	I100L NOT detected	indel(s) between 56th and 69th amino acid NOT detected	S	neg	S	neg	neg	S	neg	S	S-S-S-S-S	0	No	NA	S	NA	NA	NA
14412_1#22	GPS_ZA_1684	20018	10791	15-5-4-6-30-1-5	6B	14	Dominant	Pre-PCV	PCV7	PCV	ERR714559	South Africa	Western Cape	missing	-33.2278	21.8569	Africa	10	2008	gps107--gps22--gps72	1	R	I100L detected	indel(s) between 56th and 69th amino acid detected	R	neg	S	neg	mef1	R	tetM	R	R-R-S-R-R	4	Yes	R	I	NA	R	R
14412_1#18	GPS_ZA_1680	8228	172	7-13-8-6-25-6-8	23F	5	Dominant	Pre-PCV	PCV7	PCV	ERR714555	South Africa	KwaZulu Natal	missing	-28.5306	30.8958	Africa	7	2006	17--1--gps15	1	R	I100L detected	indel(s) between 56th and 69th amino acid detected	R	neg	S	neg	neg	S	neg	S	R-R-S-S-S	2	No	S	R	NA	NA	NA
14412_1#16	GPS_ZA_1678	20480	217	10-18-4-1-7-19-9	1	2	Dominant	Pre-PCV	PCV13	PCV	ERR714553	South Africa	Gauteng	missing	-26.2708	28.1123	Africa	11	2008	2--44--157	0.03	S	I100L NOT detected	indel(s) between 56th and 69th amino acid NOT detected	S	neg	S	neg	neg	S	neg	S	S-S-S-S-S	0	No	NA	S	NA	NA	NA
14412_1#13	GPS_ZA_1675	19858	7723	2-8-352-16-1-26-1	18C	11	Dominant	Pre-PCV	PCV7	PCV	ERR714550	South Africa	Western Cape	missing	-33.2278	21.8569	Africa	10	2008	2--0--2	0.03	S	I100L NOT detected	indel(s) between 56th and 69th amino acid detected	I	neg	S	neg	neg	S	neg	S	S-I-S-S-S	1	No	NA	S	NA	NA	NA
14412_1#12	GPS_ZA_1674	19611	2414	2-8-36-12-17-21-14	14	9	Dominant	Pre-PCV	PCV7	PCV	ERR714549	South Africa	Western Cape	missing	-33.2278	21.8569	Africa	9	2008	24--27--gps65	0.25	R	I100L detected	indel(s) between 56th and 69th amino acid detected	R	neg	S	neg	neg	S	tetM	R	R-R-S-S-R	3	Yes	R	R	NA	NA	R
14412_1#10	GPS_ZA_1672	10293	2909	2-62-1-25-6-20-6	6B	37	Dominant	Pre-PCV	PCV7	PCV	ERR714547	South Africa	Gauteng	missing	-26.2708	28.1123	Africa	12	2006	gps105--gps18--gps11	0.25	R	I100L NOT detected	indel(s) between 56th and 69th amino acid detected	I	neg	S	neg	neg	S	neg	S	R-I-S-S-S	2	No	S	S	NA	NA	NA
14412_1#1	GPS_ZA_1663	25151/25262/25263	6279	15-29-4-21-30-1-5	23F	14	Dominant	Pre-PCV	PCV7	PCV	ERR714538	South Africa	Gauteng	missing	-26.2708	28.1123	Africa	10	2009	gps6--gps22--gps17	0.25	R	I100L NOT detected	indel(s) between 56th and 69th amino acid NOT detected	S	cat1	R	ermB1	neg	R	tetM	R	R-S-R-R-R	4	Yes	R	R	R	R	R
14410_8#94	GPS_ZA_1566	17490	6390	7-9-4-13-14-20-28	6A	13	Dominant	Pre-PCV	PCV13	PCV	ERR714536	South Africa	North West	missing	-26.6639	25.2838	Africa	6	2008	2--4--gps23	0.12	R	I100L NOT detected	indel(s) between 56th and 69th amino acid detected	I	neg	S	neg	neg	S	neg	S	R-I-S-S-S	2	No	NA	S	NA	NA	NA
14410_8#92	GPS_ZA_1564	26022	172	7-13-8-6-25-6-8	23F	5	Dominant	Pre-PCV	PCV7	PCV	ERR714534	South Africa	KwaZulu Natal	missing	-28.5306	30.8958	Africa	12	2009	17--1--gps74	0.5	R	I100L detected	indel(s) between 56th and 69th amino acid detected	R	neg	S	neg	neg	S	neg	S	R-R-S-S-S	2	No	R	R	S	S	I
14410_8#9	GPS_ZA_1481	14463	2295	12-9-4-13-15-20-28	6A	13	Dominant	Pre-PCV	PCV13	PCV	ERR714451	South Africa	Gauteng	missing	-26.2708	28.1123	Africa	9	2007	0--4--3	0.03	S	I100L NOT detected	indel(s) between 56th and 69th amino acid NOT detected	S	neg	S	neg	neg	S	neg	S	S-S-S-S-S	0	No	NA	S	NA	NA	NA
14410_8#89	GPS_ZA_1561	15046	1094	6-62-5-30-88-8-6	6A	41	Dominant	Pre-PCV	PCV13	PCV	ERR714531	South Africa	Gauteng	missing	-26.2708	28.1123	Africa	11	2007	gps105--gps18--19	0.25	R	I100L detected	indel(s) between 56th and 69th amino acid detected	R	neg	S	neg	neg	S	neg	S	R-R-S-S-S	2	No	R	I	NA	NA	NA
14410_8#86	GPS_ZA_1558	17596	1447	6-13-8-6-25-6-8	6A	5	Dominant	Pre-PCV	PCV13	PCV	ERR714528	South Africa	Western Cape	missing	-33.2278	21.8569	Africa	6	2008	gps105--1--19	0.25	R	I100L detected	indel(s) between 56th and 69th amino acid detected	R	neg	S	neg	mef1	R	neg	S	R-R-S-R-S	3	Yes	R	I	NA	R	NA
14410_8#85	GPS_ZA_1557	18978	6353	12-19-2-17-6-22-6	14	10	Dominant	Pre-PCV	PCV7	PCV	ERR714527	South Africa	Gauteng	missing	-26.2708	28.1123	Africa	8	2008	17--gps16--131	4	R	I100L detected	indel(s) between 56th and 69th amino acid detected	R	neg	S	ermB1	neg	R	tet(S/M)	R	R-R-S-R-R	4	Yes	R	I	NA	R	R
14410_8#84	GPS_ZA_1556	26064	10788	6-5-1-25-6-20-5	6B	37	Dominant	Pre-PCV	PCV7	PCV	ERR714526	South Africa	Western Cape	missing	-33.2278	21.8569	Africa	12	2009	gps105--gps45--gps11	0.25	R	I100L detected	indel(s) between 56th and 69th amino acid detected	R	neg	S	neg	neg	S	neg	S	R-R-S-S-S	2	No	R	R	S	S	I
14410_8#82	GPS_ZA_1554	16818	7903	1-5-53-32-14-20-27	19A	17	Dominant	Pre-PCV	PCV13	PCV	ERR714524	South Africa	KwaZulu Natal	missing	-28.5306	30.8958	Africa	4	2008	gps5--gps64--19	0.25	R	I100L detected	indel(s) between 56th and 69th amino acid detected	R	neg	S	neg	mef1	R	tetM	R	R-R-S-R-R	4	Yes	R	R	NA	NA	NA
14410_8#81	GPS_ZA_1553	15014	6389	7-25-8-5-10-6-14	6A	24	Intermediate	Pre-PCV	PCV13	PCV	ERR714523	South Africa	Western Cape	missing	-33.2278	21.8569	Africa	10	2007	0--0--0	0.03	S	I100L detected	indel(s) between 56th and 69th amino acid detected	R	neg	S	neg	neg	S	neg	S	S-R-S-S-S	1	No	NA	R	NA	NA	NA
14410_8#80	GPS_ZA_1552	18320	4929	2-62-1-25-6-20-14	6B	37	Dominant	Pre-PCV	PCV7	PCV	ERR714522	South Africa	Gauteng	missing	-26.2708	28.1123	Africa	7	2008	2--0--3	0.03	S	I100L NOT detected	indel(s) between 56th and 69th amino acid detected	I	neg	S	neg	neg	S	neg	S	S-I-S-S-S	1	No	NA	S	NA	NA	NA
14410_8#78	GPS_ZA_1550	17764	2059	15-29-4-21-30-27-1	23F	14	Dominant	Pre-PCV	PCV7	PCV	ERR714520	South Africa	Eastern Cape	missing	-32.2968	26.4194	Africa	6	2008	gps2--12--19	0.25	R	I100L detected	indel(s) between 56th and 69th amino acid detected	R	neg	S	neg	mef1	R	tetM	R	R-R-S-R-R	4	Yes	S	R	NA	R	R
14410_8#77	GPS_ZA_1549	18993	63	2-5-36-12-17-21-14	14	9	Dominant	Pre-PCV	PCV7	PCV	ERR714519	South Africa	KwaZulu Natal	missing	-28.5306	30.8958	Africa	8	2008	24--27--28	0.25	R	I100L NOT detected	indel(s) between 56th and 69th amino acid detected	I	neg	S	neg	neg	S	tetM	R	R-I-S-S-R	3	Yes	R	S	NA	NA	R
14410_8#76	GPS_ZA_1548	26125	2059	15-29-4-21-30-27-1	23F	14	Dominant	Pre-PCV	PCV7	PCV	ERR714518	South Africa	Western Cape	missing	-33.2278	21.8569	Africa	12	2009	gps2--12--19	0.25	R	I100L detected	indel(s) between 56th and 69th amino acid detected	R	neg	S	neg	mef1	R	tetM	R	R-R-S-R-R	4	Yes	R	R	S	R	R
14410_8#74	GPS_ZA_1546	16814	10787	50-9-15-1-17-3-31	16F	114	Intermediate	Pre-PCV	NVT	NVT	ERR714516	South Africa	KwaZulu Natal	missing	-28.5306	30.8958	Africa	3	2008	gps54--4--0	0.03	S	I100L detected	indel(s) between 56th and 69th amino acid detected	R	neg	S	neg	neg	S	neg	S	S-R-S-S-S	1	No	NA	R	NA	NA	NA
14410_8#73	GPS_ZA_1545	14978	12556	10-18-4-1-7-19-782	1	2	Dominant	Pre-PCV	PCV13	PCV	ERR714515	South Africa	KwaZulu Natal	missing	-28.5306	30.8958	Africa	10	2007	2--44--0	0.03	S	I100L NOT detected	indel(s) between 56th and 69th amino acid NOT detected	S	neg	S	neg	neg	S	neg	S	S-S-S-S-S	0	No	NA	S	NA	NA	NA
14410_8#72	GPS_ZA_1544	18309	7313	7-25-4-1-15-1-14	6B	13	Dominant	Pre-PCV	PCV7	PCV	ERR714514	South Africa	Western Cape	missing	-33.2278	21.8569	Africa	7	2008	2--4--3	0.03	S	I100L NOT detected	indel(s) between 56th and 69th amino acid NOT detected	S	neg	S	neg	neg	S	neg	S	S-S-S-S-S	0	No	NA	S	NA	NA	NA
14410_8#71	GPS_ZA_1543	16949	230	12-19-2-17-6-22-14	14	10	Dominant	Pre-PCV	PCV7	PCV	ERR714513	South Africa	Gauteng	missing	-26.2708	28.1123	Africa	4	2008	17--46--131	2	R	I100L detected	indel(s) between 56th and 69th amino acid detected	R	neg	S	ermB1	neg	R	tet(S/M)	R	R-R-S-R-R	4	Yes	R	R	NA	R	R
14410_8#70	GPS_ZA_1542	18074	172	7-13-8-6-25-6-8	23F	5	Dominant	Pre-PCV	PCV7	PCV	ERR714512	South Africa	Gauteng	missing	-26.2708	28.1123	Africa	7	2008	17--1--gps15	1	R	I100L detected	indel(s) between 56th and 69th amino acid detected	R	neg	S	neg	neg	S	neg	S	R-R-S-S-S	2	No	R	I	NA	NA	NA
14410_8#7	GPS_ZA_1479	17461	6266	1-22-53-32-14-20-199	19A	17	Dominant	Pre-PCV	PCV13	PCV	ERR714449	South Africa	Gauteng	missing	-26.2708	28.1123	Africa	6	2008	gps5--13--19	0.25	R	I100L detected	indel(s) between 56th and 69th amino acid detected	R	neg	S	neg	neg	S	neg	S	R-R-S-S-S	2	No	R	I	NA	NA	NA
14410_8#69	GPS_ZA_1541	19014	473	7-25-4-4-15-20-28	6A	13	Dominant	Pre-PCV	PCV13	PCV	ERR714511	South Africa	KwaZulu Natal	missing	-28.5306	30.8958	Africa	8	2008	36--34--44	0.5	R	I100L NOT detected	indel(s) between 56th and 69th amino acid NOT detected	S	neg	S	neg	mef1	R	neg	S	R-S-S-R-S	2	No	R	S	NA	R	NA
14410_8#68	GPS_ZA_1540	26170	10786	10-13-34-10-15-1-31	14	301	Rare	Pre-PCV	PCV7	PCV	ERR714510	South Africa	Gauteng	missing	-26.2708	28.1123	Africa	12	2009	0--4--gps125	0.03	S	I100L NOT detected	indel(s) between 56th and 69th amino acid detected	I	neg	S	neg	neg	S	neg	S	S-I-S-S-S	1	No	NA	S	NA	NA	NA
14410_8#66	GPS_ZA_1538	16733	2652	4-5-4-5-5-3-8	14	18	Dominant	Pre-PCV	PCV7	PCV	ERR714508	South Africa	Gauteng	missing	-26.2708	28.1123	Africa	4	2008	15--12--gps10	2	R	I100L detected	indel(s) between 56th and 69th amino acid detected	R	neg	S	ermB1	neg	R	tetM	R	R-R-S-R-R	4	Yes	R	R	NA	R	R
14410_8#63	GPS_ZA_1535	17061	8328	1-8-9-5-241-1-18	19F	90	Intermediate	Pre-PCV	PCV7	PCV	ERR714505	South Africa	Gauteng	missing	-26.2708	28.1123	Africa	5	2008	gps5--gps57--gps141	0.25	R	I100L NOT detected	indel(s) between 56th and 69th amino acid detected	I	neg	S	neg	neg	S	neg	S	R-I-S-S-S	2	No	R	S	NA	NA	NA
14410_8#61	GPS_ZA_1533	19019	4956	7-8-146-15-25-20-6	7C	93	Intermediate	Pre-PCV	NVT	NVT	ERR714503	South Africa	KwaZulu Natal	missing	-28.5306	30.8958	Africa	8	2008	0--0--0	0.03	S	I100L NOT detected	indel(s) between 56th and 69th amino acid NOT detected	S	neg	S	neg	neg	S	neg	S	S-S-S-S-S	0	No	NA	S	NA	NA	NA
14410_8#60	GPS_ZA_1532	8500	217	10-18-4-1-7-19-9	1	2	Dominant	Pre-PCV	PCV13	PCV	ERR714502	South Africa	Gauteng	missing	-26.2708	28.1123	Africa	8	2006	2--44--0	0.03	S	I100L NOT detected	indel(s) between 56th and 69th amino acid NOT detected	S	neg	S	neg	neg	S	neg	S	S-S-S-S-S	0	No	NA	S	NA	NA	NA
14410_8#6	GPS_ZA_1478	18877	230	12-19-2-17-6-22-14	14	10	Dominant	Pre-PCV	PCV7	PCV	ERR714448	South Africa	Gauteng	missing	-26.2708	28.1123	Africa	8	2008	17--46--131	2	R	I100L detected	indel(s) between 56th and 69th amino acid detected	R	neg	S	ermB1	neg	R	tet(S/M)	R	R-R-S-R-R	4	Yes	R	I	NA	R	R
14410_8#57	GPS_ZA_1529	14965	12555	2-5-532-12-17-21-14	14	9	Dominant	Pre-PCV	PCV7	PCV	ERR714499	South Africa	KwaZulu Natal	missing	-28.5306	30.8958	Africa	10	2007	19--27--gps63	0.25	R	I100L detected	indel(s) between 56th and 69th amino acid detected	R	cat1	R	neg	neg	S	tetM	R	R-R-R-S-R	4	Yes	R	R	R	NA	R
14410_8#56	GPS_ZA_1528	18258	271	4-16-19-15-6-20-26	19F	1	Dominant	Pre-PCV	PCV7	PCV	ERR714498	South Africa	Gauteng	missing	-26.2708	28.1123	Africa	7	2008	13--16--47	2	R	I100L detected	indel(s) between 56th and 69th amino acid detected	R	neg	S	ermB1	mef1	R	tetM	R	R-R-S-R-R	4	Yes	R	R	NA	R	R
14410_8#53	GPS_ZA_1525	25782	11767	43-60-1-1-11-14-677	12F	56	Intermediate	Pre-PCV	NVT	NVT	ERR714495	South Africa	KwaZulu Natal	missing	-28.5306	30.8958	Africa	11	2009	2--4--0	0.03	S	I100L NOT detected	indel(s) between 56th and 69th amino acid NOT detected	S	neg	S	neg	neg	S	neg	S	S-S-S-S-S	0	No	NA	S	NA	NA	NA
14410_8#50	GPS_ZA_1522	16497	347	12-8-9-3-3-20-57	19F	21	Dominant	Pre-PCV	PCV7	PCV	ERR714492	South Africa	Free State	missing	-28.4541	26.7968	Africa	3	2008	gps4--gps20--gps13	0.25	R	I100L detected	indel(s) between 56th and 69th amino acid detected	R	neg	S	neg	neg	S	neg	S	R-R-S-S-S	2	No	R	R	NA	NA	NA
14410_8#5	GPS_ZA_1477	26023	1094	6-62-5-30-88-8-6	6A	41	Dominant	Pre-PCV	PCV13	PCV	ERR714447	South Africa	KwaZulu Natal	missing	-28.5306	30.8958	Africa	12	2009	gps105--gps18--19	0.25	R	I100L detected	indel(s) between 56th and 69th amino acid detected	R	neg	S	neg	neg	S	neg	S	R-R-S-S-S	2	No	R	R	S	S	I
14410_8#48	GPS_ZA_1520	18246	230	12-19-2-17-6-22-14	14	10	Dominant	Pre-PCV	PCV7	PCV	ERR714490	South Africa	Gauteng	missing	-26.2708	28.1123	Africa	7	2008	17--46--131	2	R	I100L detected	indel(s) between 56th and 69th amino acid detected	R	neg	S	ermB1	neg	R	tet(S/M)	R	R-R-S-R-R	4	Yes	R	I	NA	R	R
14410_8#47	GPS_ZA_1519	17174	5073	51-9-4-13-15-20-28	6A	13	Dominant	Pre-PCV	PCV13	PCV	ERR714489	South Africa	Gauteng	missing	-26.2708	28.1123	Africa	5	2008	0--4--0	0.03	S	I100L NOT detected	indel(s) between 56th and 69th amino acid NOT detected	S	neg	S	neg	neg	S	neg	S	S-S-S-S-S	0	No	NA	S	NA	NA	NA
14410_8#46	GPS_ZA_1518	18701	6389	7-25-8-5-10-6-14	6A	24	Intermediate	Pre-PCV	PCV13	PCV	ERR714488	South Africa	Eastern Cape	missing	-32.2968	26.4194	Africa	8	2008	0--0--0	0.03	S	I100L detected	indel(s) between 56th and 69th amino acid detected	R	neg	S	neg	neg	S	neg	S	S-R-S-S-S	1	No	NA	I	NA	NA	NA
14410_8#45	GPS_ZA_1517	25812	6279	15-29-4-21-30-1-5	23F	14	Dominant	Pre-PCV	PCV7	PCV	ERR714487	South Africa	Gauteng	missing	-26.2708	28.1123	Africa	11	2009	gps6--gps22--gps17	0.25	R	I100L NOT detected	indel(s) between 56th and 69th amino acid detected	I	cat1	R	ermB1	neg	R	tetM	R	R-I-R-R-R	5	Yes	R	I	R	R	R
14410_8#44	GPS_ZA_1516	9206	156	7-11-10-1-6-8-1	9V	6	Dominant	Pre-PCV	PCV7	PCV	ERR714486	South Africa	Western Cape	missing	-33.2278	21.8569	Africa	9	2006	15--12--18	4	R	I100L detected	indel(s) between 56th and 69th amino acid detected	R	neg	S	neg	neg	S	neg	S	R-R-S-S-S	2	No	R	R	NA	NA	NA
14410_8#41	GPS_ZA_1513	14904	2062	1-5-53-32-14-20-199	19A	17	Dominant	Pre-PCV	PCV13	PCV	ERR714483	South Africa	Gauteng	missing	-26.2708	28.1123	Africa	10	2007	gps22--13--19	0.25	R	I100L detected	indel(s) between 56th and 69th amino acid detected	R	neg	S	neg	neg	S	neg	S	R-R-S-S-S	2	No	R	I	NA	NA	NA
14410_8#40	GPS_ZA_1512	18245	3454	1-11-10-5-6-111-1	9V	54	Intermediate	Pre-PCV	PCV7	PCV	ERR714482	South Africa	Gauteng	missing	-26.2708	28.1123	Africa	7	2008	15--12--18	4	R	I100L NOT detected	indel(s) between 56th and 69th amino acid NOT detected	S	neg	S	neg	neg	S	neg	S	R-S-S-S-S	1	No	R	R	NA	NA	NA
14410_8#39	GPS_ZA_1511	17280	230	12-19-2-17-6-22-14	14	10	Dominant	Pre-PCV	PCV7	PCV	ERR714481	South Africa	Western Cape	missing	-33.2278	21.8569	Africa	5	2008	17--46--35	0.5	R	I100L detected	indel(s) between 56th and 69th amino acid NOT detected	I	neg	S	ermB1	neg	R	tetM	R	R-I-S-R-R	4	Yes	R	R	NA	R	R
14410_8#38	GPS_ZA_1510	18702	53	2-5-1-11-16-3-14	8	3	Dominant	Pre-PCV	NVT	NVT	ERR714480	South Africa	Eastern Cape	missing	-32.2968	26.4194	Africa	8	2008	3--6--5	0.03	S	I100L NOT detected	indel(s) between 56th and 69th amino acid NOT detected	S	neg	S	neg	neg	S	neg	S	S-S-S-S-S	0	No	NA	S	NA	NA	NA
14410_8#37	GPS_ZA_1509	25885	2062	1-5-53-32-14-20-199	19A	17	Dominant	Pre-PCV	PCV13	PCV	ERR714479	South Africa	Northern Cape	missing	-29.0467	21.8569	Africa	12	2009	gps5--13--19	0.25	R	I100L NOT detected	indel(s) between 56th and 69th amino acid detected	I	neg	S	neg	neg	S	neg	S	R-I-S-S-S	2	No	R	I	S	S	I
14410_8#36	GPS_ZA_1508	9246	10784	12-8-9-10-6-20-6	19F	21	Dominant	Pre-PCV	PCV7	PCV	ERR714478	South Africa	Northern Cape	missing	-29.0467	21.8569	Africa	9	2006	0--0--2	0.03	S	I100L NOT detected	indel(s) between 56th and 69th amino acid NOT detected	S	neg	S	neg	neg	S	neg	S	S-S-S-S-S	0	No	NA	S	NA	NA	NA
14410_8#30	GPS_ZA_1502	18726	10604	15-29-36-21-30-1-14	23F	14	Dominant	Pre-PCV	PCV7	PCV	ERR714472	South Africa	KwaZulu Natal	missing	-28.5306	30.8958	Africa	8	2008	0--0--0	0.03	S	I100L detected	indel(s) between 56th and 69th amino acid detected	R	neg	S	neg	mef1	R	tetM	R	S-R-S-R-R	3	Yes	NA	I	NA	R	R
14410_8#29	GPS_ZA_1501	25890	11773	51-270-74-1-15-637-18	21	201	Intermediate	Pre-PCV	NVT	NVT	ERR714471	South Africa	Gauteng	missing	-26.2708	28.1123	Africa	12	2009	2--4--0	0.03	S	I100L NOT detected	indel(s) between 56th and 69th amino acid detected	I	neg	S	neg	neg	S	neg	S	S-I-S-S-S	1	No	NA	S	NA	NA	NA
14410_8#27	GPS_ZA_1499	17104	989	12-5-89-8-6-112-14	12F	26	Dominant	Pre-PCV	NVT	NVT	ERR714469	South Africa	KwaZulu Natal	missing	-28.5306	30.8958	Africa	5	2008	12--4--3	0.03	S	I100L detected	indel(s) between 56th and 69th amino acid detected	R	cat1	R	neg	neg	S	tetM	R	S-R-R-S-R	3	Yes	NA	I	R	NA	R
14410_8#26	GPS_ZA_1498	17488	4881	1-11-10-5-6-111-6	9V	54	Intermediate	Pre-PCV	PCV7	PCV	ERR714468	South Africa	Western Cape	missing	-33.2278	21.8569	Africa	6	2008	1--0--0	0.03	S	I100L NOT detected	indel(s) between 56th and 69th amino acid NOT detected	S	neg	S	neg	neg	S	neg	S	S-S-S-S-S	0	No	NA	S	NA	NA	NA
14410_8#25	GPS_ZA_1497	14626	6279	15-29-4-21-30-1-5	23F	14	Dominant	Pre-PCV	PCV7	PCV	ERR714467	South Africa	KwaZulu Natal	missing	-28.5306	30.8958	Africa	9	2007	gps6--gps22--gps17	0.25	R	I100L detected	indel(s) between 56th and 69th amino acid NOT detected	I	cat1	R	ermB1	neg	R	tetM	R	R-I-R-R-R	5	Yes	R	R	R	R	R
14410_8#24	GPS_ZA_1496	18534	2652	4-5-4-5-5-3-8	14	18	Dominant	Pre-PCV	PCV7	PCV	ERR714466	South Africa	Gauteng	missing	-26.2708	28.1123	Africa	7	2008	15--12--gps10	2	R	I100L detected	indel(s) between 56th and 69th amino acid detected	R	neg	S	ermB1	neg	R	tetM	R	R-R-S-R-R	4	Yes	R	R	NA	R	R
14410_8#21	GPS_ZA_1493	25896	386	32-28-1-1-15-52-14	6B	47	Dominant	Pre-PCV	PCV7	PCV	ERR714463	South Africa	KwaZulu Natal	missing	-28.5306	30.8958	Africa	11	2009	2--53--77	0.12	R	I100L NOT detected	indel(s) between 56th and 69th amino acid detected	I	neg	S	ermB1	neg	R	tetM	R	R-I-S-R-R	4	Yes	R	S	S	R	R
14410_8#2	GPS_ZA_1474	15055	11681	1-38-9-301-241-1-18	19F	90	Intermediate	Pre-PCV	PCV7	PCV	ERR714444	South Africa	Western Cape	missing	-33.2278	21.8569	Africa	10	2007	gps5--gps57--gps86	0.25	R	I100L detected	indel(s) between 56th and 69th amino acid NOT detected	I	neg	S	neg	neg	S	neg	S	R-I-S-S-S	2	No	R	I	NA	NA	NA
14410_8#19	GPS_ZA_1491	17232/17233	3473	7-5-1-2-6-1-14	6B	171	Intermediate	Pre-PCV	PCV7	PCV	ERR714461	South Africa	Gauteng	missing	-26.2708	28.1123	Africa	5	2008	2--0--3	0.03	S	I100L NOT detected	indel(s) between 56th and 69th amino acid NOT detected	S	neg	S	neg	neg	S	neg	S	S-S-S-S-S	0	No	NA	S	NA	NA	NA
14410_8#18	GPS_ZA_1490	14969	4929	2-62-1-25-6-20-14	6B	37	Dominant	Pre-PCV	PCV7	PCV	ERR714460	South Africa	KwaZulu Natal	missing	-28.5306	30.8958	Africa	9	2007	2--0--3	0.03	S	I100L NOT detected	indel(s) between 56th and 69th amino acid detected	I	neg	S	neg	neg	S	neg	S	S-I-S-S-S	1	No	NA	I	NA	NA	NA
14410_8#17	GPS_ZA_1489	14645	1368	7-5-4-5-42-92-79	35F	126	Intermediate	Pre-PCV	NVT	NVT	ERR714459	South Africa	Free State	missing	-28.4541	26.7968	Africa	10	2007	2--0--0	0.03	S	I100L NOT detected	indel(s) between 56th and 69th amino acid NOT detected	S	neg	S	neg	neg	S	neg	S	S-S-S-S-S	0	No	NA	S	NA	NA	NA
14410_8#16	GPS_ZA_1488	18524	271	4-16-19-15-6-20-26	19F	1	Dominant	Pre-PCV	PCV7	PCV	ERR714458	South Africa	Gauteng	missing	-26.2708	28.1123	Africa	8	2008	13--gps3--gps140	4	R	I100L detected	indel(s) between 56th and 69th amino acid detected	R	neg	S	ermB1	mef1	R	tetM	R	R-R-S-R-R	4	Yes	R	R	NA	R	I
14410_8#15	GPS_ZA_1487	17398	10782	7-5-62-1-202-177-14	23F	270	Rare	Pre-PCV	PCV7	PCV	ERR714457	South Africa	KwaZulu Natal	missing	-28.5306	30.8958	Africa	5	2008	gps25--gps42--gps63	0.25	R	I100L detected	indel(s) between 56th and 69th amino acid NOT detected	I	neg	S	neg	neg	S	neg	S	R-I-S-S-S	2	No	R	I	NA	NA	NA
14410_8#14	GPS_ZA_1486	18857	445	2-5-29-5-42-3-18	22F	3	Dominant	Pre-PCV	NVT	NVT	ERR714456	South Africa	Northern Cape	missing	-29.0467	21.8569	Africa	8	2008	0--0--0	0.03	S	I100L NOT detected	indel(s) between 56th and 69th amino acid NOT detected	S	neg	S	neg	neg	S	neg	S	S-S-S-S-S	0	No	NA	S	NA	NA	NA
14410_8#13	GPS_ZA_1485	25960	5604	5-15-4-1-6-218-6	25F	155	Intermediate	Pre-PCV	NVT	NVT	ERR714455	South Africa	Gauteng	missing	-26.2708	28.1123	Africa	12	2009	0--0--23	0.03	S	I100L NOT detected	indel(s) between 56th and 69th amino acid detected	I	neg	S	neg	neg	S	tetM	R	S-I-S-S-R	2	No	NA	I	NA	NA	NA
14410_8#11	GPS_ZA_1483	16743	4941	6-62-5-5-88-8-6	6A	41	Dominant	Pre-PCV	PCV13	PCV	ERR714453	South Africa	Gauteng	missing	-26.2708	28.1123	Africa	4	2008	gps105--gps18--19	0.25	R	I100L NOT detected	indel(s) between 56th and 69th amino acid detected	I	neg	S	neg	neg	S	neg	S	R-I-S-S-S	2	No	R	I	NA	NA	NA
14410_8#10	GPS_ZA_1482	15080	172	7-13-8-6-25-6-8	23F	5	Dominant	Pre-PCV	PCV7	PCV	ERR714452	South Africa	Gauteng	missing	-26.2708	28.1123	Africa	11	2007	17--1--gps74	0.5	R	I100L detected	indel(s) between 56th and 69th amino acid detected	R	neg	S	neg	neg	S	neg	S	R-R-S-S-S	2	No	R	I	NA	NA	NA
14410_8#1	GPS_ZA_1473	8018	1221	7-5-1-5-15-12-14	4	70	Intermediate	Pre-PCV	PCV7	PCV	ERR714443	South Africa	Free State	missing	-28.4541	26.7968	Africa	7	2006	2--4--3	0.03	S	I100L NOT detected	indel(s) between 56th and 69th amino acid NOT detected	S	neg	S	neg	neg	S	neg	S	S-S-S-S-S	0	No	NA	S	NA	NA	NA
14410_7#84	GPS_GM_0517	PNI0758	5516	2-8-4-18-15-4-31	6B	58	Intermediate	Pre-PCV	PCV7	PCV	ERR714441	The Gambia	Western Region	Banjul	13.4549	-16.579	Africa	2	2008	12--4--6	0.03	S	I100L detected	indel(s) between 56th and 69th amino acid detected	R	neg	S	neg	neg	S	neg	S	S-R-S-S-S	1	No	NA	NA	NA	NA	NA
14410_7#8	GPS_GM_0441	PNI0735	12718	7-13-8-6-25-767-8	23F	193	Intermediate	Pre-PCV	PCV7	PCV	ERR714365	The Gambia	Western Region	Banjul	13.4549	-16.579	Africa	11	2007	0--1--1	0.25	R	I100L detected	indel(s) between 56th and 69th amino acid detected	R	neg	S	neg	neg	S	tetM	R	R-R-S-S-R	3	Yes	NA	NA	NA	NA	NA
14410_7#78	GPS_GM_0511	PNI0519	11692	2-13-4-1-6-633-14	2	96	Intermediate	Pre-PCV	NVT	NVT	ERR714435	The Gambia	Western Region	Banjul	13.4549	-16.579	Africa	8	2002	50--0--2	0.03	S	I100L NOT detected	indel(s) between 56th and 69th amino acid NOT detected	S	neg	S	neg	neg	S	neg	S	S-S-S-S-S	0	No	NA	NA	NA	NA	NA
14410_7#74	GPS_GM_0507	PNI0504	3404	16-12-9-1-176-33-33	5	8	Dominant	Pre-PCV	PCV13	PCV	ERR714431	The Gambia	Western Region	Banjul	13.4549	-16.579	Africa	5	2002	23--0--2	0.03	S	I100L NOT detected	indel(s) between 56th and 69th amino acid detected	I	neg	S	neg	neg	S	neg	S	S-I-S-S-S	1	No	NA	NA	NA	NA	NA
14410_7#72	GPS_GM_0505	PNI0549	3339	16-12-9-1-41-33-9	5	8	Dominant	Pre-PCV	PCV13	PCV	ERR714429	The Gambia	Western Region	Banjul	13.4549	-16.579	Africa	3	2003	23--44--2	0.03	S	I100L NOT detected	indel(s) between 56th and 69th amino acid detected	I	neg	S	neg	neg	S	tetM	R	S-I-S-S-R	2	No	NA	NA	NA	NA	NA
14410_7#71	GPS_GM_0504	PNI0582	63	2-5-36-12-17-21-14	14	9	Dominant	Pre-PCV	PCV7	PCV	ERR714428	The Gambia	Western Region	Banjul	13.4549	-16.579	Africa	11	2003	24--27--28	0.25	R	I100L detected	indel(s) between 56th and 69th amino acid detected	R	neg	S	neg	neg	S	tetM	R	R-R-S-S-R	3	Yes	NA	NA	NA	NA	NA
14410_7#64	GPS_GM_0497	PNI0737	925	15-16-19-15-6-20-19	19F	1	Dominant	Pre-PCV	PCV7	PCV	ERR714421	The Gambia	Western Region	Banjul	13.4549	-16.579	Africa	11	2007	0--4--2	0.03	S	I100L NOT detected	indel(s) between 56th and 69th amino acid detected	I	neg	S	neg	neg	S	tetM	R	S-I-S-S-R	2	No	NA	NA	NA	NA	NA
14410_7#56	GPS_GM_0489	PNI0579	63	2-5-36-12-17-21-14	14	9	Dominant	Pre-PCV	PCV7	PCV	ERR714413	The Gambia	Western Region	Banjul	13.4549	-16.579	Africa	10	2003	24--27--28	0.25	R	I100L detected	indel(s) between 56th and 69th amino acid detected	R	neg	S	neg	neg	S	tetM	R	R-R-S-S-R	3	Yes	NA	NA	NA	NA	NA
14410_7#49	GPS_GM_0482	PNI0552	4033	118-8-4-12-17-19-6	19A	112	Intermediate	Pre-PCV	PCV13	PCV	ERR714406	The Gambia	Western Region	Banjul	13.4549	-16.579	Africa	4	2003	111--0--gps137	0.03	S	I100L detected	indel(s) between 56th and 69th amino acid detected	R	neg	S	neg	neg	S	neg	S	S-R-S-S-S	1	No	NA	NA	NA	NA	NA
14410_7#44	GPS_GM_0477	PNI0784	10779	16-11-34-30-15-1-145	18C	67	Intermediate	Pre-PCV	PCV7	PCV	ERR714401	The Gambia	Western Region	Banjul	13.4549	-16.579	Africa	8	2008	11--2--2	0.03	S	I100L NOT detected	indel(s) between 56th and 69th amino acid detected	I	neg	S	neg	neg	S	neg	S	S-I-S-S-S	1	No	NA	NA	NA	NA	NA
14410_7#35	GPS_GM_0468	PNI0780	2447	2-5-36-12-9-21-14	14	9	Dominant	Pre-PCV	PCV7	PCV	ERR714392	The Gambia	Western Region	Banjul	13.4549	-16.579	Africa	7	2008	24--27--242	0.25	R	I100L detected	indel(s) between 56th and 69th amino acid detected	R	neg	S	neg	neg	S	tetM	R	R-R-S-S-R	3	Yes	NA	NA	NA	NA	NA
14410_7#30	GPS_GM_0463	PNI0520	915	6-60-4-5-27-123-6	14	108	Intermediate	Pre-PCV	PCV7	PCV	ERR714387	The Gambia	Western Region	Banjul	13.4549	-16.579	Africa	8	2002	2--4--3	0.03	S	I100L NOT detected	indel(s) between 56th and 69th amino acid detected	I	neg	S	neg	neg	S	neg	S	S-I-S-S-S	1	No	NA	NA	NA	NA	NA
14410_7#28	GPS_GM_0461	PNI0797	10778	23-189-4-12-42-4-74	14	103	Intermediate	Pre-PCV	PCV7	PCV	ERR714385	The Gambia	Western Region	Banjul	13.4549	-16.579	Africa	12	2008	24--gps82--28	0.03	S	I100L detected	indel(s) between 56th and 69th amino acid detected	R	neg	S	neg	neg	S	tetM	R	S-R-S-S-R	2	No	NA	NA	NA	NA	NA
14410_7#24	GPS_GM_0457	PNI0518	11692	2-13-4-1-6-633-14	2	96	Intermediate	Pre-PCV	NVT	NVT	ERR714381	The Gambia	Western Region	Banjul	13.4549	-16.579	Africa	7	2002	50--0--2	0.03	S	I100L NOT detected	indel(s) between 56th and 69th amino acid NOT detected	S	neg	S	neg	neg	S	neg	S	S-S-S-S-S	0	No	NA	NA	NA	NA	NA
14410_7#22	GPS_GM_0455	PNI0800	10777	7-13-14-8-6-20-18	35B/35D	72	Intermediate	Pre-PCV	NVT	NVT	ERR714379	The Gambia	Western Region	Banjul	13.4549	-16.579	Africa	12	2008	0--0--2	0.03	S	I100L detected	indel(s) between 56th and 69th amino acid detected	R	neg	S	neg	neg	S	neg	S	S-R-S-S-S	1	No	NA	NA	NA	NA	NA
14410_7#21	GPS_GM_0454	PNI0521	289	16-12-9-1-41-33-33	5	8	Dominant	Pre-PCV	PCV13	PCV	ERR714378	The Gambia	Western Region	Banjul	13.4549	-16.579	Africa	8	2002	23--0--2	0.03	S	I100L NOT detected	indel(s) between 56th and 69th amino acid detected	I	neg	S	neg	neg	S	neg	S	S-I-S-S-S	1	No	NA	NA	NA	NA	NA
14410_7#2	GPS_GM_0435	PNI0748	280	15-17-4-16-6-1-17	9V	43	Dominant	Pre-PCV	PCV7	PCV	ERR714359	The Gambia	Western Region	Banjul	13.4549	-16.579	Africa	12	2007	2--4--23	0.03	S	I100L NOT detected	indel(s) between 56th and 69th amino acid NOT detected	S	neg	S	neg	neg	S	neg	S	S-S-S-S-S	0	No	NA	NA	NA	NA	NA
14410_7#16	GPS_GM_0449	PNI0553	273	5-6-1-2-6-1-14	6B	23	Dominant	Pre-PCV	PCV7	PCV	ERR714373	The Gambia	Western Region	Banjul	13.4549	-16.579	Africa	4	2003	2--4--0	0.03	S	I100L NOT detected	indel(s) between 56th and 69th amino acid NOT detected	S	neg	S	neg	neg	S	neg	S	S-S-S-S-S	0	No	NA	NA	NA	NA	NA
14410_7#10	GPS_GM_0443	PNI0781	3404	16-12-9-1-176-33-33	5	8	Dominant	Pre-PCV	PCV13	PCV	ERR714367	The Gambia	Western Region	Banjul	13.4549	-16.579	Africa	8	2008	23--0--2	0.03	S	I100L NOT detected	indel(s) between 56th and 69th amino acid detected	I	neg	S	neg	neg	S	neg	S	S-I-S-S-S	1	No	NA	NA	NA	NA	NA
14410_7#1	GPS_GM_0434	PNI0740	3081	10-18-4-1-7-232-9	1	2	Dominant	Pre-PCV	PCV13	PCV	ERR714358	The Gambia	Western Region	Banjul	13.4549	-16.579	Africa	12	2007	2--44--0	0.03	S	I100L NOT detected	indel(s) between 56th and 69th amino acid detected	I	neg	S	neg	neg	S	neg	S	S-I-S-S-S	1	No	NA	NA	NA	NA	NA
14410_6#9	GPS_GM_0357	BS16742	3081	10-18-4-1-7-232-9	1	2	Dominant	Pre-PCV	PCV13	PCV	ERR714281	The Gambia	Upper River Region	missing	13.4257	-14.0072	Africa	3	2009	2--44--0	0.03	S	I100L NOT detected	indel(s) between 56th and 69th amino acid detected	I	neg	S	neg	neg	S	neg	S	S-I-S-S-S	1	No	NA	NA	NA	NA	NA
14410_6#79	GPS_GM_0427	PNI0532	2174	7-16-8-8-6-142-14	19A	94	Intermediate	Post-PCV13	PCV13	PCV	ERR714351	The Gambia	Western Region	Banjul	13.4549	-16.579	Africa	10	2013	12--2--104	0.03	S	I100L detected	indel(s) between 56th and 69th amino acid NOT detected	I	neg	S	neg	neg	S	tetM	R	S-I-S-S-R	2	No	NA	NA	NA	NA	NA
14410_6#72	GPS_GM_0420	PNI0572	5508	7-2-29-1-10-1-11	22F	273	Rare	Pre-PCV	NVT	NVT	ERR714344	The Gambia	Western Region	Banjul	13.4549	-16.579	Africa	8	2003	0--0--2	0.03	S	I100L NOT detected	indel(s) between 56th and 69th amino acid NOT detected	S	neg	S	neg	neg	S	neg	S	S-S-S-S-S	0	No	NA	NA	NA	NA	NA
14410_6#59	GPS_GM_0407	PSP4352	260	26-9-15-14-9-16-19	3	83	Intermediate	Post-PCV13	PCV13	PCV	ERR714331	The Gambia	Central River Region	missing	13.5994	-14.8922	Africa	4	2013	62--0--53	0.03	S	I100L NOT detected	indel(s) between 56th and 69th amino acid detected	I	cat1	R	neg	neg	S	tetM	R	S-I-R-S-R	3	Yes	NA	NA	NA	NA	NA
14410_6#58	GPS_GM_0406	PSP9071	5516	2-8-4-18-15-4-31	6B	58	Intermediate	Post-PCV7	PCV7	PCV	ERR714330	The Gambia	Upper River Region	missing	13.4257	-14.0072	Africa	6	2011	12--4--6	0.03	S	I100L detected	indel(s) between 56th and 69th amino acid detected	R	neg	S	neg	neg	S	neg	S	S-R-S-S-S	1	No	NA	NA	NA	S	R
14410_6#52	GPS_GM_0400	PSP6380	5521	2-8-62-16-6-27-309	10A	30	Dominant	Post-PCV7	NVT	NVT	ERR714324	The Gambia	Upper River Region	missing	13.4257	-14.0072	Africa	12	2010	2--0--0	0.03	S	I100L detected	indel(s) between 56th and 69th amino acid detected	R	neg	S	neg	neg	S	neg	S	S-R-S-S-S	1	No	NA	NA	NA	S	S
14410_6#5	GPS_GM_0353	PSP10423	989	12-5-89-8-6-112-14	12F	26	Dominant	Post-PCV7	NVT	NVT	ERR714277	The Gambia	Upper River Region	missing	13.4257	-14.0072	Africa	12	2011	12--4--3	0.03	S	I100L detected	indel(s) between 56th and 69th amino acid NOT detected	I	cat1	R	neg	neg	S	tetM	R	S-I-R-S-R	3	Yes	NA	NA	NA	S	R
14410_6#48	GPS_GM_0396	BS15173	217	10-18-4-1-7-19-9	1	2	Dominant	Post-PCV13	PCV13	PCV	ERR714320	The Gambia	Upper River Region	missing	13.4257	-14.0072	Africa	1	2013	2--44--0	0.03	S	I100L detected	indel(s) between 56th and 69th amino acid detected	R	cat1	R	neg	neg	S	tetM	R	S-R-R-S-R	3	Yes	NA	NA	NA	S	R
14410_6#42	GPS_GM_0390	PSP10010	989	12-5-89-8-6-112-14	12F	26	Dominant	Post-PCV7	NVT	NVT	ERR714314	The Gambia	Upper River Region	missing	13.4257	-14.0072	Africa	10	2011	12--4--3	0.03	S	I100L detected	indel(s) between 56th and 69th amino acid NOT detected	I	cat1	R	neg	neg	S	tetM	R	S-I-R-S-R	3	Yes	NA	NA	NA	S	R
14410_6#41	GPS_GM_0389	PSP0783	3081	10-18-4-1-7-232-9	1	2	Dominant	Post-PCV7	PCV13	PCV	ERR714313	The Gambia	Central River Region	missing	13.5994	-14.8922	Africa	12	2011	2--44--0	0.03	S	I100L NOT detected	indel(s) between 56th and 69th amino acid detected	I	neg	S	neg	neg	S	neg	S	S-I-S-S-S	1	No	NA	NA	NA	R	R
14410_6#4	GPS_GM_0352	BS16168	3081	10-18-4-1-7-232-9	1	2	Dominant	Post-PCV13	PCV13	PCV	ERR714276	The Gambia	Upper River Region	missing	13.4257	-14.0072	Africa	5	2013	2--44--0	0.03	S	I100L NOT detected	indel(s) between 56th and 69th amino acid detected	I	neg	S	neg	neg	S	neg	S	S-I-S-S-S	1	No	NA	NA	NA	S	S
14410_6#38	GPS_GM_0386	PSP3462	3081	10-18-4-1-7-232-9	1	2	Dominant	Pre-PCV	PCV13	PCV	ERR714310	The Gambia	Upper River Region	missing	13.4257	-14.0072	Africa	9	2009	2--44--0	0.03	S	I100L NOT detected	indel(s) between 56th and 69th amino acid detected	I	neg	S	neg	neg	S	neg	S	S-I-S-S-S	1	No	NA	NA	NA	S	R
14410_6#30	GPS_GM_0378	BN4523	3081	10-18-4-1-7-232-9	1	2	Dominant	Post-PCV13	PCV13	PCV	ERR714302	The Gambia	Central River Region	missing	13.5994	-14.8922	Africa	4	2013	2--44--0	0.03	S	I100L NOT detected	indel(s) between 56th and 69th amino acid detected	I	neg	S	neg	neg	S	neg	S	S-I-S-S-S	1	No	NA	NA	NA	S	R
14410_6#26	GPS_GM_0374	PSP4813	3081	10-18-4-1-7-232-9	1	2	Dominant	Post-PCV7	PCV13	PCV	ERR714298	The Gambia	Upper River Region	missing	13.4257	-14.0072	Africa	5	2010	2--44--0	0.03	S	I100L NOT detected	indel(s) between 56th and 69th amino acid detected	I	neg	S	neg	neg	S	neg	S	S-I-S-S-S	1	No	NA	NA	NA	S	R
14410_6#25	GPS_GM_0373	PSP8018	2174	7-16-8-8-6-142-14	23F	94	Intermediate	Post-PCV7	PCV7	PCV	ERR714297	The Gambia	Upper River Region	missing	13.4257	-14.0072	Africa	6	2011	12--2--104	0.03	S	I100L detected	indel(s) between 56th and 69th amino acid detected	R	neg	S	neg	neg	S	tetM	R	S-R-S-S-R	2	No	NA	S	NA	NA	S
14410_6#24	GPS_GM_0372	PSP6400	3404	16-12-9-1-176-33-33	5	8	Dominant	Post-PCV7	PCV13	PCV	ERR714296	The Gambia	Upper River Region	missing	13.4257	-14.0072	Africa	12	2010	23--0--2	0.03	S	I100L detected	indel(s) between 56th and 69th amino acid detected	R	neg	S	neg	neg	S	neg	S	S-R-S-S-S	1	No	NA	NA	NA	S	I
14410_6#2	GPS_GM_0350	PSP7732	3334	12-5-53-8-7-27-14	46	26	Dominant	Post-PCV7	NVT	NVT	ERR714274	The Gambia	Upper River Region	missing	13.4257	-14.0072	Africa	5	2011	12--4--3	0.03	S	I100L detected	indel(s) between 56th and 69th amino acid detected	R	neg	S	neg	neg	S	tetM	R	S-R-S-S-R	2	No	NA	NA	NA	S	R
14410_6#17	GPS_GM_0365	PSP96	3404	16-12-9-1-176-33-33	5	8	Dominant	Post-PCV7	PCV13	PCV	ERR714289	The Gambia	Central River Region	missing	13.5994	-14.8922	Africa	9	2011	23--0--2	0.03	S	I100L detected	indel(s) between 56th and 69th amino acid detected	R	neg	S	neg	neg	S	neg	S	S-R-S-S-S	1	No	NA	S	NA	S	NA
14410_6#15	GPS_GM_0363	PSP7661	3339	16-12-9-1-41-33-9	5	8	Dominant	Post-PCV7	PCV13	PCV	ERR714287	The Gambia	Upper River Region	missing	13.4257	-14.0072	Africa	5	2011	23--44--gps6	0.03	S	I100L detected	indel(s) between 56th and 69th amino acid detected	R	neg	S	neg	neg	S	tetM	R	S-R-S-S-R	2	No	NA	NA	NA	S	S
14410_6#14	GPS_GM_0362	PSP8105	3081	10-18-4-1-7-232-9	1	2	Dominant	Post-PCV7	PCV13	PCV	ERR714286	The Gambia	Upper River Region	missing	13.4257	-14.0072	Africa	7	2011	2--44--0	0.03	S	I100L NOT detected	indel(s) between 56th and 69th amino acid detected	I	neg	S	neg	neg	S	neg	S	S-I-S-S-S	1	No	NA	NA	NA	S	R
14410_6#13	GPS_GM_0361	PSP9074	1526	7-13-8-6-25-1-8	23F	193	Intermediate	Post-PCV7	PCV7	PCV	ERR714285	The Gambia	Upper River Region	missing	13.4257	-14.0072	Africa	6	2011	0--1--1	0.25	R	I100L detected	indel(s) between 56th and 69th amino acid detected	R	neg	S	neg	neg	S	tetM	R	R-R-S-S-R	3	Yes	NA	NA	NA	I	R
14410_6#11	GPS_GM_0359	PSP9018B	10613	2-8-4-18-15-4-8	6B	58	Intermediate	Post-PCV7	PCV7	PCV	ERR714283	The Gambia	Upper River Region	missing	13.4257	-14.0072	Africa	6	2011	12--4--6	0.03	S	I100L detected	indel(s) between 56th and 69th amino acid detected	R	neg	S	neg	neg	S	tetM	R	S-R-S-S-R	2	No	NA	NA	NA	S	R
14410_6#10	GPS_GM_0358	PSP6145	925	15-16-19-15-6-20-19	19F	1	Dominant	Post-PCV7	PCV7	PCV	ERR714282	The Gambia	Upper River Region	missing	13.4257	-14.0072	Africa	11	2010	0--4--2	0.03	S	I100L detected	indel(s) between 56th and 69th amino acid detected	R	neg	S	neg	neg	S	tetM	R	S-R-S-S-R	2	No	NA	NA	NA	S	S
14410_6#1	GPS_GM_0349	BS16946	10649	10-338-4-1-7-19-9	1	2	Dominant	Post-PCV13	PCV13	PCV	ERR714273	The Gambia	Upper River Region	missing	13.4257	-14.0072	Africa	8	2013	2--44--0	0.03	S	I100L detected	indel(s) between 56th and 69th amino acid detected	R	neg	S	neg	neg	S	tetM	R	S-R-S-S-R	2	No	NA	S	NA	S	I
14410_5#8	GPS_GM_0186	BS15663	913	6-57-83-28-7-19-9	6A	62	Intermediate	Post-PCV13	PCV13	PCV	ERR714195	The Gambia	Upper River Region	missing	13.4257	-14.0072	Africa	3	2013	12--gps15--293	0.06	S	I100L detected	indel(s) between 56th and 69th amino acid detected	R	neg	S	neg	neg	S	tetM	R	S-R-S-S-R	2	No	NA	R	NA	S	R
14410_5#79	GPS_GM_0257	BN4526	2447	2-5-36-12-9-21-14	14	9	Dominant	Post-PCV13	PCV7	PCV	ERR714266	The Gambia	Central River Region	missing	13.5994	-14.8922	Africa	4	2013	24--27--242	0.25	R	I100L detected	indel(s) between 56th and 69th amino acid detected	R	neg	S	neg	neg	S	tetM	R	R-R-S-S-R	3	Yes	NA	NA	NA	S	NA
14410_5#7	GPS_GM_0185	BS16960	3081	10-18-4-1-7-232-9	1	2	Dominant	Post-PCV13	PCV13	PCV	ERR714194	The Gambia	Upper River Region	missing	13.4257	-14.0072	Africa	8	2013	2--44--0	0.03	S	I100L NOT detected	indel(s) between 56th and 69th amino acid detected	I	neg	S	neg	neg	S	neg	S	S-I-S-S-S	1	No	NA	NA	NA	S	S
14410_5#66	GPS_GM_0244	BN15173	1526	7-13-8-6-25-1-8	23F	193	Intermediate	Post-PCV13	PCV7	PCV	ERR714253	The Gambia	Central River Region	missing	13.5994	-14.8922	Africa	1	2013	0--1--1	0.25	R	I100L detected	indel(s) between 56th and 69th amino acid detected	R	neg	S	neg	neg	S	tetM	R	R-R-S-S-R	3	Yes	NA	NA	NA	S	R
14410_5#65	GPS_GM_0243	BN3869	910	5-5-6-5-9-17-19	15B/15C	40	Dominant	Post-PCV13	NVT	NVT	ERR714252	The Gambia	Central River Region	missing	13.5994	-14.8922	Africa	2	2013	2--0--gps34	0.06	S	I100L detected	indel(s) between 56th and 69th amino acid detected	R	neg	S	neg	neg	S	tetM	R	S-R-S-S-R	2	No	NA	NA	NA	S	R
14410_5#63	GPS_GM_0241	PSP97	989	12-5-89-8-6-112-14	12F	26	Dominant	Post-PCV7	NVT	NVT	ERR714250	The Gambia	Central River Region	missing	13.5994	-14.8922	Africa	9	2011	12--4--3	0.03	S	I100L detected	indel(s) between 56th and 69th amino acid NOT detected	I	cat1	R	neg	neg	S	tetM	R	S-I-R-S-R	3	Yes	NA	NA	NA	S	R
14410_5#6	GPS_GM_0184	BN4551	989	12-5-89-8-6-112-14	12F	26	Dominant	Post-PCV13	NVT	NVT	ERR714193	The Gambia	Central River Region	missing	13.5994	-14.8922	Africa	5	2013	12--4--3	0.03	S	I100L detected	indel(s) between 56th and 69th amino acid NOT detected	I	cat1	R	neg	neg	S	tetM	R	S-I-R-S-R	3	Yes	NA	NA	NA	S	R
14410_5#59	GPS_GM_0237	BS15169	1526	7-13-8-6-25-1-8	23F	193	Intermediate	Post-PCV13	PCV7	PCV	ERR714246	The Gambia	Upper River Region	missing	13.4257	-14.0072	Africa	1	2013	0--1--1	0.25	R	I100L detected	indel(s) between 56th and 69th amino acid detected	R	neg	S	neg	neg	S	tetM	R	R-R-S-S-R	3	Yes	NA	NA	NA	S	R
14410_5#58	GPS_GM_0236	BS15168	1526	7-13-8-6-25-1-8	23F	193	Intermediate	Post-PCV13	PCV7	PCV	ERR714245	The Gambia	Upper River Region	missing	13.4257	-14.0072	Africa	1	2013	0--1--1	0.25	R	I100L detected	indel(s) between 56th and 69th amino acid detected	R	neg	S	neg	neg	S	tetM	R	R-R-S-S-R	3	Yes	NA	NA	NA	S	R
14410_5#53	GPS_GM_0231	BS151731I1	1526	7-13-8-6-25-1-8	23F	193	Intermediate	Post-PCV13	PCV7	PCV	ERR714240	The Gambia	Upper River Region	missing	13.4257	-14.0072	Africa	1	2013	0--1--1	0.25	R	I100L detected	indel(s) between 56th and 69th amino acid detected	R	neg	S	neg	neg	S	tetM	R	R-R-S-S-R	3	Yes	NA	NA	NA	S	R
14410_5#50	GPS_GM_0228	PSP6022	3081	10-18-4-1-7-232-9	1	2	Dominant	Post-PCV7	PCV13	PCV	ERR714237	The Gambia	Upper River Region	missing	13.4257	-14.0072	Africa	9	2010	2--44--0	0.03	S	I100L NOT detected	indel(s) between 56th and 69th amino acid detected	I	neg	S	neg	neg	S	neg	S	S-I-S-S-S	1	No	NA	NA	NA	S	S
14410_5#48	GPS_GM_0226	PSP3969	3081	10-18-4-1-7-232-9	1	2	Dominant	Pre-PCV	PCV13	PCV	ERR714235	The Gambia	Upper River Region	missing	13.4257	-14.0072	Africa	12	2009	2--44--0	0.03	S	I100L NOT detected	indel(s) between 56th and 69th amino acid detected	I	neg	S	neg	neg	S	neg	S	S-I-S-S-S	1	No	NA	NA	NA	S	R
14410_5#47	GPS_GM_0225	PSP5008	3081	10-18-4-1-7-232-9	1	2	Dominant	Post-PCV7	PCV13	PCV	ERR714234	The Gambia	Upper River Region	missing	13.4257	-14.0072	Africa	5	2010	2--44--0	0.03	S	I100L NOT detected	indel(s) between 56th and 69th amino acid detected	I	neg	S	neg	neg	S	neg	S	S-I-S-S-S	1	No	NA	NA	NA	S	S
14410_5#43	GPS_GM_0221	PSP3420	3081	10-18-4-1-7-232-9	1	2	Dominant	Pre-PCV	PCV13	PCV	ERR714230	The Gambia	Upper River Region	missing	13.4257	-14.0072	Africa	9	2009	2--44--0	0.03	S	I100L NOT detected	indel(s) between 56th and 69th amino acid detected	I	neg	S	neg	neg	S	neg	S	S-I-S-S-S	1	No	NA	NA	NA	S	I
14410_5#40	GPS_GM_0218	PSP3435	458	2-32-9-47-6-21-17	3	51	Intermediate	Pre-PCV	PCV13	PCV	ERR714227	The Gambia	Upper River Region	missing	13.4257	-14.0072	Africa	9	2009	0--26--2	0.03	S	I100L NOT detected	indel(s) between 56th and 69th amino acid NOT detected	S	neg	S	neg	neg	S	neg	S	S-S-S-S-S	0	No	NA	S	NA	S	I
14410_5#4	GPS_GM_0182	BN4525	989	12-5-89-8-6-112-14	12F	26	Dominant	Post-PCV13	NVT	NVT	ERR714191	The Gambia	Central River Region	missing	13.5994	-14.8922	Africa	4	2013	12--4--3	0.03	S	I100L detected	indel(s) between 56th and 69th amino acid NOT detected	I	cat1	R	neg	neg	S	tetM	R	S-I-R-S-R	3	Yes	NA	NA	NA	S	R
[truncated: 1,917 more rows]
